# Supplementary material for: Selective interactions at pre-replication complexes categorize baseline and dormant origins
Source: Nat Commun. 2025 May 3;16:4140. doi: 10.1038/s41467-025-59509-4 (PMC12049448; doi:10.1038/s41467-025-59509-4)
Supplement: Supplementary file 4 — Source Data [file 41467_2025_59509_MOESM4_ESM.xlsx]

## Sheet: Fig 1 D
Figure 1D: Uncropped blots
WCE: whole cell extracts
ChrE: chromatin extracts

## Sheet: Fig 1G
Fig1G: Barplot
	cells	CHIP	origin	replicate	Category	Peak Count	Group total	Percent
1	Mut	MTBP	baseline	rep1	High	89315	111162	80.3467
2	Mut	MTBP	baseline	rep1	Low	10586	111162	9.52304
3	Mut	MTBP	baseline	rep1	noBinding	11263	111162	10.1321
4	Mut	MTBP	baseline	rep2	High	86549	111164	77.857
5	Mut	MTBP	baseline	rep2	Low	13244	111164	11.9139
6	Mut	MTBP	baseline	rep2	noBinding	11371	111164	10.229
7	Mut	MTBP	dormant	rep1	High	31983	35537	89.9992
8	Mut	MTBP	dormant	rep1	Low	3624	35537	10.1978
9	Mut	MTBP	dormant	rep1	noBinding	679	35537	1.91068
10	Mut	MTBP	dormant	rep2	High	30893	35508	87.0029
11	Mut	MTBP	dormant	rep2	Low	4446	35508	12.5211
12	Mut	MTBP	dormant	rep2	noBinding	943	35508	2.65574
13	Mut	pMCM2	baseline	rep1	High	92435	111166	83.1504
14	Mut	pMCM2	baseline	rep1	Low	7765	111166	6.98505
15	Mut	pMCM2	baseline	rep1	noBinding	10966	111166	9.86453
16	Mut	pMCM2	baseline	rep2	High	85211	111164	76.6534
17	Mut	pMCM2	baseline	rep2	Low	14506	111164	13.0492
18	Mut	pMCM2	baseline	rep2	noBinding	11445	111164	10.2956
19	Mut	pMCM2	dormant	rep1	High	32656	36274.5	90.0247
20	Mut	pMCM2	dormant	rep1	Low	3060	36274.5	8.43568
21	Mut	pMCM2	dormant	rep1	noBinding	572	36274.5	1.57687
22	Mut	pMCM2	dormant	rep2	High	30555	36275	84.2316
23	Mut	pMCM2	dormant	rep2	Low	4822	36275	13.2929
24	Mut	pMCM2	dormant	rep2	noBinding	910	36275	2.50861
25	Mut	pRQ4	baseline	rep1	High	11130	111154	10.0131
26	Mut	pRQ4	baseline	rep1	Low	18475	111154	16.6211
27	Mut	pRQ4	baseline	rep1	noBinding	81546	111154	73.3631
28	Mut	pRQ4	baseline	rep2	High	9773	111152	8.7925
29	Mut	pRQ4	baseline	rep2	Low	18181	111152	16.357
30	Mut	pRQ4	baseline	rep2	noBinding	83201	111152	74.8537
31	Mut	pRQ4	dormant	rep1	High	15195	36036.5	42.1656
32	Mut	pRQ4	dormant	rep1	Low	9026	36036.5	25.0468
33	Mut	pRQ4	dormant	rep1	noBinding	11563	36036.5	32.0869
34	Mut	pRQ4	dormant	rep2	High	14784	36012.5	41.0524
35	Mut	pRQ4	dormant	rep2	Low	9090	36012.5	25.2412
36	Mut	pRQ4	dormant	rep2	noBinding	11898	36012.5	33.0385
37	Mut	RQ4	baseline	rep1	High	63472	111162	57.0986
38	Mut	RQ4	baseline	rep1	Low	32089	111162	28.8669
39	Mut	RQ4	baseline	rep1	noBinding	15601	111162	14.0345
40	Mut	RQ4	baseline	rep2	High	87754	111163	78.9417
41	Mut	RQ4	baseline	rep2	Low	11281	111163	10.1482
42	Mut	RQ4	baseline	rep2	noBinding	12129	111163	10.911
43	Mut	RQ4	dormant	rep1	High	23463	36259	64.7095
44	Mut	RQ4	dormant	rep1	Low	9230	36259	25.4557
45	Mut	RQ4	dormant	rep1	noBinding	3579	36259	9.87065
46	Mut	RQ4	dormant	rep2	High	31287	36276.5	86.2459
47	Mut	RQ4	dormant	rep2	Low	4127	36276.5	11.3765
48	Mut	RQ4	dormant	rep2	noBinding	872	36276.5	2.40376
49	Mut	Treslin	baseline	rep1	High	63286	111166	56.9293
50	Mut	Treslin	baseline	rep1	Low	20858	111166	18.7629
51	Mut	Treslin	baseline	rep1	noBinding	27022	111166	24.3078
52	Mut	Treslin	baseline	rep2	High	46575	111166	41.897
53	Mut	Treslin	baseline	rep2	Low	33815	111166	30.4186
54	Mut	Treslin	baseline	rep2	noBinding	30776	111166	27.6848
55	Mut	Treslin	dormant	rep1	High	20729	36289	57.122
56	Mut	Treslin	dormant	rep1	Low	8678	36289	23.9136
57	Mut	Treslin	dormant	rep1	noBinding	6881	36289	18.9617
58	Mut	Treslin	dormant	rep2	High	16940	36289.5	46.6802
59	Mut	Treslin	dormant	rep2	Low	10807	36289.5	29.78
60	Mut	Treslin	dormant	rep2	noBinding	8542	36289.5	23.5385
61	WT	MTBP	baseline	rep1	High	89174	111162	80.2199
62	WT	MTBP	baseline	rep1	Low	11403	111162	10.258
63	WT	MTBP	baseline	rep1	noBinding	10583	111162	9.52034
64	WT	MTBP	baseline	rep2	High	83860	111164	75.4381
65	WT	MTBP	baseline	rep2	Low	16439	111164	14.7881
66	WT	MTBP	baseline	rep2	noBinding	10865	111164	9.77385
67	WT	MTBP	dormant	rep1	High	5462	35537	15.3699
68	WT	MTBP	dormant	rep1	Low	875	35537	2.46222
69	WT	MTBP	dormant	rep1	noBinding	28451	35537	80.0602
70	WT	MTBP	dormant	rep2	High	5417	35508	15.2557
71	WT	MTBP	dormant	rep2	Low	2160	35508	6.08314
72	WT	MTBP	dormant	rep2	noBinding	27157	35508	76.4814
73	WT	pMCM2	baseline	rep1	High	98243	111166	88.375
74	WT	pMCM2	baseline	rep1	Low	11316	111166	10.1794
75	WT	pMCM2	baseline	rep1	noBinding	1607	111166	1.44559
76	WT	pMCM2	baseline	rep2	High	102469	111164	92.1782
77	WT	pMCM2	baseline	rep2	Low	7735	111164	6.95819
78	WT	pMCM2	baseline	rep2	noBinding	962	111164	0.865388
79	WT	pMCM2	dormant	rep1	High	20061	36274.5	55.3033
80	WT	pMCM2	dormant	rep1	Low	10848	36274.5	29.9053
81	WT	pMCM2	dormant	rep1	noBinding	5352	36274.5	14.7542
82	WT	pMCM2	dormant	rep2	High	24393	36275	67.2447
83	WT	pMCM2	dormant	rep2	Low	9309	36275	25.6623
84	WT	pMCM2	dormant	rep2	noBinding	2561	36275	7.05996
85	WT	pRQ4	baseline	rep1	High	17980	111154	16.1758
86	WT	pRQ4	baseline	rep1	Low	27996	111154	25.1867
87	WT	pRQ4	baseline	rep1	noBinding	65181	111154	58.6403
88	WT	pRQ4	baseline	rep2	High	8510	111152	7.65622
89	WT	pRQ4	baseline	rep2	Low	25726	111152	23.145
90	WT	pRQ4	baseline	rep2	noBinding	76912	111152	69.1956
91	WT	pRQ4	dormant	rep1	High	35474	36036.5	98.4391
92	WT	pRQ4	dormant	rep1	Low	731	36036.5	2.0285
93	WT	pRQ4	dormant	rep1	noBinding	84	36036.5	0.233097
94	WT	pRQ4	dormant	rep2	High	30869	36012.5	85.7175
95	WT	pRQ4	dormant	rep2	Low	4204	36012.5	11.6737
96	WT	pRQ4	dormant	rep2	noBinding	1180	36012.5	3.27664
97	WT	RQ4	baseline	rep1	High	58370	111162	52.509
98	WT	RQ4	baseline	rep1	Low	36486	111162	32.8224
99	WT	RQ4	baseline	rep1	noBinding	16306	111162	14.6687
100	WT	RQ4	baseline	rep2	High	84437	111163	75.9578
101	WT	RQ4	baseline	rep2	Low	14966	111163	13.4631
102	WT	RQ4	baseline	rep2	noBinding	11759	111163	10.5782
103	WT	RQ4	dormant	rep1	High	19871	36259	54.8029
104	WT	RQ4	dormant	rep1	Low	11327	36259	31.2391
105	WT	RQ4	dormant	rep1	noBinding	5048	36259	13.9221
106	WT	RQ4	dormant	rep2	High	28871	36276.5	79.586
107	WT	RQ4	dormant	rep2	Low	5786	36276.5	15.9497
108	WT	RQ4	dormant	rep2	noBinding	1610	36276.5	4.43813
109	WT	Treslin	baseline	rep1	High	64509	111166	58.0294
110	WT	Treslin	baseline	rep1	Low	15793	111166	14.2067
111	WT	Treslin	baseline	rep1	noBinding	30864	111166	27.7639
112	WT	Treslin	baseline	rep2	High	36298	111166	32.6522
113	WT	Treslin	baseline	rep2	Low	37946	111166	34.1347
114	WT	Treslin	baseline	rep2	noBinding	36921	111166	33.2126
115	WT	Treslin	dormant	rep1	High	6962	36289	19.1849
116	WT	Treslin	dormant	rep1	Low	920	36289	2.5352
117	WT	Treslin	dormant	rep1	noBinding	28408	36289	78.2827
118	WT	Treslin	dormant	rep2	High	7037	36289.5	19.3913
119	WT	Treslin	dormant	rep2	Low	2293	36289.5	6.31863
120	WT	Treslin	dormant	rep2	noBinding	26960	36289.5	74.2915

## Sheet: Fig 4A
Fig 4A: QIBC
	condition	Replicate	EdU_status	Phases	RPA_status	EdU	DAPI	RPA	gH2AX
	WT_1hr	3	EdU-neg	G1	Neg	38.3224	5825.49	34.5277	19.2073
	WT_1hr	5	EdU-neg	G1	Neg	63.3396	5479.73	68.8111	12.8506
	WT_1hr	6	EdU-low	S	Neg	187.667	6878.63	271.016	28.6187
	WT_1hr	4	EdU-neg	G2	Neg	84.0509	9698.24	68.5921	18.6081
	WT_1hr	3	EdU-neg	S	Neg	221.143	14891.5	50.2447	84.8102
	WT_1hr	5	EdU-neg	G1	Neg	89.9375	5988.33	93.6913	3.05384
	WT_1hr	1	EdU-neg	G2	Neg	67.177	11073.4	39.1471	12.3932
	WT_1hr	2	EdU-neg	G1	Neg	71.2403	5463.91	47.1541	23.3787
	WT_1hr	1	EdU-neg	G2	Neg	78.7548	10485.4	62.8348	28.3857
	WT_1hr	3	EdU-neg	G1	Neg	40.3682	5903.95	56.1547	17.3835
	WT_1hr	3	EdU-neg	G2	Neg	105.4	10518.6	62.0379	22.5144
	WT_1hr	2	EdU-neg	G1	Neg	88.2321	7850.36	49.898	21.7118
	WT_1hr	3	EdU-neg	G1	Neg	62.0044	4593.55	26.2822	8.89877
	WT_1hr	6	EdU-neg	G1	Neg	72.7901	6037.93	30.7619	7.72066
	WT_1hr	6	EdU-low	S	Low	252.571	6456.93	2149.12	17.3847
	WT_1hr	2	EdU-neg	G1	Neg	32.1664	6290.54	36.5915	12.2886
	WT_1hr	6	EdU-neg	G2	Neg	126.848	8963.54	54.3359	36.5282
	WT_1hr	6	EdU-low	S	Low	317.714	5889.06	2348.15	49.1674
	WT_1hr	4	EdU-low	S	Neg	216.714	6663.19	84.8622	27.1872
	WT_1hr	2	EdU-neg	G1	Neg	45.3053	4698.3	17.5377	23.0433
	WT_1hr	4	EdU-low	S	Neg	277.524	9069.65	124.578	22.131
	WT_1hr	5	EdU-neg	G1	Neg	106.385	6915.4	26.2944	18.2257
	WT_1hr	2	EdU-neg	G1	Neg	83.7602	4668.6	57.5365	25.7047
	WT_1hr	5	EdU-low	S	Neg	264.762	8502.6	93.21	244.239
	WT_1hr	5	EdU-neg	G1	Neg	119.386	6720.08	23.9735	25.3228
	WT_1hr	2	EdU-neg	G1	Neg	52.1098	6680.8	25.9497	34.34
	WT_1hr	5	EdU-neg	G1	Neg	115.272	6986.85	32.7787	37.8099
	WT_1hr	3	EdU-neg	G1	Neg	78.3408	5547.41	18.0218	12.1391
	WT_1hr	3	EdU-neg	G1	Neg	103.327	6493.5	68.0709	29.2482
	WT_1hr	6	EdU-neg	G1	Neg	131.174	7045.47	51.3029	15.7458
	WT_1hr	5	EdU-low	S	Neg	279.81	8121.32	34.02	43.0321
	WT_1hr	2	EdU-neg	G1	Neg	56.0395	5716.8	55.2302	15.9569
	WT_1hr	4	EdU-neg	G2	Neg	149.589	11955.1	69.8365	23.5331
	WT_1hr	4	EdU-neg	G1	Neg	85.4198	5884.18	55.0089	46.0193
	WT_1hr	6	EdU-neg	G1	Neg	113.817	6912.23	70.4277	70.6029
	WT_1hr	6	EdU-low	S	Neg	255.857	10814.6	172.412	20.6178
	WT_1hr	3	EdU-neg	G2	Neg	105.283	11117.4	42.2414	23.1893
	WT_1hr	3	EdU-neg	G2	Neg	68.9524	7153.14	235	120.071
	WT_1hr	3	EdU-neg	G2	Neg	128.439	9083.69	27.7802	24.8406
	WT_1hr	1	EdU-neg	G2	Neg	108.462	10290.3	46.8765	12.1303
	WT_1hr	4	EdU-low	S	Neg	155.19	7020.43	169.6	34.774
	WT_1hr	2	EdU-neg	G2	Neg	71.1487	9008.83	32.6003	17.9144
	WT_1hr	6	EdU-low	S	Neg	219.048	8209.66	289.082	38.2826
	WT_1hr	2	EdU-neg	G2	Neg	68.6975	8825.34	32.5283	25.6456
	WT_1hr	6	EdU-neg	G2	Neg	84	7170.18	211.2	27.2315
	WT_1hr	3	EdU-neg	G2	Neg	81.6033	9759.47	33.0624	18.2909
	WT_1hr	5	EdU-neg	G1	Neg	54.9223	6503.76	91.9435	59.5449
	WT_1hr	5	EdU-neg	G1	Neg	153.697	6341.82	19.2576	17.784
	WT_1hr	4	EdU-neg	G2	Neg	129.213	9699.87	47.4667	26.2257
	WT_1hr	4	EdU-low	S	Neg	213.81	8994.89	40.4014	17.0734
	WT_1hr	6	EdU-low	S	Low	199.19	4632.36	2765.88	34.478
	WT_1hr	2	EdU-neg	G1	Neg	49.4535	4303.95	35.6345	9.51917
	WT_1hr	6	EdU-neg	G1	Neg	66.5683	7070.58	34.2199	17.5436
	WT_1hr	6	EdU-low	S	Neg	154.952	10350.2	62.4845	26.2462
	WT_1hr	3	EdU-neg	G2	Neg	122.381	9518.39	148.497	15.513
	WT_1hr	2	EdU-neg	G2	Low	137.524	17708.4	941.455	38.6067
	WT_1hr	3	EdU-neg	G1	Neg	65.1508	6268.16	65.6961	9.95071
	WT_1hr	2	EdU-neg	G1	Neg	96.1937	5339.04	75.6196	14.7506
	WT_1hr	5	EdU-low	S	Low	248.143	5504.44	2891.34	43.4718
	WT_1hr	4	EdU-low	S	Neg	180.333	10668.3	101.534	53.2149
	WT_1hr	2	EdU-neg	G1	Neg	119.667	5167.39	403.4	41.1679
	WT_1hr	4	EdU-neg	G1	Neg	90.4753	7248.42	51.7787	19.3448
	WT_1hr	6	EdU-neg	G1	Neg	139.301	6248.28	40.5618	35.7068
	WT_1hr	2	EdU-neg	G2	Neg	53.8095	7951.92	28.1	43.3706
	WT_1hr	1	EdU-neg	G2	Neg	116.818	10112.5	88.2177	32.6969
	WT_1hr	1	EdU-neg	G2	Low	133.905	16294.3	1858.49	43.6107
	WT_1hr	3	EdU-neg	G1	Neg	48.7228	5621.21	43.564	24.2309
	WT_1hr	1	EdU-neg	G1	Neg	70.6441	7215.94	36.8138	11.3863
	WT_1hr	6	EdU-neg	G2	Neg	112.045	10513.5	38.4351	32.8942
	WT_1hr	1	EdU-neg	G1	Neg	64.6711	7471.21	48.9777	18.1704
	WT_1hr	5	EdU-neg	G1	Neg	87.5829	5705.48	25.8948	15.476
	WT_1hr	3	EdU-neg	G1	Neg	87.3351	4890.53	39.4678	15.1675
	WT_1hr	6	EdU-low	S	Neg	275.714	8739.52	359.876	28.8494
	WT_1hr	4	EdU-neg	G1	Neg	132.691	6926.49	38.8693	35.2321
	WT_1hr	5	EdU-neg	G1	Neg	150.564	5297.71	27.0028	14.9745
	WT_1hr	6	EdU-neg	G2	Neg	179.742	11440.6	50.0253	37.4808
	WT_1hr	6	EdU-neg	G1	Neg	61.0621	4231.71	29.6615	16.3258
	WT_1hr	2	EdU-neg	G1	Neg	70.1525	5197.2	78.3463	32.8438
	WT_1hr	3	EdU-neg	G1	Neg	45.176	4116.32	14.3647	20.8918
	WT_1hr	5	EdU-neg	G1	Neg	136.412	6229.03	114.712	38.0999
	WT_1hr	6	EdU-neg	G2	Low	115.905	15629.4	2737.96	44.2236
	WT_1hr	3	EdU-neg	G2	Low	54.1429	8261.47	985.495	18.7587
	WT_1hr	2	EdU-neg	G2	Neg	123.619	7768.64	210.401	36.3075
	WT_1hr	5	EdU-low	S	Neg	311.19	12208.8	90.6352	21.0443
	WT_1hr	2	EdU-neg	G1	Neg	51.9261	6894.42	62.0133	22.367
	WT_1hr	6	EdU-neg	G1	Neg	81.5627	5422.17	56.7416	36.8778
	WT_1hr	6	EdU-neg	G1	Neg	103.497	7058.21	38.3651	32.9736
	WT_1hr	2	EdU-neg	G1	Neg	73.2058	4568.65	63.2328	24.5662
	WT_1hr	5	EdU-neg	G1	Neg	97.6682	6160.18	59.4379	19.2448
	WT_1hr	5	EdU-low	S	Neg	150.048	3975.46	59.9239	43.2404
	WT_1hr	4	EdU-low	S	Low	236.952	6452.5	885.542	39.8609
	WT_1hr	6	EdU-neg	G2	Neg	92.3313	10257.7	49.2781	19.4541
	WT_1hr	4	EdU-neg	G1	Neg	72.3382	5806.97	71.6718	32.1519
	WT_1hr	1	EdU-neg	G1	Neg	28.2793	5614.68	22.6688	22.1657
	WT_1hr	4	EdU-neg	G1	Neg	85.2907	6860.3	54.8436	24.6689
	WT_1hr	1	EdU-neg	G2	Neg	98.039	11746	37.8086	20.9487
	WT_1hr	1	EdU-neg	G2	Neg	53.702	8688.79	68.9911	22.712
	WT_1hr	5	EdU-neg	S	Low	160.476	6495.84	683.615	24.9995
	WT_1hr	2	EdU-neg	G1	Neg	77.2546	6857.87	48.7278	21.4056
	WT_1hr	3	EdU-neg	G1	Neg	105.143	5929.83	119.591	55.308
	WT_1hr	1	EdU-neg	G1	Neg	62.9151	4454.56	57.0922	23.5843
	WT_1hr	1	EdU-neg	G2	Low	63.5238	8912.8	691.062	13.5413
	WT_1hr	6	EdU-low	S	Low	221.381	6007.11	1551.26	16.7616
	WT_1hr	2	EdU-neg	G2	Neg	81.6691	8972.85	63.5392	19.1518
	WT_1hr	3	EdU-neg	G2	Neg	124.524	8117.18	417.142	30.1005
	WT_1hr	1	EdU-neg	G2	Neg	84.307	11011.9	42.9479	20.5993
	WT_1hr	4	EdU-neg	G2	Neg	102.589	10587.9	54.7947	17.8851
	WT_1hr	3	EdU-neg	G2	Neg	97.4489	10420.1	38.1726	7.80112
	WT_1hr	2	EdU-neg	G2	Neg	98.8693	10114.2	51.9111	13.0846
	WT_1hr	2	EdU-neg	G2	Neg	90.0476	10045.6	469.436	41.5786
	WT_1hr	4	EdU-neg	G1	Neg	147.6	6431.36	64.2744	32.361
	WT_1hr	6	EdU-low	S	Neg	270.238	8384.67	208.903	38.2849
	WT_1hr	1	EdU-neg	G1	Neg	38.2307	6223.11	49.5558	17.7203
	WT_1hr	1	EdU-neg	G2	Neg	102.58	12027.4	23.316	14.2114
	WT_1hr	2	EdU-neg	G1	Neg	81.084	5705.19	77.0584	18.6252
	WT_1hr	3	EdU-neg	G1	Neg	21.6792	5489.05	34.5219	15.0443
	WT_1hr	5	EdU-neg	G2	Neg	126.436	9196.67	42.288	20.2097
	WT_1hr	3	EdU-neg	G1	Neg	78.382	4587.98	48.1625	43.3481
	WT_1hr	5	EdU-low	S	Low	232.476	9392.85	2717.78	30.81
	WT_1hr	1	EdU-neg	G2	Neg	62.5188	10176.3	31.6425	23.0252
	WT_1hr	1	EdU-neg	G1	Neg	79.6839	5964.28	48.274	29.555
	WT_1hr	5	EdU-neg	G2	Neg	133.27	11774.9	50.5154	47.4515
	WT_1hr	2	EdU-neg	G2	Low	90.4286	7137.76	1866.23	28.7034
	WT_1hr	5	EdU-neg	G1	Neg	77.4443	5041.45	62.9897	27.0729
	WT_1hr	3	EdU-neg	G1	Neg	23.418	4719.62	24.678	12.5286
	WT_1hr	1	EdU-neg	G1	Neg	104.01	6524.44	56.6478	27.6901
	WT_1hr	1	EdU-neg	G1	Neg	33.0379	4980.85	25.8951	19.2371
	WT_1hr	2	EdU-neg	G1	Neg	29.6024	4713.3	21.4892	15.7165
	WT_1hr	5	EdU-neg	G2	Neg	139.588	10739.9	89.3278	39.2711
	WT_1hr	4	EdU-neg	G1	Neg	71.6447	5597.62	37.0856	14.8753
	WT_1hr	5	EdU-neg	G1	Neg	89.4114	5462.59	62.3101	27.4664
	WT_1hr	4	EdU-low	S	Neg	229.476	5312.68	113.375	6334.13
	WT_1hr	1	EdU-neg	G1	Neg	84.4044	5491.63	85.1703	42.5392
	WT_1hr	5	EdU-neg	G1	Neg	44.0802	4935.1	45.1201	11.0926
	WT_1hr	2	EdU-neg	G2	Low	56.1905	8185.87	623.19	24.4977
	WT_1hr	3	EdU-neg	G2	Neg	65.4821	11094.4	38.4792	18.5996
	WT_1hr	5	EdU-neg	G1	Neg	105.813	7429.15	83.8115	21.0357
	WT_1hr	3	EdU-neg	G1	Neg	64.8334	4240.71	38.8095	31.4592
	WT_1hr	2	EdU-neg	G1	Neg	74.1983	6862.75	54.5684	16.7927
	WT_1hr	1	EdU-neg	G1	Neg	49.7451	5226.23	15.0344	9.91322
	WT_1hr	2	EdU-neg	G1	Neg	30.5076	5387.58	29.3436	22.5538
	WT_1hr	6	EdU-neg	G1	Neg	91.2471	4970.67	63.909	26.9368
	WT_1hr	4	EdU-neg	G2	Neg	151.078	11335.8	39.564	33.6878
	WT_1hr	4	EdU-neg	G2	Neg	115.061	9779.16	58.5848	14.5334
	WT_1hr	5	EdU-neg	G1	Neg	60.1072	3967.23	26.0636	32.167
	WT_1hr	4	EdU-neg	G1	Neg	91.1069	4848.87	45.8582	24.9865
	WT_1hr	1	EdU-neg	G1	Neg	78.7275	5796.23	41.3112	12.5786
	WT_1hr	6	EdU-neg	G1	Neg	84.2391	7048.59	31.9114	23.8921
	WT_1hr	6	EdU-neg	G1	Neg	158.067	7373.93	22.5613	11.0449
	WT_1hr	2	EdU-neg	G2	Neg	68.1308	10341.8	74.0952	55.5139
	WT_1hr	1	EdU-neg	G1	Neg	65.1072	6925.62	37.2197	18.6325
	WT_1hr	2	EdU-neg	G1	Neg	21.9084	5041.71	26.0696	7.05954
	WT_1hr	1	EdU-neg	G1	Neg	52.2669	4469.92	46.4927	21.6765
	WT_1hr	5	EdU-neg	G2	Neg	117.042	10284.4	40.7094	18.5405
	WT_1hr	4	EdU-neg	G1	Neg	71.6848	5121.66	51.7209	22.1857
	WT_1hr	6	EdU-neg	G2	Neg	128.79	12221.1	55.0185	22.009
	WT_1hr	2	EdU-neg	G2	Neg	108.103	8542.63	58.4616	21.1987
	WT_1hr	2	EdU-neg	G2	Neg	80.8005	8699.24	64.7243	13.1378
	WT_1hr	3	EdU-neg	G2	Neg	121.736	10427.5	50.4905	34.89
	WT_1hr	1	EdU-neg	G2	Neg	97.012	9795.42	15.3268	6.80532
	WT_1hr	4	EdU-neg	G1	Neg	61.5861	4754.47	30.6176	23.0329
	WT_1hr	5	EdU-neg	G1	Neg	102.734	7593.24	21.7215	19.5033
	WT_1hr	1	EdU-neg	G1	Neg	107.345	6304.92	10.2568	24.7554
	WT_1hr	3	EdU-neg	G2	Neg	111.619	9925.83	71.2699	23.9545
	WT_1hr	3	EdU-neg	G2	Neg	63.7034	11076.6	41.1422	23.6842
	WT_1hr	3	EdU-neg	G1	Neg	58.7913	4913.95	46.1455	49.5672
	WT_1hr	2	EdU-neg	G1	Neg	70.845	5442.08	50.777	21.2784
	WT_1hr	6	EdU-neg	G2	Neg	123.056	10582.9	82.7493	37.5611
	WT_1hr	1	EdU-neg	G1	Neg	34.3509	5012.99	29.4504	17.6983
	WT_1hr	2	EdU-neg	G1	Neg	60.3053	4141.19	46.8452	16.2944
	WT_1hr	4	EdU-neg	G1	Neg	70.4069	6184.27	34.2914	38.4266
	WT_1hr	6	EdU-neg	G2	Neg	144.073	9608.73	83.6885	40.283
	WT_1hr	5	EdU-neg	G2	Low	124.19	7290.86	1451.08	20.6456
	WT_1hr	2	EdU-neg	S	Low	163.381	9593.26	617.625	30.9177
	WT_1hr	4	EdU-neg	G1	Neg	85.4646	5440.32	52.5736	28.4623
	WT_1hr	5	EdU-neg	G1	Neg	128.027	5657.38	83.1265	32.4754
	WT_1hr	5	EdU-neg	G1	Neg	75.495	5057.33	34.6028	11.2019
	WT_1hr	6	EdU-low	S	Neg	259.667	9700.64	131.447	28.0837
	WT_1hr	1	EdU-neg	G2	Neg	105.081	10006.6	54.8854	27.522
	WT_1hr	5	EdU-neg	G2	Neg	100.662	10385	76.5917	31.3223
	WT_1hr	5	EdU-neg	G1	Neg	63.1913	5915.51	58.7961	38.1183
	WT_1hr	6	EdU-low	S	Neg	329.619	7214.84	320.536	23.232
	WT_1hr	1	EdU-neg	G1	Neg	72.1413	5659.96	31.5896	17.3442
	WT_1hr	4	EdU-low	S	Low	199.905	8322.83	1498.25	24.0187
	WT_1hr	6	EdU-neg	G1	Neg	71.2121	5497.48	30.0339	18.0559
	WT_1hr	6	EdU-low	S	Low	187.571	5966.44	2596.08	28.8537
	WT_1hr	2	EdU-neg	G1	Neg	55.3959	4462.42	25.4144	18.4968
	WT_1hr	5	EdU-neg	G2	Neg	119.707	11801.8	83.2782	39.7103
	WT_1hr	3	EdU-neg	G2	Low	87.6667	7160	1824.84	38.6978
	WT_1hr	5	EdU-neg	G1	Neg	66.203	4858.36	19.6804	10.1377
	WT_1hr	5	EdU-neg	G2	Low	128.048	8652.71	2179.2	46.622
	WT_1hr	2	EdU-neg	G2	Neg	94.6286	9733.95	61.9552	47.5326
	WT_1hr	3	EdU-neg	G1	Neg	75.0995	4861.54	29.6386	16.2179
	WT_1hr	3	EdU-neg	G2	Neg	93.0952	9093.49	183.389	80.7575
	WT_1hr	2	EdU-neg	G2	Neg	104.413	9233.68	31.8926	27.0295
	WT_1hr	3	EdU-neg	G1	Neg	71.3335	6116.85	40.0568	25.8899
	WT_1hr	5	EdU-neg	G1	Neg	68.3792	5411.99	32.8746	26.4727
	WT_1hr	1	EdU-neg	G1	Neg	38.1928	6172.86	32.4263	7.33801
	WT_1hr	4	EdU-low	S	Low	402.619	9009.58	3292.95	31.1589
	WT_1hr	6	EdU-neg	G2	Neg	103.878	10146.3	50.3733	22.1419
	WT_1hr	2	EdU-neg	G1	Neg	70.6289	6552.02	37.6119	15.0911
	WT_1hr	6	EdU-neg	G2	Neg	110.243	8652.61	52.4698	46.6899
	WT_1hr	4	EdU-neg	S	Low	159.571	14647.7	641.239	28.1252
	WT_1hr	4	EdU-low	S	Neg	196.333	8557.58	61.5696	32.6553
	WT_1hr	6	EdU-neg	G1	Neg	135.62	6507.52	66.7581	53.3867
	WT_1hr	2	EdU-neg	G2	Neg	88.2365	10369.8	42.6271	17.095
	WT_1hr	3	EdU-neg	G1	Neg	42.1172	5572.89	28.1453	15.6641
	WT_1hr	2	EdU-neg	G2	Neg	87.1646	11480.2	82.264	59.4206
	WT_1hr	4	EdU-neg	G1	Neg	100.577	7067.61	52.9613	46.0517
	WT_1hr	1	EdU-neg	G2	Neg	80.9925	9731.82	37.9805	31.285
	WT_1hr	4	EdU-neg	S	Low	158.524	16643.5	1274.21	33.0104
	WT_1hr	1	EdU-neg	G1	Neg	58.9894	6230.64	47.4314	16.7683
	WT_1hr	4	EdU-neg	G1	Neg	95.6638	6045.46	79.4917	23.6699
	WT_1hr	2	EdU-neg	G1	Neg	48.5078	5280.73	24.7405	22.8015
	WT_1hr	5	EdU-neg	G1	Neg	79.4781	5738.85	30.0967	16.0426
	WT_1hr	6	EdU-neg	G1	Neg	91.316	5587.79	65.7556	33.9569
	WT_1hr	4	EdU-neg	S	Low	159.429	5783.93	711.87	8.05561
	WT_1hr	3	EdU-neg	G2	Neg	66.2381	7799.09	55.5051	20.2025
	WT_1hr	2	EdU-neg	G1	Neg	44.8106	5692.75	38.4571	20.0893
	WT_1hr	1	EdU-neg	G1	Neg	54.0696	7522.97	42.8581	45.2159
	WT_1hr	4	EdU-neg	G2	Neg	131.951	12217.1	36.1463	19.7563
	WT_1hr	3	EdU-neg	G2	Low	86.8571	7221.46	2229.32	126.007
	WT_1hr	3	EdU-neg	G1	Neg	55.1879	5549.68	48.3682	22.7178
	WT_1hr	3	EdU-neg	G1	Neg	62.2597	6732.49	38.7895	13.8537
	WT_1hr	4	EdU-low	S	Neg	184.286	8310.47	103.157	10.7555
	WT_1hr	3	EdU-neg	G1	Neg	67.428	5464.72	61.8561	29.7725
	WT_1hr	4	EdU-low	S	Neg	175.048	5549.46	113.844	23.2469
	WT_1hr	6	EdU-neg	G2	Low	138.143	7748.39	2037.29	17.2429
	WT_1hr	2	EdU-neg	G2	Neg	111.19	8812.98	357.167	30.0195
	WT_1hr	1	EdU-neg	G2	Neg	109.841	9971.24	70.1494	24.2557
	WT_1hr	2	EdU-neg	G1	Neg	38.6727	6075.81	19.1343	10.0001
	WT_1hr	1	EdU-neg	G1	Neg	34.24	6246.92	21.8398	15.7529
	WT_1hr	6	EdU-neg	G1	Neg	62.8572	4933.38	66.9296	9.67107
	WT_1hr	6	EdU-neg	G1	Neg	79.5518	5330.08	20.3538	13.2413
	WT_1hr	4	EdU-neg	G1	Neg	96.2857	6911.68	51.9	25.7117
	WT_1hr	2	EdU-neg	G2	Neg	80.0952	9867.7	55.9361	9.58579
	WT_1hr	2	EdU-neg	G2	Neg	69.0991	10053.8	32.9064	7.59491
	WT_1hr	5	EdU-neg	G2	Neg	118.186	11253	48.5853	13.6614
	WT_1hr	2	EdU-neg	G1	Neg	37.9612	5605.04	45.5814	15.9008
	WT_1hr	3	EdU-neg	G1	Neg	57.4434	5514.72	64.8872	25.6503
	WT_1hr	4	EdU-low	S	Neg	203.857	9538.58	26.5815	11.4293
	WT_1hr	2	EdU-neg	G2	Neg	133.199	11066.5	86.7781	45.2591
	WT_1hr	3	EdU-neg	G1	Neg	40.3175	5572.88	26.9661	14.0816
	WT_1hr	3	EdU-neg	G1	Low	61.0476	6511.4	1315.11	39.089
	WT_1hr	5	EdU-neg	G1	Neg	83.7691	5585.94	71.7361	28.6813
	WT_1hr	1	EdU-neg	G1	Neg	30.63	4902.65	28.8046	13.2938
	WT_1hr	5	EdU-neg	G1	Neg	107.606	6017.5	35.0856	20.1525
	WT_1hr	3	EdU-neg	G2	Neg	107.125	9603.34	33.7189	21.8163
	WT_1hr	1	EdU-neg	G1	Neg	53.7434	4940.23	50.662	20.67
	WT_1hr	1	EdU-neg	G1	Neg	45.6725	5316.96	25.1583	24.7154
	WT_1hr	3	EdU-neg	G1	Neg	73.3418	7316.18	28.7089	15.4382
	WT_1hr	4	EdU-neg	G1	Neg	69.6326	6815.77	60.4362	21.1046
	WT_1hr	6	EdU-neg	G1	Neg	137.468	4582.32	43.5716	27.3245
	WT_1hr	6	EdU-neg	G2	Low	136	7477.06	560.546	23.3423
	WT_1hr	6	EdU-neg	G1	Neg	68.7303	6139.25	63.8884	22.0392
	WT_1hr	4	EdU-neg	G1	Neg	73.9828	7670.61	73.3243	36.0146
	WT_1hr	6	EdU-neg	G2	Neg	92.5853	10579	30.4938	24.4938
	WT_1hr	6	EdU-neg	G1	Neg	71.3625	7379.81	37.8373	8.38836
	WT_1hr	6	EdU-neg	G2	Neg	110.144	10206.6	30.4926	21.4714
	WT_1hr	2	EdU-neg	G1	Neg	60.8684	6376.47	24.2041	13.9797
	WT_1hr	4	EdU-neg	G2	Neg	87.2086	9797.56	68.3021	21.072
	WT_1hr	5	EdU-low	S	Neg	261.905	8662.4	326.651	20.3432
	WT_1hr	5	EdU-neg	G1	Neg	71.5693	5642.35	33.8268	10.8169
	WT_1hr	2	EdU-neg	G1	Neg	93.1958	6864.85	52.9809	39.2168
	WT_1hr	2	EdU-neg	G1	Neg	61.6667	5465.5	54.5434	28.8605
	WT_1hr	5	EdU-neg	G1	Neg	94.2286	5876.21	44.6581	25.5002
	WT_1hr	4	EdU-neg	G2	Low	127.762	7415.7	2357.92	27.7442
	WT_1hr	2	EdU-neg	G2	Neg	100.419	8653.28	61.9901	24.1818
	WT_1hr	5	EdU-low	S	Low	150.524	7709.89	1063.8	30.685
	WT_1hr	6	EdU-neg	G2	Neg	131.599	10334	123.021	62.9311
	WT_1hr	5	EdU-neg	G2	Neg	98.2381	10237.4	33.7	50.5765
	WT_1hr	2	EdU-neg	G1	Neg	64.3531	6036.97	15.2083	8.70211
	WT_1hr	3	EdU-neg	G2	Neg	44.986	11038.8	53.2801	15.2537
	WT_1hr	6	EdU-low	S	Neg	193.619	8720.21	65.3322	42.2016
	WT_1hr	4	EdU-neg	G1	Neg	113.294	5861.61	58.5339	16.9165
	WT_1hr	1	EdU-neg	G1	Neg	39.7671	4688.97	17.0384	9.29497
	WT_1hr	4	EdU-neg	S	Low	168.048	11469.2	2219.6	13.3133
	WT_1hr	1	EdU-neg	G2	Neg	91.1738	11027.8	48.4038	10.1451
	WT_1hr	3	EdU-neg	G1	Neg	65.45	4944.01	36.7627	19.0685
	WT_1hr	2	EdU-neg	G1	Neg	87.4675	6177.8	56.5534	16.3125
	WT_1hr	2	EdU-neg	G1	Neg	77.9515	6753.5	77.646	49.2315
	WT_1hr	4	EdU-neg	G2	Low	148.238	8062.13	1002.51	23.6187
	WT_1hr	3	EdU-neg	G1	Neg	62.0038	6404.03	27.1626	16.1624
	WT_1hr	6	EdU-neg	G2	Neg	139.285	10018.1	52.402	30.6775
	WT_1hr	4	EdU-neg	G2	Neg	115.034	10264.9	27.6295	14.4647
	WT_1hr	1	EdU-neg	G1	Neg	108.392	6017.32	43.7769	15.7363
	WT_1hr	1	EdU-neg	G1	Neg	44.6535	6812.06	51.1631	7.16343
	WT_1hr	3	EdU-neg	G2	Neg	83.0143	10804	36.9615	10.1039
	WT_1hr	2	EdU-neg	G1	Neg	95.3972	7146.17	98.4312	27.1069
	WT_1hr	6	EdU-neg	G2	Neg	87.6667	7960.17	37.3	21.6328
	WT_1hr	1	EdU-neg	G1	Neg	74.9652	5586.36	51.8886	14.8131
	WT_1hr	6	EdU-neg	S	Low	200.762	21981.9	1535.22	22.1418
	WT_1hr	4	EdU-neg	G2	Neg	100.321	10234.7	85.7429	30.1655
	WT_1hr	3	EdU-neg	G1	Neg	80.1851	6281.63	47.8288	8.67481
	WT_1hr	2	EdU-neg	G1	Neg	77.0445	6665.39	52.1603	21.7095
	WT_1hr	5	EdU-neg	G2	Neg	128.212	10295.1	86.6797	16.0486
	WT_1hr	4	EdU-low	S	Low	280.619	7410.36	3751.46	28.6703
	WT_1hr	3	EdU-neg	G2	Neg	76.3695	10368.6	41.0794	36.2009
	WT_1hr	4	EdU-neg	G2	Neg	124.508	12028.8	73.1581	14.0179
	WT_1hr	6	EdU-neg	G1	Neg	67.5546	5001.57	41.5933	18.636
	WT_1hr	1	EdU-neg	G1	Neg	71.4664	6419.28	65.0015	24.335
	WT_1hr	2	EdU-neg	G2	Neg	45.9524	8220.52	111.1	14.2384
	WT_1hr	2	EdU-neg	G1	Neg	89.0391	5171.1	99.2107	55.7148
	WT_1hr	2	EdU-neg	G1	Neg	67.2624	5771.34	44.6303	22.3326
	WT_1hr	2	EdU-neg	G1	Neg	46.067	6380.5	27.3616	34.9614
	WT_1hr	6	EdU-neg	G1	Neg	77.2275	6266.77	69.0532	20.723
	WT_1hr	3	EdU-neg	G1	Neg	157.054	5448.85	65.5242	20.3811
	WT_1hr	6	EdU-neg	G1	Neg	64.8626	5920.76	25.4553	10.1823
	WT_1hr	2	EdU-neg	G2	Neg	125.958	9368.63	70.3993	24.4107
	WT_1hr	1	EdU-neg	G1	Neg	59.4	5799.61	41.3222	27.2361
	WT_1hr	3	EdU-neg	G1	Neg	88.3	7263.1	56.0559	16.069
	WT_1hr	1	EdU-neg	G2	Neg	77.8571	9417.86	445.07	27.7834
	WT_1hr	6	EdU-neg	G1	Neg	105.104	4815.18	61.145	33.6395
	WT_1hr	6	EdU-neg	G2	Neg	157.428	10931.9	79.6636	37.7234
	WT_1hr	6	EdU-low	S	Low	235	6794.51	2238.78	51.6455
	WT_1hr	3	EdU-neg	G1	Neg	53.1849	5473.7	41.8347	16.8948
	WT_1hr	3	EdU-neg	G1	Neg	70.2991	5848.47	34.1243	28.1975
	WT_1hr	4	EdU-neg	G2	Neg	117.476	8324.53	32.4	49.3433
	WT_1hr	2	EdU-neg	G2	Neg	95.9524	9124.98	372.592	24.3045
	WT_1hr	4	EdU-low	S	Neg	194.333	6713.24	233.022	30.6809
	WT_1hr	5	EdU-neg	G2	Neg	89.5189	11241	72.2423	22.7741
	WT_1hr	2	EdU-neg	G1	Neg	49.1418	5207.72	26.5148	17.283
	WT_1hr	6	EdU-neg	G1	Neg	86.0115	5910.54	66.2674	48.6562
	WT_1hr	5	EdU-neg	G1	Neg	77.2449	4710.71	51.5706	36.2072
	WT_1hr	1	EdU-neg	G1	Neg	60.0674	4852.83	38.1444	35.1022
	WT_1hr	4	EdU-neg	G1	Neg	136.215	5468.66	39.1953	26.293
	WT_1hr	6	EdU-neg	G2	Neg	80.4785	10926.5	68.3918	32.7622
	WT_1hr	4	EdU-neg	G1	Neg	123.042	6149.66	58.4057	30.9482
	WT_1hr	6	EdU-low	S	Neg	243.333	7294.1	167.872	18.2509
	WT_1hr	2	EdU-neg	G2	Low	89	7160.92	2574.69	19.5482
	WT_1hr	3	EdU-neg	G1	Neg	61.4981	6931.91	30.0601	29.3398
	WT_1hr	4	EdU-neg	G1	Neg	132.667	5772.94	452.277	39.1877
	WT_1hr	3	EdU-neg	G2	Neg	96.4664	11801.7	48.1472	29.7306
	WT_1hr	2	EdU-neg	G1	Neg	60.0084	6070.31	66.7254	20.0781
	WT_1hr	3	EdU-neg	G2	Neg	83.1262	9817.81	35.3361	35.8281
	WT_1hr	3	EdU-neg	G1	Neg	59.3657	5920.7	13.4368	27.2851
	WT_1hr	2	EdU-neg	G2	Neg	94.9437	9357.74	70.2697	13.8905
	WT_1hr	5	EdU-neg	G2	Neg	164.312	9464.99	56.8051	32.2582
	WT_1hr	6	EdU-neg	G2	Neg	96.1123	10604.1	29.475	23.8078
	WT_1hr	1	EdU-neg	G1	Neg	67.417	5589.85	29.6272	6.28492
	WT_1hr	6	EdU-neg	G1	Neg	69.0039	6295.77	36.8416	9.6799
	WT_1hr	2	EdU-neg	G2	Low	127.857	15552.8	1649.61	23.7282
	WT_1hr	1	EdU-neg	G2	Neg	58.521	9794.57	60.9951	28.0595
	WT_1hr	4	EdU-neg	G1	Neg	68.9317	5900.57	38.8134	10.19
	WT_1hr	5	EdU-neg	G1	Neg	94.3961	6651.01	30.8713	23.335
	WT_1hr	2	EdU-neg	G1	Neg	79	6919.91	423.033	23.8338
	WT_1hr	2	EdU-neg	G2	Neg	41.8569	9306	55.3566	14.4366
	WT_1hr	4	EdU-neg	G2	Neg	103.281	10464.7	31.2213	30.1111
	WT_1hr	5	EdU-neg	G1	Neg	75.5349	5110.62	29.9109	34.3362
	WT_1hr	4	EdU-neg	G1	Neg	67.4557	4605.73	30.7147	18.1839
	WT_1hr	3	EdU-neg	G1	Neg	45.1482	4985.01	37.4334	15.7023
	WT_1hr	4	EdU-neg	G2	Neg	114.497	11468.3	67.7351	6.45407
	WT_1hr	2	EdU-neg	G1	Neg	54.3918	5295.55	72.0734	6.86805
	WT_1hr	2	EdU-neg	G2	Neg	101.94	9329.19	45.9491	8.2741
	WT_1hr	4	EdU-neg	G2	Low	124.286	7663.52	1701.86	36.937
	WT_1hr	2	EdU-neg	G2	Neg	119.502	11001.6	64.7196	20.3834
	WT_1hr	1	EdU-neg	G2	Low	67.5238	7861.28	962.233	163.598
	WT_1hr	1	EdU-neg	G1	Neg	72.7208	4867.24	39.6556	29.2401
	WT_1hr	4	EdU-neg	G2	Neg	105.895	10489.1	52.1222	17.2583
	WT_1hr	1	EdU-neg	G1	Neg	48.8006	6334.83	60.9201	42.8502
	WT_1hr	1	EdU-neg	G1	Neg	77.5455	6433.61	41.1581	20.6896
	WT_1hr	4	EdU-neg	G1	Neg	118.225	5447.96	51.8879	21.6198
	WT_1hr	1	EdU-neg	G2	Low	70.381	7494.24	1692.27	26.1783
	WT_1hr	5	EdU-neg	G1	Neg	62.574	5976.72	45.6161	22.9505
	WT_1hr	3	EdU-neg	G2	Neg	64.2798	12224.2	38.7881	14.8639
	WT_1hr	4	EdU-low	S	Neg	227.81	6728.25	201.912	36.4982
	WT_1hr	3	EdU-neg	G1	Neg	50.4433	4897.84	34.634	15.8617
	WT_1hr	6	EdU-neg	G1	Neg	53.1527	4791.55	36.1906	19.4143
	WT_1hr	2	EdU-neg	G2	Low	63.3333	7581	869.288	111.54
	WT_1hr	5	EdU-low	S	Neg	292.19	5019.25	261.142	88.9641
	WT_1hr	5	EdU-neg	G1	Neg	80.2726	6782.64	43.4565	19.3373
	WT_1hr	4	EdU-low	S	Low	203.095	6669.68	1456.3	86.0972
	WT_1hr	3	EdU-neg	G2	Neg	94.6264	11144.2	109.696	17.1926
	WT_1hr	3	EdU-neg	G1	Neg	42.1243	5027.53	54.0601	12.5884
	WT_1hr	5	EdU-neg	G2	Neg	94.4222	10263	31.7483	18.5524
	WT_1hr	3	EdU-neg	G2	Neg	92.0476	7035.75	359.21	39.4791
	WT_1hr	3	EdU-neg	G2	Neg	103.35	9100.82	38.7103	18.6734
	WT_1hr	1	EdU-neg	G1	Neg	54.5142	6690.2	26.6764	18.9886
	WT_1hr	3	EdU-neg	G1	Neg	54.244	5321.94	38.3301	23.0311
	WT_1hr	4	EdU-neg	G2	Neg	108.456	10661.8	67.1391	13.9702
	WT_1hr	1	EdU-neg	G2	Neg	104.532	9106.04	45.7632	21.9162
	WT_1hr	6	EdU-low	S	Neg	200.524	7945.59	437.552	57.7394
	WT_1hr	5	EdU-neg	G2	Neg	138.858	10972.4	40.2573	44.7521
	WT_1hr	5	EdU-low	S	Neg	312.524	9547.26	261.523	28.669
	WT_1hr	4	EdU-neg	G1	Neg	110.702	5687.17	69.7094	48.4296
	WT_1hr	2	EdU-neg	G1	Neg	55.2903	5094.3	22.0634	13.4697
	WT_1hr	5	EdU-low	S	Neg	168.238	6460.85	499.343	56.4482
	WT_1hr	1	EdU-neg	G1	Neg	54.0713	5931.58	42.6055	42.5626
	WT_1hr	3	EdU-neg	G1	Neg	33.9469	6566.7	49.8152	17.3884
	WT_1hr	1	EdU-neg	G1	Neg	64.2559	7657.34	29.9632	27.0215
	WT_1hr	4	EdU-neg	G1	Neg	103.217	7010.04	56.9887	22.4361
	WT_1hr	2	EdU-neg	G1	Neg	56.1584	7078.17	26.4465	21.8262
	WT_1hr	4	EdU-low	S	Neg	267.714	8823.77	36.9853	104.007
	WT_1hr	6	EdU-neg	G2	Neg	101.675	10263	53.2131	37.9445
	WT_1hr	2	EdU-neg	G1	Neg	42.356	6425.09	51.8741	17.0503
	WT_1hr	1	EdU-neg	G2	Neg	61.4762	7973.54	317.4	7.49619
	WT_1hr	1	EdU-neg	G1	Neg	57.8317	5964.92	14.2613	9.19214
	WT_1hr	5	EdU-neg	G1	Neg	113.607	6229.77	60.0701	41.3908
	WT_1hr	1	EdU-neg	G1	Neg	98.381	5550.91	160.975	25.7868
	WT_1hr	6	EdU-neg	G2	Neg	107.113	10160	54.349	35.5846
	WT_1hr	2	EdU-neg	G2	Neg	85.152	11310.7	57.6002	31.9322
	WT_1hr	2	EdU-neg	G2	Neg	81.9725	10292.1	19.2905	14.7395
	WT_1hr	3	EdU-neg	G1	Neg	37.5518	4028.02	69.304	16.3592
	WT_1hr	3	EdU-neg	G1	Low	73.2857	5731.03	937.649	241.372
	WT_1hr	2	EdU-neg	G1	Neg	62.5093	5503.54	65.3196	20.2395
	WT_1hr	3	EdU-neg	G2	Low	71.9048	8038.82	1249.74	22.804
	WT_1hr	4	EdU-neg	G1	Neg	58.4543	5776.8	42.022	10.7122
	WT_1hr	5	EdU-neg	G2	Neg	88.3769	12494	41.572	17.2325
	WT_1hr	4	EdU-low	S	Neg	223.667	7990.95	41.0262	26.9746
	WT_1hr	5	EdU-neg	G1	Neg	63.5926	5798.5	61.0842	12.5969
	WT_1hr	3	EdU-neg	G1	Neg	45.1733	6260.66	94.6978	22.5841
	WT_1hr	3	EdU-neg	G1	Neg	97.8008	5200.82	50.5592	21.9502
	WT_1hr	6	EdU-low	S	High	213.381	7584.12	8320.98	48.9325
	WT_1hr	6	EdU-neg	G2	Neg	146.961	11249.3	44.1162	27.2178
	WT_1hr	4	EdU-neg	G2	Neg	87.1606	9749.58	53.4698	29.5562
	WT_1hr	4	EdU-neg	G1	Neg	100.55	5405.42	21.6644	28.0272
	WT_1hr	2	EdU-neg	G1	Neg	75.2344	3883.92	34.6883	14.4767
	WT_1hr	2	EdU-neg	G1	Neg	56.6314	6312.93	32.0834	7.73789
	WT_1hr	6	EdU-neg	G1	Neg	46.4286	1192.53	401.49	17.1629
	WT_1hr	3	EdU-neg	G1	Neg	72.7098	6818.65	52.2858	45.1122
	WT_1hr	2	EdU-neg	G1	Neg	32.593	4331.63	30.6358	6.50072
	WT_1hr	6	EdU-neg	G1	Neg	52.9343	5236.63	15.0895	28.8188
	WT_1hr	3	EdU-neg	G2	Neg	64.0957	10476.3	71.8331	21.8014
	WT_1hr	1	EdU-neg	G2	Neg	144.932	9034.1	55.3692	38.835
	WT_1hr	2	EdU-neg	G2	Neg	87.3346	10818.8	27.0083	11.6368
	WT_1hr	1	EdU-neg	G1	Neg	80.4862	6275.83	35.8553	15.6527
	WT_1hr	3	EdU-neg	G1	Neg	69.6126	5689.79	52.0184	17.8229
	WT_1hr	1	EdU-neg	G2	Neg	88.3114	9403.98	90.5245	6.23215
	WT_1hr	2	EdU-neg	G2	Neg	78.0321	9812.28	56.1557	11.277
	WT_1hr	2	EdU-neg	G1	Neg	28.4004	5882.57	18.7147	13.0184
	WT_1hr	2	EdU-neg	G2	Neg	124.303	10335.4	66.0421	44.9113
	WT_1hr	6	EdU-neg	G2	Neg	125.143	12482.8	64.3798	31.2036
	WT_1hr	4	EdU-neg	G2	Neg	136.268	9046.32	37.8781	31.6057
	WT_1hr	6	EdU-neg	G1	Neg	96.1965	6020.4	89.1497	13.1895
	WT_1hr	6	EdU-neg	G1	Neg	133.596	5970.08	32.3131	25.6673
	WT_1hr	3	EdU-neg	G2	Neg	86.3842	8759.59	54.9577	21.0569
	WT_1hr	2	EdU-neg	G2	Neg	69.5238	8302.79	110.46	6.24191
	WT_1hr	1	EdU-neg	G2	Neg	75.5466	9239.45	45.096	17.0165
	WT_1hr	5	EdU-neg	G2	Neg	95.4514	11848.5	43.6963	4.2912
	WT_1hr	4	EdU-low	S	Neg	232.333	8821.21	155.843	23.3856
	WT_1hr	1	EdU-neg	G1	Neg	79.6667	6764.83	498.499	7.33276
	WT_1hr	5	EdU-neg	G1	Neg	117.044	6502.13	38.4644	12.0553
	WT_1hr	4	EdU-neg	G1	Neg	77.7307	4847.42	30.9239	17.75
	WT_1hr	1	EdU-neg	G2	Neg	75.6627	10233.8	36.8372	15.6936
	WT_1hr	1	EdU-neg	G1	Neg	58.2555	7118.11	28.1068	14.472
	WT_1hr	2	EdU-neg	G1	Neg	63.9162	6261.3	75.6992	22.2576
	WT_1hr	1	EdU-neg	G2	Neg	87.9958	10437.3	37.2337	24.5871
	WT_1hr	6	EdU-neg	G1	Neg	83.4599	5883.03	36.6258	4.94338
	WT_1hr	4	EdU-low	S	Neg	258.619	11703.6	192.287	23.1268
	WT_1hr	4	EdU-neg	G1	Neg	77.6724	4806.5	34.3157	17.3969
	WT_1hr	4	EdU-low	S	Neg	219.286	8056.31	191.378	27.4174
	WT_1hr	2	EdU-neg	G1	Neg	69.6817	4951.39	48.2193	27.2671
	WT_1hr	6	EdU-neg	G1	Neg	66.6063	6362.7	36.899	22.1275
	WT_1hr	6	EdU-neg	G2	Low	113.048	14887.9	561.749	40.3541
	WT_1hr	5	EdU-neg	G1	Neg	72.6965	6320.08	47.1964	26.3984
	WT_1hr	6	EdU-low	S	Neg	231.238	6954.61	27.6061	45.2557
	WT_1hr	4	EdU-neg	G1	Neg	134.521	7651.26	58.6053	36.4585
	WT_1hr	2	EdU-neg	G2	Neg	107.586	9157.55	155.111	44.4281
	WT_1hr	5	EdU-neg	S	Low	284.857	18208.6	1145.53	32.2893
	WT_1hr	6	EdU-low	S	Low	292.905	8273.36	1294.17	51.6321
	WT_1hr	5	EdU-low	S	Low	305.762	11210.8	1447.39	21.6735
	WT_1hr	6	EdU-neg	G2	Neg	133.81	9234.47	74.787	26.0225
	WT_1hr	4	EdU-neg	G1	Neg	80.4654	6227.72	26.025	37.8998
	WT_1hr	2	EdU-neg	G1	Neg	72.981	6749.82	42.2375	19.2047
	WT_1hr	5	EdU-neg	G1	Neg	136.923	6786.71	25.5047	17.7033
	WT_1hr	1	EdU-neg	G2	Neg	76.7219	12206.4	61.8222	28.5937
	WT_1hr	1	EdU-neg	G1	Neg	67.5746	6018.44	50.5734	18.635
	WT_1hr	5	EdU-neg	G2	Neg	131.212	11670.1	36.9959	16.0845
	WT_1hr	3	EdU-neg	G1	Neg	81.5361	7261.91	62.729	28.5367
	WT_1hr	3	EdU-neg	G2	Neg	138.231	11883.3	68.8464	29.9648
	WT_1hr	2	EdU-neg	G2	Neg	106.668	10882	30.7818	20.8499
	WT_1hr	4	EdU-neg	G1	Neg	75.2838	5932.43	49.8899	22.5089
	WT_1hr	1	EdU-neg	G2	Neg	78.9847	10418	74.5299	41.325
	WT_1hr	1	EdU-neg	G2	Neg	92.8747	9055.94	44.0568	22.1154
	WT_1hr	6	EdU-neg	G2	Low	125.429	9779.64	1423.08	46.7125
	WT_1hr	5	EdU-neg	G2	Low	121.19	11473.9	639.796	32.8237
	WT_1hr	6	EdU-neg	G2	Neg	165.823	8384.37	59.2386	15.8035
	WT_1hr	6	EdU-low	S	Neg	169.429	6252.15	160.238	118.863
	WT_1hr	1	EdU-neg	G1	Neg	112.207	4760.04	34.1945	14.0824
	WT_1hr	6	EdU-neg	G1	Neg	52.2217	6638	48.8302	13.2417
	WT_1hr	5	EdU-neg	G2	Neg	153.433	10852.7	13.3365	18.6739
	WT_1hr	6	EdU-neg	G1	Neg	60.1265	6983.37	43.756	15.1996
	WT_1hr	3	EdU-neg	G1	Neg	56.8701	6466.55	29.5552	7.63434
	WT_1hr	6	EdU-neg	G2	Neg	141.129	10897.9	74.6843	42.0541
	WT_1hr	1	EdU-neg	G1	Neg	59.6923	6404.1	35.2561	9.03478
	WT_1hr	4	EdU-low	S	Low	313.286	6327.24	1243.3	59.1164
	WT_1hr	6	EdU-neg	G1	Neg	75.5769	4307.57	63.0474	37.4838
	WT_1hr	1	EdU-neg	G2	Neg	140.684	10233.7	108.571	46.4241
	WT_1hr	2	EdU-neg	G2	Neg	96.8101	11047.3	80.3875	47.3949
	WT_1hr	6	EdU-neg	G1	Neg	82.506	5041.04	40.8112	15.822
	WT_1hr	6	EdU-neg	G1	Neg	158.447	5754.96	78.79	43.6009
	WT_1hr	1	EdU-neg	G2	Neg	76.7747	10584.9	70.9617	42.2021
	WT_1hr	5	EdU-neg	G1	Neg	61.0761	4917.9	68.2032	27.5191
	WT_1hr	5	EdU-low	S	Neg	277.238	7230.06	44.1393	132.706
	WT_1hr	5	EdU-neg	G1	Neg	43.0675	6603.95	24.0125	28.6876
	WT_1hr	5	EdU-neg	G1	Neg	68.8449	5648.67	62.909	28.0097
	WT_1hr	2	EdU-neg	G1	Neg	35.2476	5913.41	52.1098	10.4824
	WT_1hr	5	EdU-neg	G2	Neg	103.367	11108.1	45.757	27.2891
	WT_1hr	6	EdU-neg	G1	Neg	71.1566	5714.47	52.5812	34.7207
	WT_1hr	6	EdU-neg	G1	Neg	143.711	6359.71	32.7065	18.4179
	WT_1hr	4	EdU-neg	G1	Neg	83.0518	7300.64	32.8848	34.0856
	WT_1hr	1	EdU-neg	G1	Neg	118.619	5525.17	36.8083	30.2968
	WT_1hr	6	EdU-low	S	Neg	150.524	8044.55	289.306	37.8161
	WT_1hr	1	EdU-neg	G2	Neg	81.2205	10083.3	55.5049	17.6439
	WT_1hr	6	EdU-low	S	Neg	221.381	5045.2	64.8953	141.343
	WT_1hr	1	EdU-neg	G2	Neg	88.5863	9359.11	31.9146	11.5251
	WT_1hr	5	EdU-neg	G1	Neg	156.657	5549.92	89.6508	68.5394
	WT_1hr	3	EdU-neg	G1	Neg	37.0885	5410.74	38.5358	19.0271
	WT_1hr	3	EdU-neg	G2	Neg	80.6667	8561.52	236.19	15.8851
	WT_1hr	1	EdU-neg	G1	Neg	41.208	4580.75	37.2768	17.0416
	WT_1hr	4	EdU-neg	G1	Neg	77.1721	4501.04	66.0356	19.3067
	WT_1hr	6	EdU-neg	G1	Neg	71.0159	5453.14	68.7681	29.9623
	WT_1hr	1	EdU-neg	G1	Neg	65.8206	6901.3	67.939	18.0467
	WT_1hr	2	EdU-neg	G2	Neg	79.6608	10295.2	48.7966	23.9138
	WT_1hr	5	EdU-neg	G2	Neg	163.642	11111.6	95.9286	60.2759
	WT_1hr	6	EdU-neg	G1	Neg	55.5225	6991.07	40.0892	29.5887
	WT_1hr	4	EdU-low	S	Neg	372.714	9531.89	219.128	35.0343
	WT_1hr	6	EdU-neg	G1	Neg	71.1691	5451.47	87.9065	20.0358
	WT_1hr	4	EdU-low	S	Neg	207.952	8268.22	26.7447	29.7515
	WT_1hr	3	EdU-neg	G1	Neg	49.0333	5842.06	48.0253	28.9231
	WT_1hr	4	EdU-neg	G1	Neg	98.3449	6410.69	39.1936	15.4662
	WT_1hr	2	EdU-neg	G2	Neg	87.3596	10281.8	43.3832	32.6496
	WT_1hr	1	EdU-neg	G1	Neg	22.5392	5209.95	25.6969	24.193
	WT_1hr	4	EdU-low	S	Low	240.905	8276.05	1197.94	20.9478
	WT_1hr	4	EdU-neg	G1	Neg	60.1928	5873.49	69.5798	22.0874
	WT_1hr	5	EdU-neg	G2	Neg	137.862	10535.5	19.0695	4.54697
	WT_1hr	6	EdU-neg	G2	Neg	113.49	9534.9	68.6103	50.1427
	WT_1hr	4	EdU-neg	G2	Neg	133.994	10561.8	44.0722	28.2845
	WT_1hr	4	EdU-low	S	Neg	297.286	8390.16	234.69	45.9756
	WT_1hr	2	EdU-neg	G1	Neg	84.619	6343.54	182.616	12.7882
	WT_1hr	2	EdU-neg	G2	Neg	65.4099	9308.54	23.3723	5.83701
	WT_1hr	3	EdU-neg	G1	Neg	79.0133	6417.51	24.5678	20.7812
	WT_1hr	5	EdU-neg	G2	Neg	127.979	10240.8	42.022	15.2148
	WT_1hr	1	EdU-neg	G1	Neg	59.1383	5606.83	34.0274	16.119
	WT_1hr	2	EdU-neg	G1	Neg	88.5598	7495.5	55.7424	18.4289
	WT_1hr	2	EdU-neg	G2	Neg	138.992	8342.37	97.5301	30.7647
	WT_1hr	2	EdU-neg	G1	Neg	43.0232	6387.96	48.0547	21.1224
	WT_1hr	6	EdU-low	S	Low	236.952	7134	1580.83	27.2186
	WT_1hr	6	EdU-neg	G1	Neg	92.3325	5447.02	57.0591	22.9219
	WT_1hr	5	EdU-neg	G2	Neg	117.245	10633.3	86.6275	16.221
	WT_1hr	3	EdU-neg	G1	Neg	58.6085	6704.7	45.9699	21.8783
	WT_1hr	5	EdU-neg	G1	Neg	48.2338	5556.31	80.9947	18.9013
	WT_1hr	5	EdU-neg	S	Low	178.048	13063.9	2098.97	68.0688
	WT_1hr	4	EdU-neg	G1	Neg	88.8944	5102.31	52.5894	17.9432
	WT_1hr	4	EdU-low	S	Neg	199.619	9551.69	108.554	58.7196
	WT_1hr	1	EdU-neg	G2	Neg	102.452	9274	67.0619	13.2059
	WT_1hr	6	EdU-low	S	Low	224.143	5809.31	2536.92	21.2544
	WT_1hr	6	EdU-neg	G1	Neg	89.6824	5571.17	56.8324	21.2399
	WT_1hr	2	EdU-neg	G1	Neg	59.5086	6858.46	40.2762	19.9868
	WT_1hr	5	EdU-neg	G1	Neg	164.739	6127.96	58.5737	19.4492
	WT_1hr	4	EdU-neg	G1	Neg	88.2454	4406.38	43.3471	12.7447
	WT_1hr	2	EdU-neg	G1	Neg	94.6895	6469.63	23.5384	16.6378
	WT_1hr	1	EdU-neg	G2	Neg	104.195	9711.25	39.9576	15.5521
	WT_1hr	4	EdU-neg	G1	Neg	64.6683	5297.84	18.1105	15.7999
	WT_1hr	4	EdU-neg	G1	Neg	46.9495	5509.44	37.2396	17.7101
	WT_1hr	6	EdU-low	S	Low	168.048	9839.2	591.622	68.0288
	WT_1hr	2	EdU-neg	G2	Neg	100.803	10345.1	39.1693	26.525
	WT_1hr	6	EdU-low	S	Low	205.286	12107.4	1645.14	19.2647
	WT_1hr	2	EdU-neg	G2	Low	68.1905	8412.96	1839.44	17.9312
	WT_1hr	2	EdU-neg	G1	Neg	36.0325	7122.89	40.5462	23.8566
	WT_1hr	5	EdU-low	S	Neg	266.714	10253.9	268.068	33.2532
	WT_1hr	3	EdU-neg	G1	Neg	43.2909	5293.36	52.3653	15.2441
	WT_1hr	5	EdU-neg	G1	Neg	103.823	6132.49	92.8524	28.2816
	WT_1hr	1	EdU-neg	G1	Neg	60.5961	6100.99	70.4716	9.59628
	WT_1hr	2	EdU-neg	G1	Neg	30.6154	6669.4	37.3876	24.3268
	WT_1hr	3	EdU-neg	G1	Neg	40.6683	5844.86	38.584	9.84238
	WT_1hr	3	EdU-neg	G1	Low	104.476	6207.46	2098.49	54.9073
	WT_1hr	4	EdU-neg	G2	Neg	130.942	11614.9	46.4372	31.1025
	WT_1hr	3	EdU-neg	G1	Neg	33.7587	5976.79	66.125	11.7227
	WT_1hr	2	EdU-neg	G1	Neg	43.8781	5383.49	18.8698	34.929
	WT_1hr	6	EdU-low	S	Neg	236.571	8498.26	225.113	38.7854
	WT_1hr	1	EdU-neg	G2	Neg	71.9524	9435.87	150.433	10.9585
	WT_1hr	3	EdU-neg	G1	Neg	64.275	6539.89	39.2171	44.5666
	WT_1hr	2	EdU-neg	G2	Neg	94.2956	9280.16	171.716	32.6523
	WT_1hr	4	EdU-neg	G2	Neg	139.275	11209.3	34.7715	16.5186
	WT_1hr	3	EdU-neg	G1	Neg	54.4771	6412.85	82.0954	42.2786
	WT_1hr	3	EdU-neg	G2	Neg	84.0976	9925.25	44.8949	16.9033
	WT_1hr	6	EdU-neg	G2	Neg	143.495	10532.5	15.7503	20.6347
	WT_1hr	4	EdU-neg	G1	Neg	85.1814	5995.26	44.9867	21.7577
	WT_1hr	3	EdU-neg	G1	Neg	90.381	5877.88	226.914	12.3807
	WT_1hr	6	EdU-neg	G1	Neg	59.3869	6030.24	31.6527	31.9482
	WT_1hr	1	EdU-neg	G1	Neg	78.8174	6260.12	54.5288	33.2859
	WT_1hr	1	EdU-neg	G2	Neg	57	9220.88	12.7	7.07066
	WT_1hr	6	EdU-low	S	Neg	175.905	8489.65	31.1927	33.99
	WT_1hr	1	EdU-neg	G1	Neg	90.9325	7583.65	42.8774	30.2973
	WT_1hr	6	EdU-neg	G1	Neg	167.449	5587.01	115.673	54.4024
	WT_1hr	6	EdU-neg	G1	Neg	76.5464	4944.51	68.3395	28.2623
	WT_1hr	1	EdU-neg	G1	Neg	64.0284	5263.98	48.8158	13.3851
	WT_1hr	3	EdU-neg	G2	Neg	60.3949	9588.33	36.1592	13.8436
	WT_1hr	1	EdU-neg	G2	Neg	89.0759	9956.04	34.7582	17.1989
	WT_1hr	5	EdU-neg	G1	Neg	77.9475	4820.96	96.6351	15.419
	WT_1hr	1	EdU-neg	G1	Neg	63.8333	4958.65	39.0018	34.2288
	WT_1hr	2	EdU-neg	G2	Neg	73.095	9055.32	28.9614	20.5684
	WT_1hr	3	EdU-neg	G2	Low	87.8095	9104.68	897.857	34.9063
	WT_1hr	1	EdU-neg	G2	Neg	37.8095	8754.06	291.154	11.1658
	WT_1hr	2	EdU-neg	G1	Neg	76.813	7373.93	40.2562	23.3201
	WT_1hr	3	EdU-neg	G1	Neg	53.6018	5083.74	28.2025	9.85776
	WT_1hr	3	EdU-neg	G2	Neg	87.359	10402.8	43.0494	5.71082
	WT_1hr	4	EdU-neg	G1	Neg	76.7677	4802.16	25.0376	31.3203
	WT_1hr	1	EdU-neg	G2	Neg	126.217	10376.6	58.7754	33.5643
	WT_1hr	5	EdU-low	S	Neg	210.286	6564.11	153.809	38.3121
	WT_1hr	3	EdU-neg	G1	Neg	50.5361	6116.46	15.4957	9.7279
	WT_1hr	5	EdU-neg	G1	Neg	58.8727	4441.05	25.2599	11.631
	WT_1hr	5	EdU-neg	G1	Neg	94.2627	5844.86	70.2522	35.7765
	WT_1hr	4	EdU-neg	G1	Neg	107.614	6113	86.9839	12.6525
	WT_1hr	4	EdU-neg	G1	Neg	96.634	6492.94	63.0564	11.7488
	WT_1hr	6	EdU-neg	G1	Neg	69.067	5621.36	76.9268	22.1523
	WT_1hr	6	EdU-neg	G2	Neg	137.431	10022.1	64.4731	26.1816
	WT_1hr	5	EdU-low	S	Neg	200.667	5274.36	54.533	31.8088
	WT_1hr	1	EdU-neg	G2	Neg	65.0743	10745.9	92.7833	60.5692
	WT_1hr	6	EdU-neg	G1	Neg	52.9709	4557.54	53.9924	26.9613
	WT_1hr	6	EdU-low	S	Neg	308.762	6881.65	52.4852	20.6817
	WT_1hr	4	EdU-neg	G1	Neg	71.5808	5632.65	50.1129	57.3571
	WT_1hr	4	EdU-neg	G1	Neg	44.5939	6253.97	33.5732	23.221
	WT_1hr	2	EdU-neg	G1	Neg	38.5281	5872.85	22.7793	10.7942
	WT_1hr	3	EdU-neg	G1	Neg	58.8155	5720.47	32.0663	21.8638
	WT_1hr	1	EdU-neg	G1	Neg	76.1012	5133.95	50.6175	18.5654
	WT_1hr	2	EdU-neg	G1	Neg	31.0937	4984.12	17.9226	27.5793
	WT_1hr	6	EdU-low	G1	Neg	144.048	6423.92	78.7148	12.9185
	WT_1hr	5	EdU-neg	G1	Neg	49.8571	6924.15	19.7353	45.4081
	WT_1hr	2	EdU-neg	G2	Low	129.667	15930.8	1791.95	17.4136
	WT_1hr	1	EdU-neg	G1	Neg	57.5257	7485.85	20.8528	20.3349
	WT_1hr	2	EdU-neg	G1	Neg	58.8796	7261.15	55.3017	21.0715
	WT_1hr	2	EdU-neg	G1	Neg	51.0486	4948.61	44.9779	16.311
	WT_1hr	1	EdU-neg	G2	Neg	89.0819	9451.64	36.662	10.9218
	WT_1hr	1	EdU-neg	G1	Neg	60.9419	4778.23	53.2042	19.0588
	WT_1hr	3	EdU-neg	G1	Neg	72.8728	5065.65	26.0509	22.2551
	WT_1hr	3	EdU-neg	G1	Neg	45.6246	5912.98	53.7783	23.3351
	WT_1hr	4	EdU-neg	G1	Neg	63.1248	5301.47	48.7679	23.2059
	WT_1hr	5	EdU-neg	G1	Neg	65.2274	6276.56	43.5109	22.2755
	WT_1hr	5	EdU-neg	G1	Neg	65.8627	5139.61	71.8551	28.963
	WT_1hr	2	EdU-neg	G2	Neg	126.524	7559.9	194.599	26.4056
	WT_1hr	5	EdU-neg	G1	Neg	94.2039	7239.24	54.1503	21.0446
	WT_1hr	5	EdU-neg	G1	Neg	55.6712	6509.78	137.845	31.9153
	WT_1hr	6	EdU-neg	G2	Neg	129.806	8860.9	42.6031	9.22514
	WT_1hr	1	EdU-neg	G1	Low	106.667	6146.7	667.709	27.3944
	WT_1hr	6	EdU-neg	G2	Neg	134.619	15729	176.531	19.0144
	WT_1hr	6	EdU-neg	G2	Neg	130.876	10433.1	54.688	13.2163
	WT_1hr	4	EdU-neg	G1	Neg	118.949	5969.79	39.6528	19.5301
	WT_1hr	5	EdU-neg	G2	Neg	141.132	10245.2	36.6063	31.6762
	WT_1hr	6	EdU-neg	S	Low	165.381	6531.96	3943.33	319.244
	WT_1hr	4	EdU-neg	G1	Neg	92.3114	6265.35	33.5085	20.9969
	WT_1hr	6	EdU-neg	G1	Neg	113.298	4935.97	77.7582	34.2735
	WT_1hr	4	EdU-neg	G2	Neg	82.3333	7210.07	14.8	41.9944
	WT_1hr	6	EdU-low	S	Low	184.238	5952.88	1930.86	95.8875
	WT_1hr	1	EdU-neg	G2	Neg	109.964	11089.1	78.7234	26.4817
	WT_1hr	3	EdU-neg	G2	Neg	74.9034	9567.25	39.4109	27.8471
	WT_1hr	3	EdU-neg	G1	Neg	52.2018	7529.19	35.1245	16.5225
	WT_1hr	3	EdU-neg	G1	Neg	53.5881	4741.38	36.5163	13.9128
	WT_1hr	1	EdU-neg	G1	Neg	43.29	4145.85	26.0271	27.4367
	WT_1hr	4	EdU-neg	G1	Neg	92.3205	7476.2	45.8798	13.7375
	WT_1hr	6	EdU-neg	G1	Neg	64.85	5782.19	41.9935	28.3974
	WT_1hr	3	EdU-neg	G1	Neg	51.1714	6046.61	57.7819	27.0757
	WT_1hr	2	EdU-neg	G1	Neg	69.8844	5464.67	49.468	15.7544
	WT_1hr	5	EdU-neg	G1	Neg	97.4573	4610.63	48.3825	16.8428
	WT_1hr	6	EdU-neg	G2	Low	116.81	12383.8	3092.19	39.1029
	WT_1hr	6	EdU-neg	G1	Neg	68.6899	5750.07	56.9538	20.3119
	WT_1hr	1	EdU-neg	G1	Neg	81.7982	6587.21	25.294	24.0827
	WT_1hr	2	EdU-neg	G1	Neg	34.4292	6945.86	29.8544	6.92882
	WT_1hr	6	EdU-neg	G2	Neg	116.574	9742.18	34.5635	21.0902
	WT_1hr	5	EdU-low	S	Low	304.952	7669.24	2294.35	109.995
	WT_1hr	1	EdU-neg	G2	Neg	111.683	10844.6	38.1996	27.1108
	WT_1hr	4	EdU-neg	G1	Neg	97.0585	7213.18	75.4278	52.6146
	WT_1hr	6	EdU-neg	G1	Neg	82.8005	6759.82	39.8538	41.5326
	WT_1hr	4	EdU-neg	G2	Neg	132.649	10453.9	51.3197	24.6675
	WT_1hr	5	EdU-low	S	Low	185.286	9596.46	2109.55	6.81196
	WT_1hr	3	EdU-neg	G1	Neg	100.612	6553.15	36.2301	7.94356
	WT_1hr	1	EdU-neg	G2	Neg	56.8469	10867.5	49.8045	20.1195
	WT_1hr	6	EdU-neg	G2	Neg	160.404	10808.9	46.9185	16.4696
	WT_1hr	2	EdU-neg	G1	Neg	88.8515	5399.52	60.8577	35.7499
	WT_1hr	1	EdU-neg	G2	Neg	61.9019	9828.49	50.7313	22.1869
	WT_1hr	1	EdU-neg	G1	Neg	51.6426	5082.26	39.4878	35.9617
	WT_1hr	3	EdU-neg	G1	Neg	69.5256	5031	74.642	7.59749
	WT_1hr	6	EdU-neg	G1	Neg	58.2249	7069.55	33.7648	23.915
	WT_1hr	2	EdU-neg	G1	Neg	57.0638	6337.13	35.9223	32.6314
	WT_1hr	3	EdU-neg	G1	Neg	49.8006	4827.52	37.9158	15.3551
	WT_1hr	6	EdU-low	S	Neg	249.429	7230.69	95.0209	45.7813
	WT_1hr	2	EdU-neg	G1	Neg	23.9728	6713.86	23.6255	16.8975
	WT_1hr	6	EdU-neg	G2	Neg	146.812	12156.4	68.9469	26.1397
	WT_1hr	2	EdU-neg	G2	Neg	53.0952	7344.73	106.891	15.1406
	WT_1hr	4	EdU-neg	G2	Neg	73.0671	9561.33	26.9201	14.2566
	WT_1hr	3	EdU-neg	G2	Neg	96.8829	9768.25	48.5246	30.2292
	WT_1hr	5	EdU-neg	G1	Neg	65.8908	5023.1	31.9257	5.32358
	WT_1hr	2	EdU-neg	G2	Low	61.5238	8655.43	2140.8	11.2084
	WT_1hr	1	EdU-neg	G1	Neg	39.7066	5821.84	52.0427	28.998
	WT_1hr	6	EdU-neg	G2	Neg	119.806	10788.3	67.05	27.2086
	WT_1hr	1	EdU-neg	G2	Neg	80.4235	10513.4	52.9476	30.8143
	WT_1hr	3	EdU-neg	G1	Neg	60.1314	5618.44	41.8957	24.7341
	WT_1hr	6	EdU-neg	G1	Neg	144.109	6171.06	56.7925	21.4878
	WT_1hr	5	EdU-low	S	Neg	152.81	7700.28	151.79	20.8565
	WT_1hr	5	EdU-low	S	Low	224.286	6840.94	1834.47	26.7234
	WT_1hr	4	EdU-low	S	Neg	349.619	9073.13	259.049	53.6524
	WT_1hr	6	EdU-neg	G1	Neg	95.6244	5283.39	62.8657	38.113
	WT_1hr	3	EdU-neg	G2	Neg	113.498	8648.49	21.6736	37.4915
	WT_1hr	6	EdU-low	S	Neg	247.429	8662.64	103.164	26.9524
	WT_1hr	5	EdU-low	S	Low	214.667	9104.95	1255.6	169.642
	WT_1hr	4	EdU-low	S	Neg	204.333	8877.06	112.911	38.7023
	WT_1hr	3	EdU-neg	G2	Neg	87.2815	8801.89	51.9313	13.3912
	WT_1hr	4	EdU-neg	G2	Neg	152.289	11686.4	53.8019	24.2177
	WT_1hr	5	EdU-neg	G2	Neg	91.8502	11227.3	65.4388	26.6063
	WT_1hr	3	EdU-neg	G1	Neg	34.0216	5574.13	62.2856	26.1214
	WT_1hr	3	EdU-neg	G1	Neg	45.0618	6123.65	43.7537	26.9013
	WT_1hr	3	EdU-neg	G1	Neg	16.4401	4487.12	75.9674	13.9912
	WT_1hr	6	EdU-neg	G1	Neg	123.73	4851.47	48.3931	29.6571
	WT_1hr	3	EdU-neg	G1	Neg	34.2828	5109.11	36.9584	28.3217
	WT_1hr	5	EdU-neg	G1	Neg	121.346	6663.06	52.3166	29.1096
	WT_1hr	5	EdU-low	S	Low	338.238	6056.55	3416.58	45.8467
	WT_1hr	4	EdU-neg	G2	Neg	73.7812	10536.8	25.8111	33.72
	WT_1hr	1	EdU-neg	G2	Neg	100.524	10768.9	217.063	54.7186
	WT_1hr	6	EdU-neg	G1	Neg	158.051	4964.58	53.0342	9.08617
	WT_1hr	6	EdU-neg	G1	Neg	143.525	4665.46	44.7911	2.21975
	WT_1hr	6	EdU-neg	G1	Neg	144.072	7189.15	61.6027	27.0156
	WT_1hr	5	EdU-neg	G1	Neg	48.3932	6835.29	39.6487	17.9088
	WT_1hr	1	EdU-neg	G2	Neg	100.12	9327.89	58.5316	30.2463
	WT_1hr	6	EdU-low	S	Neg	248.286	5443.37	237.99	28.8961
	WT_1hr	2	EdU-neg	G1	Neg	57.9624	4281.15	29.1505	11.257
	WT_1hr	2	EdU-neg	G1	Neg	83.7216	4975.4	69.1029	26.4384
	WT_1hr	4	EdU-neg	G1	Neg	73.5433	5345.58	42.3783	16.7175
	WT_1hr	2	EdU-neg	G1	Neg	49.7938	4548.3	63.9897	28.5396
	WT_1hr	3	EdU-neg	G1	Neg	63.3895	7150.61	20.3674	13.9287
	WT_1hr	3	EdU-neg	G1	Neg	79.596	6189.26	48.6851	38.6069
	WT_1hr	1	EdU-neg	G2	Neg	104.007	10053.1	40.4137	25.8272
	WT_1hr	2	EdU-neg	G1	Neg	73.3759	4821.27	47.9806	33.224
	WT_1hr	6	EdU-low	G2	Low	147.667	7364.28	1910.01	65.0679
	WT_1hr	6	EdU-neg	S	Neg	379.333	22348	198.336	150.037
	WT_1hr	4	EdU-neg	G1	Neg	102.126	5180.5	42.9704	34.6948
	WT_1hr	2	EdU-neg	G1	Neg	51.3464	5216.59	43.95	15.12
	WT_1hr	4	EdU-neg	G1	Neg	125.781	7463.36	75.2227	50.963
	WT_1hr	3	EdU-neg	G2	Neg	59.0908	11532.6	59.7833	38.4509
	WT_1hr	4	EdU-neg	G2	Neg	135.913	9205.84	30.4533	15.4265
	WT_1hr	2	EdU-neg	G2	Neg	49.986	9814.11	36.5654	20.4908
	WT_1hr	4	EdU-low	S	Neg	188.952	5109.15	52.9526	143.1
	WT_1hr	5	EdU-neg	G2	Neg	123.483	9864.24	16.5467	7.00721
	WT_1hr	4	EdU-low	S	Neg	156.905	10372.1	245.595	28.2802
	WT_1hr	2	EdU-neg	G1	Neg	23.6681	5554.86	16.4848	4.24
	WT_1hr	6	EdU-neg	G2	Neg	104.911	10668.2	29.6006	12.5301
	WT_1hr	5	EdU-neg	G2	Neg	144.514	11682.6	24.7831	26.8124
	WT_1hr	2	EdU-neg	G1	Neg	50.5394	5455.94	32.2821	15.9976
	WT_1hr	3	EdU-neg	G1	Neg	61.2365	5167.4	31.953	14.9702
	WT_1hr	2	EdU-neg	G1	Neg	40.7089	6722.96	36.2612	21.0954
	WT_1hr	2	EdU-neg	G2	Neg	118.922	8966.94	34.1863	30.7395
	WT_1hr	4	EdU-neg	G2	Neg	109.511	11304.2	43.3352	25.7283
	WT_1hr	1	EdU-neg	G2	Neg	71.657	11769	72.949	7.92058
	WT_1hr	6	EdU-neg	G1	Neg	71.463	6240.39	56.8417	20.166
	WT_1hr	1	EdU-neg	G2	Neg	131.199	8989.78	64.8733	25.2279
	WT_1hr	2	EdU-neg	G1	Neg	46.3437	6129.5	45.8336	41.583
	WT_1hr	4	EdU-low	S	Low	239.143	12612.9	1458.41	30.6087
	WT_1hr	1	EdU-neg	G1	Neg	59.7772	5505.02	98.2516	13.7043
	WT_1hr	1	EdU-neg	G2	Neg	85.6536	10384.9	70.0071	12.9544
	WT_1hr	3	EdU-neg	G1	Neg	105.633	7207.45	67.8739	9.59584
	WT_1hr	3	EdU-neg	G2	Neg	119.77	9013.85	37.475	33.628
	WT_1hr	4	EdU-neg	G1	Neg	112.341	4437.4	54.4984	28.4809
	WT_1hr	2	EdU-neg	G1	Neg	62.6651	5059.72	38.7886	20.5878
	WT_1hr	4	EdU-neg	G1	Neg	74.9112	4801.2	46.6447	3.75128
	WT_1hr	6	EdU-low	S	Neg	289.429	8520.54	66.4093	111.279
	WT_1hr	2	EdU-neg	G1	Neg	29.8403	6492.96	17.4186	12.0798
	WT_1hr	2	EdU-neg	G1	Neg	49.7611	6575.12	67.7499	21.9058
	WT_1hr	3	EdU-neg	G1	Neg	58.0248	4880.49	33.4194	18.0232
	WT_1hr	4	EdU-neg	G1	Neg	58.0623	5155.33	30.5058	33.4723
	WT_1hr	2	EdU-neg	G1	Neg	71.2995	7541.48	45.9588	21.9693
	WT_1hr	6	EdU-low	S	Low	225.238	7516.15	3246.86	28.6809
	WT_1hr	3	EdU-neg	G1	Neg	52.9238	5205.08	54.6972	19.2838
	WT_1hr	2	EdU-neg	G1	Neg	57.3515	6739.1	58.3952	21.3346
	WT_1hr	1	EdU-neg	G1	Neg	31.6657	4721	39.0862	32.8893
	WT_1hr	5	EdU-neg	G1	Neg	71.5231	6235.09	21.6787	38.0524
	WT_1hr	3	EdU-neg	G1	Neg	99.5263	8158.5	51.2867	24.0515
	WT_1hr	1	EdU-neg	G2	Neg	77.7143	8126.65	219.431	24.2851
	WT_1hr	4	EdU-low	S	Low	285.81	8700.86	1028.69	20.9984
	WT_1hr	3	EdU-neg	G1	Neg	45.5949	5422.7	56.7998	22.2161
	WT_1hr	4	EdU-neg	G2	Neg	125.345	11524.4	48.3806	20.425
	WT_1hr	6	EdU-neg	G2	Neg	115.195	9671.71	76.6181	19.3284
	WT_1hr	6	EdU-neg	G1	Neg	130.037	6153.38	60.5174	37.643
	WT_1hr	2	EdU-neg	G2	Neg	83.5714	7963.96	395.093	26.5987
	WT_1hr	4	EdU-neg	G1	Neg	108.335	6191.97	46.8798	33.5866
	WT_1hr	2	EdU-neg	G2	Neg	63.6599	10390.8	63.8582	32.7109
	WT_1hr	3	EdU-neg	G1	Neg	115.303	6216.33	59.0899	29.1995
	WT_1hr	4	EdU-neg	G2	Neg	176.838	8956.54	48.3773	14.3271
	WT_1hr	4	EdU-neg	G2	Neg	139.043	11942	94.784	72.4765
	WT_1hr	6	EdU-neg	G2	Neg	71.1905	7408.25	172.7	105.18
	WT_1hr	1	EdU-neg	G1	Neg	70.9021	7444.27	36.2361	37.7064
	WT_1hr	1	EdU-neg	G1	Neg	76.5831	4840.76	43.9438	40.3907
	WT_1hr	5	EdU-neg	G2	Neg	73.4074	12054.7	45.2859	20.0988
	WT_1hr	6	EdU-low	G2	Low	147.952	9881.73	2935.87	10.8272
	WT_1hr	5	EdU-low	S	Low	191.667	4945.73	807.596	70.1595
	WT_1hr	4	EdU-low	S	Neg	179.81	6033.84	167.385	39.2503
	WT_1hr	5	EdU-neg	G1	Neg	35.1422	6346.17	50.3511	30.2243
	WT_1hr	1	EdU-neg	G2	Neg	94.2816	9247.55	82.8226	34.6179
	WT_1hr	6	EdU-neg	G1	Neg	93.2969	7261.04	37.6874	32.4767
	WT_1hr	4	EdU-low	S	Low	172.286	7691.31	1418.35	19.8966
	WT_1hr	1	EdU-neg	G1	Neg	77.3517	5500.8	37.4224	20.8848
	WT_1hr	3	EdU-neg	G2	Neg	78.4959	11529	73.5028	43.2751
	WT_1hr	6	EdU-neg	S	Low	408.048	12352.3	2435.55	40.6736
	WT_1hr	2	EdU-neg	G2	Neg	78.1609	10675	57.9794	7.40704
	WT_1hr	3	EdU-neg	G1	Neg	61.8095	5624.57	21.8	53.429
	WT_1hr	6	EdU-neg	S	High	183.905	15880.1	5667.9	53.2102
	WT_1hr	4	EdU-neg	G1	Neg	156.695	6887.21	56.3469	34.6819
	WT_1hr	3	EdU-neg	G2	Neg	77.2552	9650.8	18.7814	17.2966
	WT_1hr	3	EdU-neg	G2	Neg	60.9957	10975.3	31.3214	11.8143
	WT_1hr	4	EdU-neg	G1	Neg	78.8716	6948.6	45.2461	22.6558
	WT_1hr	3	EdU-neg	G1	Neg	52.6774	4975.54	24.812	30.1978
	WT_1hr	1	EdU-neg	G1	Neg	41.3252	4530.84	30.2843	8.64876
	WT_1hr	4	EdU-low	S	Low	208.286	10095.3	1110.28	25.2067
	WT_1hr	6	EdU-neg	G1	Neg	64.5421	6619.46	45.097	14.2776
	WT_1hr	4	EdU-neg	G1	Neg	98.6839	5627.05	58.9918	39.9571
	WT_1hr	4	EdU-low	S	Neg	210.714	5974.13	220.453	23.5757
	WT_1hr	4	EdU-neg	G1	Neg	64.9029	5362.59	57.3058	19.1021
	WT_1hr	3	EdU-neg	G2	Low	81.3333	9326.73	657.636	25.6313
	WT_1hr	1	EdU-neg	G1	Neg	61.4418	4610.8	17.4977	19.7215
	WT_1hr	2	EdU-neg	G1	Neg	39.6489	6797.25	29.4261	13.0073
	WT_1hr	2	EdU-neg	G1	Neg	64.7204	5233.3	16.7919	10.969
	WT_1hr	4	EdU-neg	G1	Neg	161.313	5040.1	23.2567	9.76919
	WT_1hr	4	EdU-neg	G1	Neg	54.6362	4456.43	71.588	16.917
	WT_1hr	5	EdU-neg	G1	Neg	92.3445	4990.05	21.3482	19.4749
	WT_1hr	3	EdU-neg	G2	Neg	73.7406	9925.43	72.356	27.7334
	WT_1hr	4	EdU-neg	G1	Neg	78.0823	5475.04	69.4579	27.607
	WT_1hr	1	EdU-neg	G2	Low	73.9524	7464.35	1187.36	27.2197
	WT_1hr	6	EdU-neg	G1	Neg	81.3076	5946.09	64.5214	30.9206
	WT_1hr	5	EdU-neg	G1	Neg	38.2141	4751.18	39.9961	12.1095
	WT_1hr	3	EdU-neg	G1	Neg	47.1351	5806.12	36.9569	19.1322
	WT_1hr	4	EdU-neg	G1	Neg	141.256	5773.23	56.2091	30.674
	WT_1hr	1	EdU-neg	G1	Neg	46.7434	6867.65	46.5035	17.3121
	WT_1hr	2	EdU-neg	G2	Neg	104.456	8733.33	45.1663	7.98948
	WT_1hr	3	EdU-neg	G1	Neg	53.4217	5253.58	35.0306	22.2982
	WT_1hr	1	EdU-neg	G1	Neg	55.8401	5270.01	23.3075	10.9813
	WT_1hr	2	EdU-neg	G1	Neg	68.9917	5336.91	36.8421	21.2088
	WT_1hr	6	EdU-neg	G1	Neg	74.7052	5674.46	43.7649	16.8083
	WT_1hr	2	EdU-neg	G1	Neg	58.6193	6402.08	43.6198	21.2147
	WT_1hr	4	EdU-neg	S	Low	150.333	6815.37	644.696	81.9788
	WT_1hr	4	EdU-neg	G1	Neg	109.529	6949.03	55.0049	12.3482
	WT_1hr	2	EdU-neg	G2	Neg	88.2943	9131.43	47.5325	30.1357
	WT_1hr	1	EdU-neg	G1	Neg	76.7793	5894.37	57.4947	38.7487
	WT_1hr	1	EdU-neg	G1	Neg	65.3698	4445.81	60.533	10.1498
	WT_1hr	5	EdU-low	S	Low	158.286	9925.27	529.211	43.7985
	WT_1hr	4	EdU-neg	G1	Low	128	6680.82	1002.7	23.4143
	WT_1hr	4	EdU-low	S	Neg	264.81	7060.31	55.8048	47.1231
	WT_1hr	1	EdU-neg	G2	Neg	72.8095	7388.88	34.8433	21.4686
	WT_1hr	5	EdU-neg	G1	Neg	113.991	6571.47	13.7201	26.1896
	WT_1hr	3	EdU-neg	G1	Neg	78.6653	5510.59	60.8966	23.0917
	WT_1hr	3	EdU-neg	G1	Low	59.381	6297.78	759.239	118.506
	WT_1hr	2	EdU-neg	G2	Neg	53.8553	10594.4	67.504	18.0176
	WT_1hr	5	EdU-low	S	Neg	251.19	8858.82	58.1721	27.7023
	WT_1hr	5	EdU-low	S	Neg	191.952	5541.45	276.422	60.5066
	WT_1hr	3	EdU-neg	G1	Neg	57.9396	5046.53	37.0211	34.4755
	WT_1hr	6	EdU-neg	G1	Neg	66.0476	5778.36	35.9	27.7385
	WT_1hr	2	EdU-neg	G2	Neg	63.2857	7581.51	22.5	21.7346
	WT_1hr	2	EdU-neg	G1	Neg	47.8207	5694.47	61.6736	34.0285
	WT_1hr	2	EdU-neg	G2	Neg	104.232	10389.5	76.9861	39.836
	WT_1hr	6	EdU-neg	G1	Neg	105.114	7022.7	61.3799	31.1304
	WT_1hr	3	EdU-neg	G1	Neg	83.1429	5979.4	58.3381	33.5126
	WT_1hr	5	EdU-low	S	Neg	220.81	8247.62	57.307	29.4675
	WT_1hr	3	EdU-neg	G1	Neg	38.3597	5398.09	28.2635	18.3991
	WT_1hr	6	EdU-neg	S	Low	154.333	5972.92	1212.75	63.729
	WT_1hr	6	EdU-neg	G1	Low	138.143	6185.4	653.475	21.2026
	WT_1hr	2	EdU-neg	G1	Neg	68.6796	4804.21	56.7721	12.4127
	WT_1hr	2	EdU-neg	G1	Neg	40.7754	6460.75	48.8804	12.3554
	WT_1hr	5	EdU-neg	G1	Neg	116.399	5095.81	57.2773	44.2804
	WT_1hr	1	EdU-neg	G1	Neg	22.2691	5624.23	28.3548	14.4665
	WT_1hr	4	EdU-neg	G1	Neg	99.5816	4225.73	60.094	35.957
	WT_1hr	1	EdU-neg	G1	Neg	103.754	6482.85	50.9754	27.1409
	WT_1hr	3	EdU-neg	G2	Neg	98.3447	10552.4	57.7415	18.3569
	WT_1hr	3	EdU-neg	G2	Neg	71.6941	9335.66	51.5225	43.3254
	WT_1hr	1	EdU-neg	G1	Neg	50.5341	5328.95	33.6448	22.7515
	WT_1hr	5	EdU-neg	G1	Neg	108.523	6068.38	68.6726	28.9203
	WT_1hr	2	EdU-neg	G1	Neg	140.571	4980.73	394.061	19.8199
	WT_1hr	6	EdU-neg	G1	Neg	163.411	6027.62	32.5483	11.8049
	WT_1hr	6	EdU-neg	G2	Neg	139.09	10211.6	42.4565	16.3068
	WT_1hr	3	EdU-neg	G1	Low	69.5714	5922.74	805.046	9.25245
	WT_1hr	1	EdU-neg	G2	Neg	85.9704	12284	37.1976	10.202
	WT_1hr	3	EdU-neg	G1	Neg	62.1234	4612.94	35.4853	18.6486
	WT_1hr	3	EdU-neg	G2	Neg	88.5961	11112.1	40.6687	17.5032
	WT_1hr	2	EdU-neg	G2	Neg	90.4946	12123.9	44.0234	32.0656
	WT_1hr	6	EdU-neg	G1	Neg	81.1251	5382.95	34.1667	14.7433
	WT_1hr	3	EdU-neg	G2	Neg	74.9524	9433.15	188.096	94.0542
	WT_1hr	4	EdU-neg	G1	Neg	96.4212	5713	43.8887	17.7578
	WT_1hr	6	EdU-neg	G1	Neg	85.8335	5399.64	50.3164	19.9034
	WT_1hr	4	EdU-low	S	Neg	328.857	7984.22	255.776	41.2208
	WT_1hr	4	EdU-low	S	Low	315.619	7902.94	3158.99	47.3957
	WT_1hr	4	EdU-neg	G2	Neg	151.079	10983.4	57.6007	25.339
	WT_1hr	3	EdU-neg	G1	Neg	57.6784	5538.06	55.1529	16.6778
	WT_1hr	4	EdU-neg	G1	Neg	64.4686	4402.1	58.0317	38.1919
	WT_1hr	4	EdU-neg	G2	Neg	152.679	11986.1	40.4577	36.4577
	WT_1hr	4	EdU-low	S	Neg	245.048	10440.9	119.474	46.548
	WT_1hr	3	EdU-neg	G2	Neg	111.99	10421.9	48.5147	27.762
	WT_1hr	5	EdU-neg	G1	Neg	164.009	5263.93	34.4301	20.3143
	WT_1hr	6	EdU-neg	G1	Neg	61.2244	5833.24	45.8627	20.8524
	WT_1hr	6	EdU-neg	G1	Neg	68.4348	5577.29	87.9449	39.1687
	WT_1hr	6	EdU-low	S	Low	227.905	6778.44	1303.36	58.1591
	WT_1hr	6	EdU-neg	G2	Neg	92.381	7607.25	217.486	14.0669
	WT_1hr	5	EdU-low	S	Neg	207.19	6552.4	348.635	51.0038
	WT_1hr	4	EdU-low	S	Neg	248.762	6382.76	28.699	40.8496
	WT_1hr	6	EdU-low	S	Low	208.857	8482.1	2277.11	32.8502
	WT_1hr	3	EdU-neg	G2	Neg	100.711	8325.23	57.8715	18.2481
	WT_1hr	2	EdU-neg	G2	Neg	70.9771	11250.4	44.6805	23.9129
	WT_1hr	1	EdU-neg	G1	Neg	44.0238	6113.12	80.4528	24.8485
	WT_1hr	2	EdU-neg	G2	Neg	59.7866	10185	44.6768	13.9631
	WT_1hr	4	EdU-neg	G1	Neg	54.7467	6594.68	65.0521	34.8603
	WT_1hr	1	EdU-neg	G2	Low	141.762	12876.3	1741.62	30.3791
	WT_1hr	3	EdU-neg	G2	Neg	64.6969	10639.7	27.1697	23.6358
	WT_1hr	5	EdU-neg	G1	Neg	66.98	5510.5	27.9506	22.4832
	WT_1hr	2	EdU-neg	G1	Neg	25.7151	7452.73	34.0404	19.2533
	WT_1hr	3	EdU-neg	G1	Neg	51.8328	5569.2	76.4603	21.3988
	WT_1hr	4	EdU-neg	G1	Neg	132.335	5329.96	67.5965	16.9602
	WT_1hr	3	EdU-neg	G2	Neg	93.5261	8977.39	63.5236	23.3462
	WT_1hr	1	EdU-neg	G2	Neg	84.9262	11319.5	92.837	48.5742
	WT_1hr	5	EdU-neg	G1	Neg	67.9903	6107.62	38.4586	9.54277
	WT_1hr	3	EdU-neg	G1	Neg	56.264	4805.49	50.9351	41.8513
	WT_1hr	4	EdU-neg	G1	Neg	88.5399	4832.97	55.2473	17.1829
	WT_1hr	5	EdU-neg	G1	Neg	77.1907	4755.28	33.1481	26.2862
	WT_1hr	1	EdU-neg	G1	Neg	56.4625	6608.48	37.1113	23.1131
	WT_1hr	6	EdU-low	S	Low	194.238	7111.16	2576.16	22.9238
	WT_1hr	3	EdU-neg	G2	Neg	132.465	8488.95	28.4975	29.0789
	WT_1hr	6	EdU-neg	G1	Neg	88.977	5749.08	22.7391	12.4691
	WT_1hr	3	EdU-neg	G1	Neg	67.0123	4505.23	75.7036	31.3967
	WT_1hr	4	EdU-low	S	Low	156.429	9182.36	2931.55	25.2806
	WT_1hr	6	EdU-low	S	Neg	295.619	9006.46	142.116	97.9524
	WT_1hr	2	EdU-neg	G2	Neg	87.386	10677.7	118.294	48.8613
	WT_1hr	4	EdU-low	S	Low	224.476	6535.03	1301.69	21.4394
	WT_1hr	5	EdU-neg	G1	Neg	82.5338	4613.15	42.6293	34.5313
	WT_1hr	6	EdU-neg	G1	Neg	84.393	7687.43	41.2256	29.0884
	WT_1hr	5	EdU-neg	G1	Neg	100.031	5417.81	76.5805	32.8283
	WT_1hr	4	EdU-neg	G1	Neg	74.5904	6816.46	54.0121	51.6998
	WT_1hr	2	EdU-neg	G2	Neg	115.226	10216.1	75.5337	25.3871
	WT_1hr	6	EdU-low	S	Neg	172.762	6015.16	98.2609	23.684
	WT_1hr	3	EdU-neg	G2	Neg	111.265	12006.8	56.4978	19.1657
	WT_1hr	4	EdU-low	S	Neg	197.857	9835.99	143.04	22.814
	WT_1hr	5	EdU-neg	G1	Neg	95.7462	5732.83	48.372	26.1786
	WT_1hr	6	EdU-low	S	Low	239.667	6081.49	1422.18	23.8113
	WT_1hr	5	EdU-low	S	Neg	154.762	9132.58	171.404	22.0536
	WT_1hr	4	EdU-neg	G1	Neg	75.4177	6083.02	66.3811	26.6517
	WT_1hr	6	EdU-low	S	Low	225	7512.59	695.907	14.1744
	WT_1hr	2	EdU-neg	G2	Neg	74.0476	8165.35	141.307	6.58441
	WT_1hr	5	EdU-neg	G2	Neg	127.284	11562.3	54.06	33.1188
	WT_1hr	1	EdU-neg	G2	Neg	57.3535	10077.2	23.5082	20.05
	WT_1hr	4	EdU-neg	G1	Neg	83.9061	5267.4	50.1415	18.3466
	WT_1hr	6	EdU-neg	G1	Neg	63.6004	6023.75	48.8551	16.4346
	WT_1hr	6	EdU-neg	G1	Neg	83.5386	7644.9	38.9655	25.4694
	WT_1hr	3	EdU-neg	G1	Neg	74.2776	5801.26	32.9252	26.0614
	WT_1hr	4	EdU-low	S	Low	202.048	8987.86	1450.06	41.806
	WT_1hr	4	EdU-neg	G1	Neg	97.0914	4433.15	29.5751	19.4754
	WT_1hr	5	EdU-neg	G2	Neg	102.087	11222.1	56.1223	31.7248
	WT_1hr	4	EdU-neg	G1	Neg	115.973	6696.02	48.25	16.6941
	WT_1hr	2	EdU-neg	G2	Low	117.762	7219.36	2163	31.1335
	WT_1hr	4	EdU-neg	G1	Neg	151.618	5933.55	16.1281	4.20356
	WT_1hr	4	EdU-neg	G1	Neg	113.539	6718.76	69.9796	24.1886
	WT_1hr	1	EdU-neg	G1	Neg	33.8624	5221.04	56.7456	29.4369
	WT_1hr	2	EdU-neg	G1	Neg	15.9526	4166.02	57.8887	12.5048
	WT_1hr	1	EdU-neg	G1	Neg	85.4213	6516.06	48.5073	27.9868
	WT_1hr	6	EdU-low	S	Neg	195.381	6639.98	250.129	57.9161
	WT_1hr	3	EdU-neg	G1	Neg	63.9037	4286.6	57.6176	51.9062
	WT_1hr	2	EdU-neg	G1	Neg	76.2761	6879.36	37.4324	23.4365
	WT_1hr	2	EdU-neg	G2	Neg	69.3259	9003.12	39.7252	26.1874
	WT_1hr	6	EdU-neg	S	Low	173.762	6650.62	1575.56	19.8132
	WT_1hr	2	EdU-neg	G1	Neg	80.3216	5551.34	10.9694	4.76632
	WT_1hr	2	EdU-neg	G2	Neg	97.6413	9243.57	44.5866	26.3347
	WT_1hr	3	EdU-neg	G2	Neg	120.769	9626.52	43.3686	19.3563
	WT_1hr	3	EdU-neg	G2	Neg	79.7275	8857	50.5693	27.1857
	WT_1hr	5	EdU-low	S	Neg	382.238	7468.81	260.39	50.7197
	WT_1hr	5	EdU-neg	G2	Neg	104.143	7861.04	37.9	28.8337
	WT_1hr	5	EdU-neg	G2	Neg	134.57	10365.2	50.5628	22.665
	WT_1hr	5	EdU-low	S	Neg	276.571	8301.93	99.5823	38.9704
	WT_1hr	6	EdU-low	S	Low	293.857	6604.72	3144.54	50.4016
	WT_1hr	3	EdU-neg	G1	Neg	63.1628	5491.09	24.2793	14.8596
	WT_1hr	2	EdU-neg	G1	Neg	68.1429	6444.58	292.068	21.4573
	WT_1hr	2	EdU-neg	G1	Neg	44.6505	5465.77	29.9439	16.0322
	WT_1hr	1	EdU-neg	G2	Neg	132.546	11933	10.9576	2.48208
	WT_1hr	4	EdU-low	S	Neg	283.429	6780.01	71.1762	68.4701
	WT_1hr	5	EdU-low	S	Neg	253.333	7406.09	161.003	22.4041
	WT_1hr	4	EdU-neg	G1	Neg	54.6132	5043.5	23.4128	29.9984
	WT_1hr	6	EdU-neg	G1	Neg	134.723	6703.96	92.0254	45.6339
	WT_1hr	2	EdU-neg	G2	Neg	76.3662	9073.45	50.6154	13.2938
	WT_1hr	5	EdU-low	S	Neg	290.762	11961.3	141.218	121.965
	WT_1hr	2	EdU-neg	G1	Neg	30.2958	4903.89	42.3807	27.6969
	WT_1hr	2	EdU-neg	G1	Neg	65.8739	4774.28	27.4326	24.1263
	WT_1hr	2	EdU-neg	G1	Neg	56.6426	5743.79	34.5143	9.51242
	WT_1hr	1	EdU-neg	G1	Neg	45.0146	6124.95	34.7473	14.2864
	WT_1hr	5	EdU-low	S	Low	406.286	7045.72	1453.62	47.4268
	WT_1hr	4	EdU-neg	G1	Neg	104.095	4909.77	86.2461	40.4641
	WT_1hr	6	EdU-neg	G1	Neg	68.5875	5911.09	37.6427	6.94633
	WT_1hr	2	EdU-neg	G2	Neg	68.1271	10113.6	42.2674	14.9148
	WT_1hr	2	EdU-neg	G2	Neg	65.8742	10423.4	50.4895	23.011
	WT_1hr	2	EdU-neg	G1	Neg	56.5754	5508.55	29.3255	29.4193
	WT_1hr	5	EdU-neg	G1	Neg	48.1852	4802.09	37.7807	25.3894
	WT_1hr	4	EdU-neg	G2	Neg	131.611	11214.2	32.5186	15.5389
	WT_1hr	5	EdU-neg	G1	Neg	121.116	6779.01	42.3587	41.2895
	WT_1hr	1	EdU-neg	G1	Neg	46.5212	6240.76	28.5425	27.0913
	WT_1hr	5	EdU-neg	G1	Neg	62.0434	4734.76	51.5414	31.2417
	WT_1hr	5	EdU-low	S	Neg	225.238	7678.6	25.5062	25.8161
	WT_1hr	4	EdU-neg	G1	Neg	47.718	6309.14	86.9755	28.3577
	WT_1hr	5	EdU-neg	G1	Neg	23.274	5054.41	27.2955	10.4278
	WT_1hr	6	EdU-low	G2	Neg	149.905	10242.1	20.9073	39.001
	WT_1hr	6	EdU-neg	S	Neg	658.714	20137.4	233.299	34.6996
	WT_1hr	6	EdU-neg	G2	Neg	145.022	11399.7	37.5608	23.2826
	WT_1hr	2	EdU-neg	G1	Neg	57.0498	5305.82	76.9503	37.2499
	WT_1hr	6	EdU-neg	G1	Neg	96.6696	6202.48	75.5353	14.4838
	WT_1hr	5	EdU-neg	G1	Neg	45.9342	4584.39	25.0631	37.5494
	WT_1hr	6	EdU-neg	G1	Neg	76.7979	7313.33	53.0138	20.4929
	WT_1hr	5	EdU-neg	G1	Neg	90.8768	6395.67	42.7971	42.0049
	WT_1hr	2	EdU-neg	G1	Neg	51.5614	5733.36	30.2199	12.3412
	WT_1hr	6	EdU-low	S	Neg	165.619	11155	342.55	34.6076
	WT_1hr	3	EdU-neg	G2	Low	57.7143	7510.97	828.708	13.2475
	WT_1hr	2	EdU-neg	G1	Neg	42.5236	5579.31	40.8858	21.4919
	WT_1hr	5	EdU-neg	G2	Neg	130.153	10780.7	21.5206	35.5978
	WT_1hr	5	EdU-neg	G2	Neg	94.8095	8333.39	149.212	4.35263
	WT_1hr	5	EdU-neg	G1	Neg	143.677	6290.95	37.2656	20.3037
	WT_1hr	4	EdU-low	S	Neg	189.667	5809.65	45.3109	24.9874
	WT_1hr	6	EdU-neg	G1	Neg	125.69	4702.71	56.0546	24.9756
	WT_1hr	3	EdU-neg	G1	Neg	43.7978	6314.22	24.2974	15.108
	WT_1hr	3	EdU-neg	G1	Neg	61.5708	4643.76	31.0289	15.805
	WT_1hr	6	EdU-low	S	Low	187.143	5721.13	1529.27	27.1314
	WT_1hr	2	EdU-neg	G2	Neg	49.4768	10697.4	24.9226	23.6925
	WT_1hr	5	EdU-low	S	Low	155.857	5341.72	997.054	13.655
	WT_1hr	3	EdU-neg	G1	Neg	50.7602	6092.23	15.1061	40.091
	WT_1hr	2	EdU-neg	G1	Neg	69.8521	5211.98	83.5042	38.9634
	WT_1hr	2	EdU-neg	G1	Neg	69.5597	5482.82	32.6276	28.726
	WT_1hr	2	EdU-neg	G1	Neg	77.3195	5584.11	31.3697	19.791
	WT_1hr	6	EdU-neg	G1	Neg	80.6637	7366.24	25.8752	40.312
	WT_1hr	3	EdU-neg	G1	Neg	56.381	6389.63	44.5918	18.9839
	WT_1hr	1	EdU-neg	G2	Neg	69.7831	11412.4	80.7018	23.335
	WT_1hr	6	EdU-neg	G1	Neg	60.2409	6050.25	65.7849	14.2957
	WT_1hr	2	EdU-neg	G2	Neg	78.4029	9950.99	73.6585	31.3677
	WT_1hr	4	EdU-low	S	Neg	197.381	6510.39	87.8854	7.00767
	WT_1hr	3	EdU-neg	G2	Neg	101.372	10504.3	75.3855	33.1203
	WT_1hr	2	EdU-neg	G1	Neg	60.0535	6508.79	16.8088	39.2876
	WT_1hr	2	EdU-neg	G2	Neg	70.8858	11812.1	27.6397	23.6073
	WT_1hr	6	EdU-neg	G2	Neg	136.349	9419.08	20.2757	17.4255
	WT_1hr	6	EdU-neg	G1	Neg	50.8835	6494.52	37.6172	15.9606
	WT_1hr	5	EdU-neg	G1	Low	136.667	6287.87	588.305	36.2237
	WT_1hr	2	EdU-neg	G2	Neg	90.9046	8551.64	96.9937	25.3328
	WT_1hr	2	EdU-neg	G1	Neg	83.2381	6818.88	237.231	11.6607
	WT_1hr	4	EdU-neg	G1	Neg	85.3062	6577.46	45.01	8.62068
	WT_1hr	1	EdU-neg	G1	Neg	58.8771	5357.46	60.8928	53.2617
	WT_1hr	1	EdU-neg	G2	Neg	85.7595	8614.15	51.1953	23.7589
	WT_1hr	6	EdU-low	S	Neg	175.476	8868.09	228.726	33.0627
	WT_1hr	3	EdU-neg	G2	Neg	118.961	10688.5	47.2682	28.7378
	WT_1hr	4	EdU-neg	G2	Neg	103.535	10149.4	67.2929	39.889
	WT_1hr	1	EdU-neg	G1	Neg	46.9797	5969.41	10.3261	11.0128
	WT_1hr	3	EdU-neg	G2	Neg	72.7348	11269.6	23.5805	10.9361
	WT_1hr	4	EdU-neg	G1	Neg	92.7646	6609.35	43.0831	45.0824
	WT_1hr	2	EdU-neg	G1	Neg	49.2139	4806.62	32.471	15.4199
	WT_1hr	4	EdU-neg	G2	Neg	104.153	9480.94	45.0527	24.2243
	WT_1hr	2	EdU-neg	G1	Neg	47.5367	6245.49	51.5987	12.9899
	WT_1hr	6	EdU-neg	G2	Neg	159.424	9390.95	33.5548	25.1656
	WT_1hr	2	EdU-neg	G2	Neg	70.0952	9987.43	143.593	37.0114
	WT_1hr	6	EdU-neg	G2	Neg	125.161	8285.64	22.637	13.7012
	WT_1hr	1	EdU-neg	G2	Neg	105.476	9135.08	64.74	16.2002
	WT_1hr	2	EdU-neg	G1	Neg	63.541	5811.9	29.8104	16.2445
	WT_1hr	6	EdU-low	S	Neg	209.762	6547.52	218.237	23.5177
	WT_1hr	4	EdU-neg	G2	Neg	123.003	10104.6	71.665	28.7348
	WT_1hr	5	EdU-neg	G2	Neg	125.368	10830.3	58.2537	26.0626
	WT_1hr	2	EdU-neg	G2	Low	76.1905	8626.64	1820.88	76.9884
	WT_1hr	2	EdU-neg	G2	Neg	76.6662	9948.86	49.9485	50.435
	WT_1hr	4	EdU-neg	G1	Neg	80.7741	5567.76	13.0944	33.2456
	WT_1hr	3	EdU-neg	G1	Neg	56.9597	6457.88	51.326	13.5358
	WT_1hr	5	EdU-neg	G1	Neg	91.9573	6497.35	18.4255	17.0634
	WT_1hr	2	EdU-neg	G1	Neg	63.4503	6806.73	16.7908	15.6665
	WT_1hr	2	EdU-neg	G1	Neg	42.5689	5608.23	33.5828	18.4272
	WT_1hr	6	EdU-neg	G1	Neg	109.859	3856.56	43.6947	27.37
	WT_1hr	5	EdU-neg	G2	Neg	95.9323	10671.8	134.768	80.7825
	WT_1hr	2	EdU-neg	G2	Neg	82.8701	11409	28.6909	17.647
	WT_1hr	3	EdU-neg	G2	Neg	97.4717	11305.2	63.0144	19.1167
	WT_1hr	3	EdU-neg	G2	Neg	57.0787	10339.8	62.014	7.42096
	WT_1hr	4	EdU-neg	G1	Neg	150.901	5962.58	51.9289	25.0919
	WT_1hr	1	EdU-neg	G2	Neg	56.3338	11619.5	69.38	26.8377
	WT_1hr	4	EdU-neg	G1	Neg	73.7232	6748.35	23.1834	6.3385
	WT_1hr	6	EdU-neg	G1	Neg	128.98	5817.43	33.7937	13.4215
	WT_1hr	3	EdU-neg	G1	Neg	62.6988	6737.45	29.4525	23.835
	WT_1hr	1	EdU-neg	G1	Neg	27.6667	5928.48	88.1689	12.6903
	WT_1hr	5	EdU-neg	G1	Neg	97.4512	6883.78	69.2738	17.2587
	WT_1hr	5	EdU-neg	G1	Neg	82.5096	7071.66	26.6765	29.5088
	WT_1hr	2	EdU-neg	G1	Neg	54.3033	5147.9	33.9224	15.545
	WT_1hr	5	EdU-neg	G2	Neg	136.546	10891.4	43.019	11.9754
	WT_1hr	4	EdU-neg	G1	Neg	73.2554	5339.88	31.5866	22.1278
	WT_1hr	2	EdU-neg	G1	Neg	36.6688	4258.93	28.2003	13.6508
	WT_1hr	1	EdU-neg	G2	Neg	94.3444	11278.3	50.3397	2.68995
	WT_1hr	2	EdU-neg	G2	Neg	88.8547	9480.2	46.0136	24.0274
	WT_1hr	5	EdU-neg	G2	Neg	75.5997	9490.11	38.583	9.69125
	WT_1hr	6	EdU-neg	G1	Low	30.8095	3491.89	536.21	24.4244
	WT_1hr	3	EdU-neg	G1	Neg	51.8104	5757.01	45.0992	28.1405
	WT_1hr	3	EdU-neg	G2	Neg	111.572	12321.6	45.2822	35.7097
	WT_1hr	4	EdU-neg	G1	Neg	53.26	6334.18	40.4674	24.1279
	WT_1hr	6	EdU-neg	G1	Neg	114.188	5610.71	51.5602	17.3575
	WT_1hr	3	EdU-neg	G1	Neg	74.5238	6561.12	24.3034	9.96934
	WT_1hr	2	EdU-neg	G1	Neg	54.9345	4650.38	142.544	37.3122
	WT_1hr	3	EdU-neg	G2	Neg	83.5402	9540.82	35.6236	43.048
	WT_1hr	3	EdU-neg	G2	Neg	89.048	11948.6	60.7195	24.2477
	WT_1hr	4	EdU-low	S	Low	276.619	10009.1	1345.62	24.3642
	WT_1hr	3	EdU-neg	G2	Neg	84.4762	8602.49	366	75.4775
	WT_1hr	4	EdU-low	S	Neg	293.619	6729.81	204.395	131.882
	WT_1hr	3	EdU-neg	G1	Neg	56.4272	5620.06	15.6799	3.50685
	WT_1hr	2	EdU-neg	G1	Neg	56.9971	6158.94	116.686	36.5841
	WT_1hr	1	EdU-neg	G2	Neg	40.9218	9374.22	30.6537	15.8788
	WT_1hr	1	EdU-neg	G1	Neg	62.5547	5670.16	45.7454	15.3153
	WT_1hr	3	EdU-neg	G1	Neg	83.8416	6019.67	44.1987	8.77286
	WT_1hr	1	EdU-neg	G1	Neg	107.829	6277.71	24.225	24.6167
	WT_1hr	2	EdU-neg	G2	Neg	101.67	11108.8	29.1307	37.053
	WT_1hr	5	EdU-low	S	Neg	565.429	9797.17	335.967	57.0949
	WT_1hr	3	EdU-neg	G1	Neg	56.0486	6630.43	43.0134	29.2162
	WT_1hr	6	EdU-neg	G2	Neg	160.658	10810.3	103.959	36.7088
	WT_1hr	4	EdU-neg	G1	Neg	78.0592	6375.95	49.6024	19.103
	WT_1hr	2	EdU-neg	G1	Neg	47.5588	5193.21	20.4194	12.681
	WT_1hr	6	EdU-neg	G1	Neg	75.2361	5376.89	62.5642	26.4866
	WT_1hr	5	EdU-neg	G2	Low	122.095	15791.3	977.834	22.6552
	WT_1hr	6	EdU-neg	G1	Neg	85.4812	6597.8	43.335	16.9287
	WT_1hr	6	EdU-low	S	Low	320.714	10517.7	1752.43	59.3794
	WT_1hr	1	EdU-neg	G1	Neg	47.1132	5515.47	171.28	38.5102
	WT_1hr	4	EdU-low	S	Neg	154.19	10968.9	461.561	23.1456
	WT_1hr	3	EdU-neg	G1	Neg	103.46	7638.3	44.1489	17.6219
	WT_1hr	6	EdU-neg	G1	Neg	42.9811	4762.56	56.5306	12.6421
	WT_1hr	5	EdU-low	S	Neg	219.714	12713.2	184.005	24.3797
	WT_1hr	1	EdU-neg	G1	Neg	59.5153	7574.64	66.7448	10.3327
	WT_1hr	1	EdU-neg	G1	Neg	35.8083	4967.67	49.6563	20.4099
	WT_1hr	1	EdU-neg	G1	Neg	61.7378	4466.89	45.955	12.0767
	WT_1hr	4	EdU-neg	G2	Neg	149.81	8052.22	80.1196	24.4487
	WT_1hr	5	EdU-low	G1	Neg	149.333	6195.72	247.498	65.0686
	WT_1hr	1	EdU-neg	G1	Neg	56.8522	5051.54	43.9204	24.9725
	WT_1hr	6	EdU-neg	G1	Neg	80.9488	6056.51	50.6033	9.30172
	WT_1hr	6	EdU-neg	G1	Neg	118.354	7556.75	40.1181	13.9413
	WT_1hr	5	EdU-neg	G1	Neg	29.6278	5036.74	39.0858	25.1151
	WT_1hr	1	EdU-neg	G1	Neg	63.5608	6230.1	28.6179	15.2331
	WT_1hr	4	EdU-low	S	Neg	185.857	7685.64	150.241	13.64
	WT_1hr	4	EdU-neg	S	Low	164.429	13708.8	2610.19	41.8068
	WT_1hr	5	EdU-neg	G1	Neg	100.12	7719.2	78.955	36.1558
	WT_1hr	6	EdU-low	S	Neg	176.667	6768.44	42.7083	16.08
	WT_1hr	2	EdU-neg	G1	Neg	72.7104	4555.18	23.8458	19.4746
	WT_1hr	6	EdU-low	S	Neg	364.81	6717.57	276.259	29.622
	WT_1hr	5	EdU-neg	G2	Neg	168.213	10737.9	103.345	91.6105
	WT_1hr	6	EdU-neg	G2	Neg	74.825	11802.3	93.4422	13.4599
	WT_1hr	4	EdU-neg	G2	Neg	135.42	9482.86	30.8368	20.3081
	WT_1hr	6	EdU-low	S	Low	244.19	8041.04	2262.27	21.6687
	WT_1hr	6	EdU-neg	G1	Neg	81.3531	6042.04	60.0356	32.1436
	WT_1hr	2	EdU-neg	G2	Neg	82.2923	11343.9	46.8212	29.4143
	WT_1hr	3	EdU-neg	G1	Neg	60.3425	5390.32	60.603	35.6199
	WT_1hr	3	EdU-neg	G2	Neg	101.143	7981.62	29.9	36.7354
	WT_1hr	4	EdU-neg	G1	Neg	93.9428	4488.46	54.226	18.131
	WT_1hr	5	EdU-low	S	Neg	334.952	4761.59	160.355	28.4499
	WT_1hr	4	EdU-neg	G1	Neg	130.898	5269.68	58.0612	32.709
	WT_1hr	3	EdU-neg	G1	Neg	61.2917	5869.75	43.312	19.9889
	WT_1hr	3	EdU-neg	G2	Neg	142.272	8780.81	36.8151	16.8745
	WT_1hr	2	EdU-neg	G1	Neg	66.9586	6295.22	43.7191	17.4344
	WT_1hr	5	EdU-neg	G1	Neg	55.3778	6381.38	40.7824	24.302
	WT_1hr	2	EdU-neg	G1	Neg	61.3566	7050.56	21.1223	23.3667
	WT_1hr	4	EdU-low	S	Neg	296.238	5895.19	35.406	36.9739
	WT_1hr	2	EdU-neg	G2	Neg	152.933	9829.34	46.7444	18.3406
	WT_1hr	3	EdU-neg	G2	Neg	85.3162	11567	55.744	15.7051
	WT_1hr	5	EdU-low	S	Neg	194.238	9903.57	100.509	29.586
	WT_1hr	3	EdU-neg	G1	Neg	35.8464	6286.81	45.2092	21.4536
	WT_1hr	4	EdU-neg	G1	Neg	65.6418	4906.46	34.7145	24.0017
	WT_1hr	3	EdU-neg	G2	Neg	84.4402	9172.35	52.9819	33.5767
	WT_1hr	3	EdU-neg	G2	Neg	121.988	12284	53.941	20.8118
	WT_1hr	5	EdU-neg	G1	Neg	44.0133	5788.23	17.742	14.5179
	WT_1hr	3	EdU-neg	G1	Neg	49.4461	7870.71	71.868	17.5669
	WT_1hr	6	EdU-neg	G1	Neg	116.375	5379.72	39.0107	11.3181
	WT_1hr	2	EdU-neg	G2	Neg	97.9048	7226.72	379.885	11.7175
	WT_1hr	2	EdU-neg	G1	Neg	88.6985	4841.69	49.7099	33.358
	WT_1hr	3	EdU-neg	G1	Neg	63.7964	5502.49	64.9583	16.9
	WT_1hr	3	EdU-neg	G2	Neg	125.887	10924.3	50.8193	17.3266
	WT_1hr	1	EdU-neg	G1	Neg	55.7089	7108.44	18.5478	18.2351
	WT_1hr	3	EdU-neg	G2	Neg	112.146	9483.45	48.2384	21.3289
	WT_1hr	1	EdU-neg	G2	Neg	75.2176	11771.3	27.7727	11.5334
	WT_1hr	1	EdU-neg	G1	Neg	56.4804	6713	32.3677	19.3345
	WT_1hr	3	EdU-neg	G1	Neg	45.2503	7206.87	43.0129	18.9711
	WT_1hr	3	EdU-neg	G2	Neg	74.9284	8456.48	69.2383	15.5877
	WT_1hr	4	EdU-low	S	Neg	162.762	4240.72	58.9587	28.5228
	WT_1hr	5	EdU-neg	G1	Neg	49.4201	5521.39	48.9613	38.9149
	WT_1hr	2	EdU-neg	G1	Neg	41.8845	5018.91	15.8907	23.1812
	WT_1hr	1	EdU-neg	G1	Neg	39.9111	6025.16	38.1431	17.7662
	WT_1hr	5	EdU-neg	G2	Neg	124.442	11909.2	104.599	20.7157
	WT_1hr	6	EdU-low	S	High	248.81	9465.59	5193.88	68.9509
	WT_1hr	5	EdU-neg	G2	Neg	144.194	10422	89.608	19.2388
	WT_1hr	6	EdU-low	S	Neg	272.81	6918.95	154.072	60.8365
	WT_1hr	5	EdU-neg	G1	Neg	90.8366	5087.15	37.14	10.5847
	WT_1hr	6	EdU-neg	G1	Neg	120.076	7025.88	48.8679	12.9398
	WT_1hr	2	EdU-neg	G2	Neg	101.883	11758.4	43.4776	22.8152
	WT_1hr	4	EdU-neg	G1	Neg	104.173	6600.12	37.6338	17.8263
	WT_1hr	6	EdU-neg	G1	Neg	101.126	5580.73	25.4807	7.6223
	WT_1hr	6	EdU-low	S	Neg	378.429	7450.87	178.88	120.679
	WT_1hr	2	EdU-neg	G1	Neg	43.8863	7277.69	20.8336	10.5213
	WT_1hr	6	EdU-neg	G2	Neg	87.051	11274.6	82.3275	2.60766
	WT_1hr	1	EdU-neg	G1	Neg	79.4762	6738.53	38.8099	5.05038
	WT_1hr	5	EdU-neg	S	High	178.143	6979.13	4434.68	35.5962
	WT_1hr	2	EdU-neg	G2	Low	68.9524	9170.14	523.348	17.1801
	WT_1hr	2	EdU-neg	G1	Neg	59.5709	4899.96	47.6984	26.7812
	WT_1hr	6	EdU-low	S	Neg	313.19	6613.22	369.54	28.7738
	WT_1hr	4	EdU-low	S	Neg	390.81	7909.04	114.528	40.2148
	WT_1hr	6	EdU-low	S	Low	307.857	7803.09	1805.18	25.6454
	WT_1hr	4	EdU-low	S	Neg	173.857	9996.56	37.231	34.8762
	WT_1hr	2	EdU-neg	G1	Neg	80.0709	7747.91	36.2183	16.3129
	WT_1hr	1	EdU-neg	G2	Neg	76.1481	9590.63	54.951	14.9413
	WT_1hr	4	EdU-neg	G1	Neg	127.857	6108.74	20.6	106.985
	WT_1hr	2	EdU-neg	G2	Neg	81.7348	11334.1	84.4452	23.3936
	WT_1hr	4	EdU-low	S	Neg	157.381	5633.12	70.8675	23.2323
	WT_1hr	4	EdU-low	S	Low	221.429	7268.85	2343.84	23.5335
	WT_1hr	3	EdU-neg	G1	Neg	81.846	7149.9	50.365	36.8743
	WT_1hr	5	EdU-low	S	Neg	151.476	9840.63	252.416	31.7104
	WT_1hr	5	EdU-neg	G1	Neg	113.894	4612.17	53.2825	37.7171
	WT_1hr	5	EdU-low	S	Neg	211.762	10898.4	116.649	36.7974
	WT_1hr	4	EdU-low	S	Low	215.19	6198.21	1362.75	26.6315
	WT_1hr	3	EdU-neg	G2	Neg	110.374	11091.6	50.1301	88.7812
	WT_1hr	4	EdU-low	G1	Neg	146.714	6466.45	32.6532	85.2542
	WT_1hr	2	EdU-neg	G1	Neg	42.7762	5473.28	30.7393	19.6526
	WT_1hr	1	EdU-neg	G1	Neg	1.13223	4825.09	64.0323	13.8126
	WT_1hr	1	EdU-neg	G2	Neg	73.619	7444.42	14.3	28.6162
	WT_1hr	4	EdU-low	S	Neg	232.048	6753.13	63.5679	17.0885
	WT_1hr	2	EdU-neg	G2	Neg	138.937	9073.43	58.6006	37.0151
	WT_1hr	5	EdU-neg	G1	Neg	83.7867	6332.93	42.2553	9.54758
	WT_1hr	1	EdU-neg	G1	Neg	73.3203	7048.47	53.2093	15.3806
	WT_1hr	4	EdU-low	S	Low	194.667	7712.9	901.462	51.5192
	WT_1hr	4	EdU-neg	G1	Neg	173.122	5995.8	52.7467	30.2201
	WT_1hr	3	EdU-neg	G1	Neg	90.0416	6338.57	36.8791	12.9924
	WT_1hr	6	EdU-neg	G1	Neg	31.5277	5061.81	38.8691	7.48292
	WT_1hr	5	EdU-low	S	Neg	198.143	7896.02	48.8141	6.76254
	WT_1hr	5	EdU-low	S	Low	209.81	7245.18	2621.29	32.0399
	WT_1hr	5	EdU-low	S	Low	195.571	7987.46	1070	13.9478
	WT_1hr	6	EdU-low	S	Low	217	8803.28	929.364	13.242
	WT_1hr	1	EdU-neg	G1	Neg	43.5687	7371.06	47.5017	15.1853
	WT_1hr	2	EdU-neg	G2	Neg	109.177	10211.1	55.2896	12.626
	WT_1hr	2	EdU-neg	G2	Neg	69.3443	12205.7	42.6654	20.6622
	WT_1hr	4	EdU-low	S	Neg	516.619	9166.04	193.166	30.9277
	WT_1hr	3	EdU-neg	G1	Neg	44.1295	7177.22	39.8027	11.3194
	WT_1hr	6	EdU-neg	G1	Neg	52.2236	6255.33	93.2427	37.4528
	WT_1hr	6	EdU-neg	S	Low	186.095	14861.4	1558.1	18.7744
	WT_1hr	5	EdU-neg	G2	Neg	103.988	11218	12.8104	25.4897
	WT_1hr	2	EdU-neg	G1	Neg	64.1353	6532.5	31.9085	24.1758
	WT_1hr	2	EdU-neg	G2	Neg	69.9681	9681.17	59.2302	6.98201
	WT_1hr	1	EdU-neg	G1	Neg	60.507	5758.34	68.2345	47.024
	WT_1hr	1	EdU-neg	G1	Neg	57.466	5217.56	38.4492	20.332
	WT_1hr	5	EdU-neg	G2	Neg	149.905	9682.03	168.263	16.1918
	WT_1hr	4	EdU-neg	G2	Neg	139.332	9333.23	79.0677	25.6799
	WT_1hr	6	EdU-neg	S	Neg	167.429	6505.43	402.473	79.3408
	WT_1hr	1	EdU-neg	G2	Neg	75.4047	9306.87	24.4999	19.5358
	WT_1hr	4	EdU-low	S	Neg	156.571	5674.63	97.0076	42.2311
	WT_1hr	6	EdU-neg	G1	Neg	79.4601	4972.98	44.3921	15.2102
	WT_1hr	2	EdU-neg	G1	Neg	69.4707	7231.55	97.9573	32.1519
	WT_1hr	6	EdU-neg	G1	Neg	39.0386	5982.95	67.5752	28.1549
	WT_1hr	3	EdU-neg	G2	Neg	74.7946	10572.8	41.3881	25.5112
	WT_1hr	2	EdU-neg	G1	Neg	50.5922	5622.96	48.74	14.4525
	WT_1hr	6	EdU-neg	G1	Neg	65.0803	6467.8	28.7898	26.2822
	WT_1hr	6	EdU-neg	G1	Neg	73.8768	4348.86	32.8432	11.9578
	WT_1hr	4	EdU-neg	G1	Neg	86.5292	5251.24	99.603	81.3247
	WT_1hr	5	EdU-neg	G1	Neg	49.4427	5262.62	19.6648	29.8405
	WT_1hr	6	EdU-neg	G1	Neg	38.0563	6432.75	29.4554	18.6626
	WT_1hr	3	EdU-neg	G1	Neg	94.5747	6124.71	71.8719	45.7145
	WT_1hr	3	EdU-neg	G1	Neg	79.4853	5393.02	40.2638	21.8991
	WT_1hr	2	EdU-neg	G1	Neg	26.505	4011.34	48.1162	61.2756
	WT_1hr	6	EdU-neg	G2	Neg	112.88	9223.68	52.3264	26.1215
	WT_1hr	4	EdU-low	S	Neg	187.381	10273.2	23.8467	32.9102
	WT_1hr	3	EdU-neg	G2	Neg	60.619	7407.07	277.108	46.0808
	WT_1hr	5	EdU-low	S	Neg	202.095	10164.9	76.9586	26.4216
	WT_1hr	6	EdU-neg	G2	Neg	149.161	9645.73	72.0886	31.6274
	WT_1hr	4	EdU-neg	G2	Neg	106.975	8521.3	37.0756	29.0058
	WT_1hr	1	EdU-neg	G2	Neg	92.0473	10896.9	57.9599	29.5106
	WT_1hr	2	EdU-neg	G2	Neg	77.1905	7932.8	254.8	24.0041
	WT_1hr	5	EdU-neg	G1	Neg	80.3665	4505.3	12.0985	16.8175
	WT_1hr	6	EdU-low	S	Neg	232.762	8334.4	414.66	14.6428
	WT_1hr	5	EdU-low	S	Low	166.905	9758.68	647.948	31.1839
	WT_1hr	2	EdU-neg	G1	Neg	68.0476	5332.41	134.282	17.6215
	WT_1hr	5	EdU-low	S	Neg	183.476	7235.07	35.2072	5.47617
	WT_1hr	5	EdU-neg	G1	Neg	72.1016	6681.2	11.4002	12.7439
	WT_1hr	3	EdU-neg	S	Neg	154.714	15395.2	291.823	57.1352
	WT_1hr	5	EdU-neg	G1	Neg	69.5431	6143.99	40.4121	25.1764
	WT_1hr	2	EdU-neg	G1	Neg	48.6712	5284.31	97.8118	30.63
	WT_1hr	1	EdU-neg	G1	Neg	83.2961	5009.78	55.8616	20.5848
	WT_1hr	6	EdU-neg	G1	Neg	168.677	6937.36	46.7353	37.1473
	WT_1hr	2	EdU-neg	G1	Neg	59.8916	4746.93	83.3201	41.1879
	WT_1hr	2	EdU-neg	G2	Low	85.5714	11192.5	1292.89	19.1255
	WT_1hr	1	EdU-neg	G1	Neg	64.4203	6320.96	65.7336	32.4198
	WT_1hr	2	EdU-neg	G2	Neg	52.7143	7390.24	91.8801	15.6415
	WT_1hr	2	EdU-neg	G1	Neg	76.9574	5622.1	39.881	12.8754
	WT_1hr	4	EdU-neg	G1	Neg	63.8453	4911.27	55.0012	16.1597
	WT_1hr	4	EdU-neg	S	Low	176.81	9937.43	1635.61	16.1084
	WT_1hr	1	EdU-neg	G1	Neg	33.0854	5559.17	11.0771	20.7618
	WT_1hr	4	EdU-neg	G1	Neg	68.013	6732.24	36.1643	13.7494
	WT_1hr	2	EdU-neg	G1	Neg	67.83	6459.99	115.319	20.6921
	WT_1hr	4	EdU-neg	G2	Neg	105.623	11451.6	35.4142	34.1863
	WT_1hr	2	EdU-neg	G2	Neg	90.3627	11687.2	61.2978	22.6317
	WT_1hr	3	EdU-neg	G1	Neg	58.4996	5226.33	17.3836	33.7358
	WT_1hr	2	EdU-neg	G2	Neg	96.49	11897.2	16.4526	9.87912
	WT_1hr	4	EdU-neg	G1	Neg	63.9019	5201.84	43.7038	39.8705
	WT_1hr	5	EdU-low	S	Neg	153.905	10959.2	103.779	42.1018
	WT_1hr	2	EdU-neg	G1	Neg	74.3028	6931.72	31.6768	11.1486
	WT_1hr	5	EdU-neg	G2	Neg	111.956	10762.6	28.4388	15.9211
	WT_1hr	4	EdU-neg	G1	Neg	95.4412	5876.12	33.3321	16.6535
	WT_1hr	6	EdU-neg	S	Low	164.095	15710	1907.69	25.873
	WT_1hr	3	EdU-neg	G2	Neg	81.497	9288.41	51.2497	7.79268
	WT_1hr	6	EdU-neg	G1	Neg	117.002	5280.1	42.1071	15.13
	WT_1hr	6	EdU-neg	G1	Neg	90.0714	6239.07	48.6833	28.242
	WT_1hr	5	EdU-neg	G1	Neg	66.5827	6007.98	40.9703	19.2094
	WT_1hr	2	EdU-neg	G1	Neg	71.1905	6443.8	256.399	8.35221
	WT_1hr	1	EdU-neg	G1	Neg	92.9328	5550.67	36.9733	16.8321
	WT_1hr	3	EdU-neg	G1	Neg	51.0048	5394.11	37.8819	17.3036
	WT_1hr	4	EdU-neg	G1	Neg	130.69	7262.3	43.0226	25.6262
	WT_1hr	2	EdU-neg	G2	Neg	142.071	11181.4	67.1338	15.7375
	WT_1hr	6	EdU-low	S	Neg	218.81	7493.8	133.743	23.1373
	WT_1hr	5	EdU-neg	G1	Neg	88.0345	5212.39	39.1762	15.5295
	WT_1hr	6	EdU-neg	G1	Neg	111.728	5609.06	92.0232	53.3943
	WT_1hr	2	EdU-neg	G1	Neg	34.801	4653.43	64.7295	45.4876
	WT_1hr	4	EdU-neg	G1	Neg	50.5049	6143.04	44.7989	26.1397
	WT_1hr	6	EdU-neg	G2	Neg	116.857	7162.78	22.7	10.0152
	WT_1hr	4	EdU-neg	G2	Neg	104.429	9763.63	57.0211	12.4574
	WT_1hr	2	EdU-neg	G2	Neg	70.619	7190.99	14	27.414
	WT_1hr	5	EdU-neg	G1	Neg	70.3029	7141.29	33.3265	27.0426
	WT_1hr	3	EdU-neg	G1	Neg	45.8741	5024.88	38.3985	23.808
	WT_1hr	5	EdU-low	S	Neg	201.286	8190.81	213.497	52.931
	WT_1hr	4	EdU-neg	G2	Neg	125.541	9299.58	52.4163	12.6076
	WT_1hr	5	EdU-neg	G1	Neg	79.703	6380	44.5849	29.8789
	WT_1hr	1	EdU-neg	G1	Neg	60.8555	6740.02	37.9064	13.249
	WT_1hr	6	EdU-neg	G1	Neg	97.1693	5094.54	37.3825	28.8853
	WT_1hr	4	EdU-neg	G2	Neg	117.857	9407.83	98.3674	18.2298
	WT_1hr	1	EdU-neg	G2	Neg	100.194	12561.2	48.4973	18.8798
	WT_1hr	3	EdU-neg	G1	Neg	34.8732	4805.67	40.5445	11.8666
	WT_1hr	5	EdU-low	S	Low	287.048	7400.19	3557.78	19.3467
	WT_1hr	5	EdU-neg	G1	Neg	77.7651	5127.84	64.264	28.4393
	WT_1hr	1	EdU-neg	G1	Neg	50.4021	4386.04	40.085	22.2654
	WT_1hr	3	EdU-neg	G1	Neg	52.8963	4362.07	64.4223	36.8123
	WT_1hr	6	EdU-neg	G1	Neg	113.947	5477.47	63.9764	11.3347
	WT_1hr	1	EdU-neg	G2	Neg	96.4604	9157.32	92.3759	34.2434
	WT_1hr	1	EdU-neg	G1	Neg	61.2366	4789.64	42.5537	34.015
	WT_1hr	2	EdU-neg	G1	Neg	90.4557	5291.61	48.2776	15.978
	WT_1hr	1	EdU-neg	G1	Neg	47.2782	5740.34	49.5402	16.2302
	WT_1hr	2	EdU-neg	G2	Neg	115.81	12979.7	197.997	37.8593
	WT_1hr	2	EdU-neg	G2	Neg	83.8571	8073.33	105.102	18.9453
	WT_1hr	1	EdU-neg	G1	Neg	47.8095	6122.99	30.6075	18.2015
	WT_1hr	1	EdU-neg	G1	Neg	85.5015	4968.93	67.6843	15.8252
	WT_1hr	6	EdU-low	S	Neg	233.333	6811.34	163.956	92.1513
	WT_1hr	2	EdU-neg	G1	Neg	39.3857	4870.35	50.2789	3.24108
	WT_1hr	2	EdU-neg	G1	Neg	63.4852	5679.87	32.697	9.97553
	WT_1hr	1	EdU-neg	G1	Low	115.905	5268.65	1322.46	38.5683
	WT_1hr	4	EdU-low	S	Neg	291.048	10680.1	114.648	29.2192
	WT_1hr	5	EdU-neg	G1	Neg	119.858	6613.3	48.0806	15.9732
	WT_1hr	1	EdU-neg	G1	Neg	69.6353	4147.3	50.6512	30.1618
	WT_1hr	3	EdU-neg	G1	Neg	55.918	5222.2	49.8969	5.4329
	WT_1hr	6	EdU-neg	S	Low	184.381	9266.05	646.32	8.26521
	WT_1hr	2	EdU-neg	G1	Neg	36.0102	4523.75	20.4019	20.6452
	WT_1hr	6	EdU-neg	G1	Neg	80.2297	7901.63	43.5174	37.0959
	WT_1hr	2	EdU-neg	G2	Neg	86.476	10290	36.3913	27.9056
	WT_1hr	5	EdU-neg	G1	Neg	84.4334	5969.14	39.7855	21.1071
	WT_1hr	4	EdU-neg	G2	Neg	109.606	8816.36	48.7417	42.2338
	WT_1hr	3	EdU-neg	G1	Neg	60.2552	4784.02	36.3661	36.0184
	WT_1hr	1	EdU-neg	G2	Neg	108.752	9341.24	56.9705	29.1416
	WT_1hr	6	EdU-low	S	Low	278.524	7738.38	1565.15	54.9637
	WT_1hr	5	EdU-neg	G1	Neg	160.313	4232.6	53.4942	30.3095
	WT_1hr	2	EdU-neg	G2	Neg	95.2631	11298.8	54.5896	32.5056
	WT_1hr	5	EdU-neg	G1	Neg	46.8944	6844.15	43.1812	6.02766
	WT_1hr	5	EdU-neg	G2	Neg	86.6901	10382.6	38.8816	12.9436
	WT_1hr	6	EdU-neg	G1	Neg	66.4189	6270.95	61.9062	9.84313
	WT_1hr	6	EdU-neg	G2	Neg	97.7342	11579.9	65.4953	34.7291
	WT_1hr	2	EdU-neg	G1	Neg	67.8571	6285.82	175.9	16.2806
	WT_1hr	3	EdU-neg	G2	Neg	92.0648	9293.67	40.0135	26.1466
	WT_1hr	4	EdU-neg	S	Neg	177.571	6596.91	112.575	22.1568
	WT_1hr	1	EdU-neg	G1	Neg	82.1122	5123.97	50.2248	25.6338
	WT_1hr	1	EdU-neg	G2	Neg	89.7909	9077.92	58.4445	33.835
	WT_1hr	6	EdU-neg	G1	Neg	62.9666	6529.87	32.7882	33.5723
	WT_1hr	1	EdU-neg	G1	Neg	77.2499	4838.08	92.9394	16.9961
	WT_1hr	1	EdU-neg	G2	Neg	101.578	9756.07	44.1359	36.8212
	WT_1hr	4	EdU-neg	G1	Neg	72.3948	4332.9	37.1336	16.9587
	WT_1hr	1	EdU-neg	G2	Neg	61.5604	11530.9	60.0664	19.1655
	WT_1hr	6	EdU-neg	G1	Neg	73.7758	5807.23	44.5537	7.54791
	WT_1hr	4	EdU-neg	G1	Neg	129.004	6326.15	65.0432	36.9876
	WT_1hr	4	EdU-neg	G1	Neg	103.179	7387.5	19.9231	19.8002
	WT_1hr	4	EdU-low	S	Low	230.905	9318.53	2568.76	39.8806
	WT_1hr	3	EdU-neg	G1	Neg	37.5991	5875.13	47.8615	22.1053
	WT_1hr	1	EdU-neg	G1	Neg	34.5728	6766.13	38.0041	18.7029
	WT_1hr	2	EdU-neg	G2	Neg	35.3269	11129	35.301	49.212
	WT_1hr	2	EdU-neg	G1	Neg	37.3468	5681.06	38.8855	17.5055
	WT_1hr	2	EdU-neg	G1	Neg	23.9014	3983.25	21.5629	18.0843
	WT_1hr	2	EdU-neg	G2	Neg	95.072	10306.7	57.2129	44.5489
	WT_1hr	2	EdU-neg	G1	Neg	71.0476	5436.99	399.328	169.13
	WT_1hr	2	EdU-neg	G1	Neg	88.598	5460.63	38.9539	11.7543
	WT_1hr	2	EdU-neg	G1	Neg	70.1906	4858.61	51.9716	28.4588
	WT_1hr	3	EdU-neg	G1	Neg	53.5345	4644.52	27.0276	27.8223
	WT_1hr	4	EdU-neg	G2	Neg	68.9524	7003.22	22.5	18.7336
	WT_1hr	5	EdU-neg	G1	Neg	61.948	5102.9	28.2293	12.2145
	WT_1hr	4	EdU-neg	G2	Neg	166.459	9995.26	19.6597	24.2758
	WT_1hr	2	EdU-neg	G2	Neg	98.2876	9989.79	36.142	26.1577
	WT_1hr	2	EdU-neg	G1	Neg	66.3145	5565.76	67.8509	13.3431
	WT_1hr	6	EdU-neg	G1	Neg	56.2856	5120.24	37.0504	17.3953
	WT_1hr	1	EdU-neg	G1	Neg	38.3631	4995.98	73.964	24.8305
	WT_1hr	2	EdU-neg	G1	Neg	103.507	4654.38	23.4539	2.65338
	WT_1hr	2	EdU-neg	G1	Neg	68.639	4935.37	31.1595	16.9878
	WT_1hr	6	EdU-neg	G1	Neg	105.731	5367.38	14.207	9.7325
	WT_1hr	3	EdU-neg	G1	Neg	49.4548	6400.62	42.8788	19.8274
	WT_1hr	2	EdU-neg	G1	Neg	50.6644	6698.73	30.3944	22.1184
	WT_1hr	5	EdU-neg	G2	Neg	99.5279	11532.9	50.0343	23.5267
	WT_1hr	1	EdU-neg	G1	Neg	41.6578	4586.09	22.0944	25.3688
	WT_1hr	6	EdU-neg	G2	Neg	111.488	10553.7	52.8503	35.0011
	WT_1hr	3	EdU-neg	G1	Low	62.381	6875.05	1171.37	15.525
	WT_1hr	4	EdU-neg	G2	Neg	161.444	10675.3	59.5487	33.5422
	WT_1hr	3	EdU-neg	G1	Neg	64.5047	5044.55	24.8033	29.1201
	WT_1hr	1	EdU-neg	G2	Neg	91.3944	11002.3	50.8898	28.4147
	WT_1hr	2	EdU-neg	G1	Neg	65.1598	6290.36	47.8964	20.4222
	WT_1hr	2	EdU-neg	G2	Neg	119.33	9511.18	108.356	16.2843
	WT_1hr	4	EdU-low	S	Neg	243.19	7665.49	58.1473	28.5317
	WT_1hr	5	EdU-neg	G1	Low	85.8095	6165.03	3070.47	33.0452
	WT_1hr	2	EdU-neg	G1	Neg	70.2381	5791.05	99.9989	22.1016
	WT_1hr	4	EdU-neg	G1	Neg	88.8148	7190.96	44.2144	22.4781
	WT_1hr	2	EdU-neg	G1	Neg	46.0032	6083.53	39.2245	14.7434
	WT_1hr	1	EdU-neg	G2	Low	89.8095	7758.76	529.817	30.295
	WT_1hr	5	EdU-neg	G2	Neg	111.87	11048.2	35.111	22.078
	WT_1hr	2	EdU-neg	G1	Neg	93	6079.13	411.992	23.4126
	WT_1hr	6	EdU-neg	G1	Neg	62.3012	5214.33	31.2312	22.2251
	WT_1hr	3	EdU-neg	G1	Neg	64.8321	4818.62	34.385	11.4348
	WT_1hr	2	EdU-neg	G1	Neg	56.639	5968.65	30.5159	18.1557
	WT_1hr	1	EdU-neg	G1	Neg	45.6056	4655.15	86.4264	15.0539
	WT_1hr	5	EdU-neg	G1	Neg	111.881	6517.9	53.4618	36.4784
	WT_1hr	3	EdU-neg	G1	Neg	68.5644	5309.09	41.6043	8.10273
	WT_1hr	2	EdU-neg	G2	Neg	95.7931	10962.3	35.4953	2.52179
	WT_1hr	2	EdU-neg	G1	Neg	52.6169	6593.94	67.2985	23.8451
	WT_1hr	3	EdU-neg	G1	Neg	58.8342	7026.49	51.4119	16.9989
	WT_1hr	6	EdU-neg	G1	Neg	66.6973	6837.55	32.8529	18.8265
	WT_1hr	3	EdU-neg	G1	Neg	77.2634	5819.79	100.237	32.5775
	WT_1hr	4	EdU-low	S	Neg	332.81	6285.04	203.606	64.5419
	WT_1hr	3	EdU-neg	G1	Low	66.9524	4593.56	1646.41	15.0122
	WT_1hr	2	EdU-neg	G1	Neg	54.8956	4836.03	63.357	18.6962
	WT_1hr	4	EdU-neg	S	Low	164.714	6811.16	989.931	246.328
	WT_1hr	6	EdU-neg	G1	Neg	58.615	6468.92	21.5371	13.1075
	WT_1hr	6	EdU-low	S	Neg	217.333	10374.2	215.022	15.5007
	WT_1hr	6	EdU-neg	G1	Neg	69.3223	5746.36	38.0355	17.2432
	WT_1hr	2	EdU-neg	G2	Neg	94.619	8785.34	20.3756	33.5474
	WT_1hr	6	EdU-neg	G1	Neg	90.6378	5031.57	28.2088	26.292
	WT_1hr	2	EdU-neg	G1	Neg	52.8798	6336.91	21.1757	41.7311
	WT_1hr	2	EdU-neg	G2	Neg	80.033	9605.04	57.6017	33.9867
	WT_1hr	4	EdU-low	S	Neg	406.524	9520.59	30.2975	38.9374
	WT_1hr	4	EdU-low	S	Neg	203	8250.47	37.6316	42.5558
	WT_1hr	6	EdU-low	S	Low	236.571	9187.39	1216.14	34.6099
	WT_1hr	4	EdU-neg	G1	Neg	69.5757	5847.04	100.552	35.1766
	WT_1hr	1	EdU-neg	G2	Neg	98.5217	11062.4	76.3094	46.9675
	WT_1hr	3	EdU-neg	G2	Neg	71.869	9405.09	47.6976	21.3322
	WT_1hr	6	EdU-neg	G2	Low	100.81	11088.5	3061.08	46.7025
	WT_1hr	1	EdU-neg	G2	Neg	82.442	11649.7	37.822	2.98042
	WT_1hr	3	EdU-neg	G1	Neg	83.8656	5119.36	36.0956	4.74599
	WT_1hr	1	EdU-neg	G1	Neg	56.9253	7214.3	20.2259	16.0588
	WT_1hr	3	EdU-neg	G1	Neg	45.3571	7144.65	58.6888	34.4488
	WT_1hr	6	EdU-low	S	Neg	303.286	6891.57	410.327	23.7499
	WT_1hr	6	EdU-neg	S	High	319.667	11689.8	4293.64	292.225
	WT_1hr	4	EdU-neg	G1	Neg	74.5304	6439.33	67.0298	43.4574
	WT_1hr	4	EdU-neg	G1	Neg	75.7857	4950.77	31.7494	26.4372
	WT_1hr	5	EdU-neg	G1	Neg	92.5801	5482.13	32.5675	21.8612
	WT_1hr	4	EdU-neg	G2	Neg	122.07	10434.3	89.034	73.8261
	WT_1hr	5	EdU-low	S	Neg	156	5174.66	403.595	12.7871
	WT_1hr	5	EdU-neg	G1	Neg	23.6002	5309.35	21.3356	8.80766
	WT_1hr	2	EdU-neg	G1	Neg	83.1661	4203.37	54.3786	33.324
	WT_1hr	4	EdU-neg	G1	Neg	81.2664	5693.49	38.0462	12.2467
	WT_1hr	1	EdU-neg	G1	Neg	58.3333	6427.61	358.752	69.079
	WT_1hr	6	EdU-low	S	Neg	285.524	7497.95	312.125	37.0167
	WT_1hr	1	EdU-neg	G2	Neg	77.643	11154.3	60.4509	60.2179
	WT_1hr	6	EdU-neg	G2	Neg	93.8365	11688.2	93.4188	38.1574
	WT_1hr	6	EdU-neg	G2	Neg	111.757	10589.6	47.0153	18.9283
	WT_1hr	2	EdU-neg	G1	Neg	62.8043	6812.87	53.6111	23.2489
	WT_1hr	1	EdU-neg	G2	Neg	54.7589	10614.7	43.1375	20.5424
	WT_1hr	3	EdU-neg	G1	Neg	51.4294	6703.87	34.7724	17.3339
	WT_1hr	4	EdU-neg	G1	Neg	145.607	6742.56	49.97	27.2538
	WT_1hr	4	EdU-neg	G1	Neg	68.3143	5594.08	43.9401	19.5227
	WT_1hr	6	EdU-neg	S	Neg	207.19	15544.8	119.399	9.18298
	WT_1hr	2	EdU-neg	G1	Neg	40.6418	5644.21	67.9863	12.0549
	WT_1hr	4	EdU-low	S	Low	290.619	5625.09	1997.91	42.5821
	WT_1hr	1	EdU-neg	G1	Neg	63.8793	4889.34	42.9974	48.9215
	WT_1hr	6	EdU-neg	G1	Neg	63.1102	6462.11	20.7078	7.1736
	WT_1hr	5	EdU-neg	G1	Neg	55.6853	6001.75	32.6038	21.0537
	WT_1hr	3	EdU-neg	G1	Neg	53.7412	5807.66	20.6522	14.2603
	WT_1hr	5	EdU-low	S	Low	183.81	9262.21	1554.5	23.9439
	WT_1hr	3	EdU-neg	G1	Neg	100.333	6778.9	67.4967	36.7974
	WT_1hr	3	EdU-neg	G2	Neg	92.4765	9855.88	25.694	30.0044
	WT_1hr	3	EdU-neg	G1	Neg	56.6488	6743.11	50.535	12.343
	WT_1hr	5	EdU-neg	G1	Neg	81.4669	6243.29	22.639	21.8028
	WT_1hr	3	EdU-neg	G2	Neg	91.5207	11673.4	100.407	35.4997
	WT_1hr	1	EdU-neg	G1	Neg	45.735	5055.86	61.2631	18.6875
	WT_1hr	4	EdU-neg	G2	Neg	167.166	10711	28.4394	22.5317
	WT_1hr	2	EdU-neg	G1	Neg	56.3514	5374.19	45.0105	29.2224
	WT_1hr	6	EdU-low	G1	Low	149.667	4508.39	1188.05	99.0679
	WT_1hr	5	EdU-neg	G1	Neg	110.048	5679.94	33.2663	12.9297
	WT_1hr	4	EdU-low	S	Low	312	8864.67	1907.28	24.5475
	WT_1hr	1	EdU-neg	G2	Neg	93.5264	11584.1	50.6693	15.6348
	WT_1hr	4	EdU-low	S	Neg	193.952	8874.79	14.3558	22.3345
	WT_1hr	6	EdU-neg	S	Low	173.476	8569.84	1182.84	32.4769
	WT_1hr	1	EdU-neg	G1	Neg	38.4906	5069.98	25.8074	24.3574
	WT_1hr	2	EdU-neg	G2	Neg	54.3482	11196.5	21.4684	13.154
	WT_1hr	2	EdU-neg	G1	Neg	70.8582	7683.24	30.1989	20.7354
	WT_1hr	5	EdU-low	S	Neg	285.476	6079.06	178.259	16.5035
	WT_1hr	4	EdU-neg	G1	Neg	115.465	5949.83	113.108	74.0318
	WT_1hr	4	EdU-low	S	Neg	150.571	9575.35	53.9609	36.413
	WT_1hr	1	EdU-neg	G1	Neg	53.0939	6217.81	20.665	12.0536
	WT_1hr	6	EdU-neg	G1	Neg	46.3869	4677.69	26.0286	13.1834
	WT_1hr	5	EdU-neg	G1	Neg	69.0655	6306.02	68.6167	17.6789
	WT_1hr	5	EdU-neg	G1	Neg	120.585	7217.44	29.0237	20.7747
	WT_1hr	6	EdU-low	S	Neg	271.333	9506.49	176.549	27.1753
	WT_1hr	3	EdU-neg	G2	Neg	98.8451	9457.62	75.4368	17.7331
	WT_1hr	6	EdU-neg	G2	Neg	126.572	10417	43.962	14.3604
	WT_1hr	6	EdU-neg	G1	Neg	80.5892	6203.59	33.8105	24.1455
	WT_1hr	5	EdU-low	S	Neg	195.905	10160.9	96.1288	12.4031
	WT_1hr	4	EdU-neg	G2	Neg	70.5714	7646.96	361.647	38.6252
	WT_1hr	6	EdU-neg	G1	Neg	85.2305	5238.21	78.8599	22.2429
	WT_1hr	3	EdU-neg	G2	Neg	79.2874	8491.13	64.9347	43.9342
	WT_1hr	6	EdU-neg	G1	Neg	54.9089	6580.93	25.8893	19.0312
	WT_1hr	2	EdU-neg	G1	Neg	61.186	6550.7	57.4105	7.96281
	WT_1hr	3	EdU-neg	G1	Neg	58.3605	5784.11	20.1903	17.2353
	WT_1hr	5	EdU-neg	G1	Neg	84.0621	5639.14	13.9735	5.12075
	WT_1hr	1	EdU-neg	G2	Neg	91.0939	8810.42	39.5392	25.871
	WT_1hr	4	EdU-low	S	Low	226.571	6940.35	991.155	33.5283
	WT_1hr	2	EdU-neg	G1	Neg	59.4134	4822.62	11.4094	10.5075
	WT_1hr	5	EdU-neg	G2	Low	81.9048	11103.1	837.514	18.8832
	WT_1hr	4	EdU-low	S	Neg	210.81	7578.37	148.084	18.2331
	WT_1hr	2	EdU-neg	G1	Neg	52.1119	4813.28	39.43	17.7869
	WT_1hr	3	EdU-neg	G2	Neg	61.9829	8640.76	40.8625	12.8202
	WT_1hr	4	EdU-low	S	Neg	217.333	10015.2	279.507	18.65
	WT_1hr	1	EdU-neg	G1	Neg	58.179	6064.25	32.5958	27.9369
	WT_1hr	2	EdU-neg	G2	Neg	73.4762	7346.61	231.773	28.6429
	WT_1hr	6	EdU-neg	G1	Neg	88.6442	7554.35	65.8253	19.3316
	WT_1hr	6	EdU-neg	G1	Neg	52.2007	6453.12	65.7987	38.5866
	WT_1hr	3	EdU-neg	G2	Neg	105.048	8115.76	73.538	34.9913
	WT_1hr	6	EdU-low	S	Neg	198.619	6565.64	165.41	65.1808
	WT_1hr	2	EdU-neg	G1	Neg	51.3225	6625.63	48.2509	41.4456
	WT_1hr	4	EdU-neg	G1	Neg	62.5575	4584.6	22.2101	19.8416
	WT_1hr	4	EdU-low	S	Low	157.667	5134.01	3307.19	17.1852
	WT_1hr	6	EdU-low	G2	Neg	147.524	11047.3	126.777	38.2352
	WT_1hr	5	EdU-neg	G1	Neg	48.63	4465.55	32.2679	14.8044
	WT_1hr	5	EdU-neg	G1	Neg	74.8514	5735.2	30.2222	11.1137
	WT_1hr	2	EdU-neg	G1	Neg	79.754	5498.07	60.7453	18.3794
	WT_1hr	2	EdU-neg	G1	Neg	53.4308	6248.17	36.6089	23.8273
	WT_1hr	2	EdU-neg	G2	Neg	79.0952	8203.41	335.557	20.581
	WT_1hr	1	EdU-neg	G1	Neg	63.4299	5998.01	54.2395	10.9559
	WT_1hr	3	EdU-neg	G1	Neg	62.1313	5627.68	53.9067	28.0352
	WT_1hr	3	EdU-neg	G1	Neg	92.7414	5086.87	61.096	42.0842
	WT_1hr	1	EdU-neg	G1	Neg	54.4587	5622.11	27.829	6.45807
	WT_1hr	2	EdU-neg	G1	Neg	105.707	6834.77	83.2751	37.7648
	WT_1hr	1	EdU-neg	G2	Neg	99.2633	10883.1	33.6845	22.2295
	WT_1hr	2	EdU-neg	G2	Neg	97.0225	10552.1	54.374	25.8553
	WT_1hr	4	EdU-low	S	Neg	252.286	11305.3	147.298	26.6239
	WT_1hr	2	EdU-neg	G1	Neg	47.5054	5128.12	14.6813	9.66033
	WT_1hr	6	EdU-neg	S	Low	170.524	7899.32	1585.49	95.9956
	WT_1hr	1	EdU-neg	G2	Neg	145.143	12595.9	247.191	35.1027
	WT_1hr	6	EdU-neg	G1	Neg	61.8023	5411.63	47.8913	25.9117
	WT_1hr	2	EdU-neg	G2	Neg	123.81	7077.72	171.697	34.0085
	WT_1hr	3	EdU-neg	G1	Neg	45.9075	6106.28	30.0438	29.9806
	WT_1hr	6	EdU-low	S	Low	215.048	9805.17	1066.95	149.714
	WT_1hr	6	EdU-low	S	Neg	247.238	9697.01	230.629	39.8413
	WT_1hr	5	EdU-low	S	Neg	163.333	5833.09	58.6878	33.4377
	WT_1hr	4	EdU-neg	G2	Neg	94.7619	8183.81	183.917	17.8499
	WT_1hr	1	EdU-neg	G2	Neg	87.1419	10372	30.3672	29.1987
	WT_1hr	1	EdU-neg	G1	Neg	32.1025	5368.39	23.1441	17.3126
	WT_1hr	4	EdU-neg	G1	Neg	75.9931	5669.01	39.5767	23.6087
	WT_1hr	2	EdU-neg	G1	Neg	41.7296	7102.71	34.4473	5.70261
	WT_1hr	4	EdU-neg	G2	Low	74.0476	10703.7	1837.91	23.8846
	WT_1hr	6	EdU-low	S	Low	226.81	7001.73	827.742	26.0804
	WT_1hr	3	EdU-neg	G2	Neg	76.6428	9468.54	10.913	24.3603
	WT_1hr	6	EdU-neg	G2	Neg	37.1429	9346.09	274.9	16.5274
	WT_1hr	3	EdU-neg	G1	Neg	67.3991	7121.7	52.7763	8.90387
	WT_1hr	6	EdU-low	S	Low	481.095	9415.08	1780.33	47.06
	WT_1hr	1	EdU-neg	G2	Neg	137.222	10735.6	29.1726	19.0498
	WT_1hr	5	EdU-neg	G2	Neg	89.2857	13793	210.744	223.999
	WT_1hr	3	EdU-neg	G2	Low	55.6667	9293	1593.19	133.755
	WT_1hr	5	EdU-neg	G1	Neg	86.2347	6588.75	32.9584	6.14021
	WT_1hr	2	EdU-neg	G1	Neg	70.176	5677.12	58.5961	23.1824
	WT_1hr	1	EdU-neg	G2	Neg	89.1527	9589.03	82.0873	25.6138
	WT_1hr	6	EdU-low	S	Low	280.381	8966.62	987.483	20.9941
	WT_1hr	2	EdU-neg	G2	Neg	93.5068	10535.9	51.2041	11.1794
	WT_1hr	2	EdU-neg	G1	Neg	88.4347	5949.56	39.9487	21.6657
	WT_1hr	2	EdU-neg	G2	Neg	79.3314	10779.5	46.4401	15.5553
	WT_1hr	1	EdU-neg	G2	Neg	117.042	10124.9	47.1254	30.2414
	WT_1hr	1	EdU-neg	G1	Neg	71.2293	5574.07	43.1187	24.1387
	WT_1hr	2	EdU-neg	G1	Neg	71.2006	6226.55	35.6388	10.7241
	WT_1hr	1	EdU-neg	G2	Neg	121.447	8255.32	80.5842	25.1707
	WT_1hr	1	EdU-neg	G1	Neg	57.2732	5369.67	34.8742	33.8644
	WT_1hr	4	EdU-neg	G2	Neg	101.122	9759.75	21.6068	25.3444
	WT_1hr	2	EdU-neg	G1	Neg	73.6325	6248.54	37.7112	18.0861
	WT_1hr	4	EdU-neg	G2	Neg	112.843	11593.9	56.9348	26.2967
	WT_1hr	3	EdU-neg	G1	Neg	75.6443	5505	26.3682	17.5391
	WT_1hr	3	EdU-neg	G1	Neg	94.7747	7696.42	37.7719	28.6806
	WT_1hr	1	EdU-neg	G1	Neg	67.1788	5307.81	28.6798	9.69039
	WT_1hr	4	EdU-neg	G1	Neg	95.539	6814.72	81.2319	28.7135
	WT_1hr	6	EdU-neg	G1	Neg	95.9617	5991.18	47.5525	30.0144
	WT_1hr	4	EdU-low	S	Neg	225.19	7936.7	77.3325	31.2398
	WT_1hr	2	EdU-neg	G2	Neg	65.1749	10995.1	10.0968	26.7345
	WT_1hr	2	EdU-neg	G1	Neg	38.1732	5617.04	31.2802	4.46286
	WT_1hr	2	EdU-neg	G1	Neg	98.5232	6407.65	63.8907	14.6929
	WT_1hr	2	EdU-neg	G1	Neg	85.3078	7443.1	71.9711	29.1177
	WT_1hr	4	EdU-neg	G2	Neg	102.905	10255.8	184.786	23.75
	WT_1hr	1	EdU-neg	G2	Neg	50.0728	8501.36	52.45	28.1043
	WT_1hr	2	EdU-neg	G2	Low	64.7143	8636.69	567.933	19.4155
	WT_1hr	6	EdU-neg	G1	Neg	63.3864	6141.17	44.9665	9.73133
	WT_1hr	1	EdU-neg	G2	Neg	116.615	10532.7	81.1343	29.7551
	WT_1hr	2	EdU-neg	G1	Neg	134.926	5221.35	47.4768	25.7371
	WT_1hr	1	EdU-neg	G2	Neg	90.9757	12091.7	41.8001	62.1055
	WT_1hr	6	EdU-low	S	Neg	259.19	10068.1	18.4961	27.7857
	WT_1hr	3	EdU-neg	G1	Low	72.1429	5564.65	1686.64	22.9154
	WT_1hr	2	EdU-neg	G1	Neg	56.1795	4761.73	33.8864	11.8081
	WT_1hr	2	EdU-neg	G1	Neg	84.4841	5060.36	58.0922	32.4724
	WT_1hr	5	EdU-neg	S	Low	252	21613	1894.89	27.049
	WT_1hr	5	EdU-neg	G1	Neg	80.4633	5789.03	24.741	11.5559
	WT_1hr	5	EdU-neg	G1	Neg	63.9461	6576.88	71.9495	22.1591
	WT_1hr	3	EdU-neg	G2	Neg	56.8847	9782.01	16.6294	3.47245
	WT_1hr	3	EdU-neg	G1	Neg	87.9763	6266.24	28.3598	19.2191
	WT_1hr	5	EdU-neg	G1	Neg	62.6203	5754.62	65.9663	58.813
	WT_1hr	4	EdU-low	S	Neg	159.619	11111.5	66.4394	22.4032
	WT_1hr	4	EdU-neg	G2	Neg	120.048	13508	24.1536	40.1744
	WT_1hr	1	EdU-neg	G1	Neg	62.4286	5576.91	242.28	11.1217
	WT_1hr	5	EdU-neg	G1	Neg	62.6949	5314.84	37.5342	15.8946
	WT_1hr	1	EdU-neg	G1	Neg	56.2808	5628.34	45.2273	21.6387
	WT_1hr	5	EdU-neg	G1	Low	97.619	6202.64	790.416	47.6028
	WT_1hr	1	EdU-neg	G1	Neg	12.3507	4435.34	11.4819	3.06894
	WT_1hr	4	EdU-neg	G2	Neg	95.8864	9490.78	64.5565	16.0223
	WT_1hr	2	EdU-neg	G1	Neg	81.0242	6220.11	48.3501	21.4507
	WT_1hr	4	EdU-neg	G1	Neg	82.4762	4731.99	276.412	10.659
	WT_1hr	1	EdU-neg	G1	Neg	64.1263	7132.13	20.8239	14.9151
	WT_1hr	2	EdU-neg	G1	Neg	64.8894	4739.22	58.667	17.0064
	WT_1hr	6	EdU-low	S	Low	157.524	4864.43	777.742	168.725
	WT_1hr	4	EdU-neg	G1	Neg	36.2969	6021.02	12.625	10.469
	WT_1hr	1	EdU-neg	G2	Neg	82.8461	11119.3	31.6528	8.14243
	WT_1hr	3	EdU-neg	G2	Neg	85.342	11805.2	20.7471	21.699
	WT_1hr	2	EdU-neg	G1	Neg	56.8232	4824	31.6128	13.3644
	WT_1hr	4	EdU-neg	G1	Neg	107.43	5563.02	35.7501	24.702
	WT_1hr	1	EdU-neg	G2	Neg	100.548	9868.09	49.8304	36.0371
	WT_1hr	5	EdU-neg	G1	Neg	88.3486	7491.75	27.7239	25.3309
	WT_1hr	5	EdU-neg	G1	Neg	169.424	5152.19	42.3325	27.7779
	WT_1hr	1	EdU-neg	G1	Neg	62.153	7358.89	53.9341	45.9115
	WT_1hr	3	EdU-neg	G2	Neg	109.255	10286.6	76.4997	18.0656
	WT_1hr	3	EdU-neg	G1	Neg	47.1139	5539.34	60.1405	14.3043
	WT_1hr	2	EdU-neg	G1	Neg	85.6428	6765.54	28.6704	22.045
	WT_1hr	2	EdU-neg	G2	Neg	62.7143	7242.92	174.883	21.0319
	WT_1hr	2	EdU-neg	G1	Neg	43.0994	4917.46	72.7604	23.6681
	WT_1hr	4	EdU-neg	G1	Neg	104.857	6551.29	18.6	17.8897
	WT_1hr	5	EdU-low	S	Low	175.667	6089.37	1305.65	29.9534
	WT_1hr	2	EdU-neg	G2	Low	75.7619	7403.01	1528.26	112.367
	WT_1hr	1	EdU-neg	G1	Neg	81.4882	5200.43	76.5619	34.1618
	WT_1hr	5	EdU-neg	G1	Neg	82.9895	5662.4	56.3806	32.2858
	WT_1hr	3	EdU-neg	G2	Low	93.8095	7964.88	1578.38	25.2702
	WT_1hr	6	EdU-neg	S	Low	174.857	7086.06	1378.62	19.4171
	WT_1hr	1	EdU-neg	G1	Neg	30.5348	4435.17	24.4644	14.7564
	WT_1hr	2	EdU-neg	G1	Neg	51.9527	4436.73	41.8059	23.1716
	WT_1hr	5	EdU-neg	G1	Neg	156.822	6799.97	18.2411	26.3232
	WT_1hr	6	EdU-neg	G2	Neg	77.1365	10705.8	30.0355	24.2744
	WT_1hr	4	EdU-low	S	Neg	222.81	7527.17	140.224	18.5539
	WT_1hr	2	EdU-neg	G2	Neg	83.8793	11094.3	37.1848	22.7757
	WT_1hr	6	EdU-neg	G1	Neg	99.5319	6812.04	23.2069	30.2924
	WT_1hr	6	EdU-neg	G2	Neg	154.561	11379.4	41.0531	31.4031
	WT_1hr	1	EdU-neg	G1	Neg	68.8539	6517.3	47.6044	22.4318
	WT_1hr	5	EdU-neg	G2	Neg	92.394	10160.5	28.3464	19.9211
	WT_1hr	5	EdU-low	S	Neg	229.429	6169.63	71.7856	36.5878
	WT_1hr	1	EdU-neg	G2	Neg	102.396	9348.53	61.1205	17.0156
	WT_1hr	2	EdU-neg	G1	Neg	64.6127	5163.74	57.5105	12.9411
	WT_1hr	5	EdU-low	S	Low	238	6603.87	519.948	16.2829
	WT_1hr	5	EdU-neg	G2	Neg	89.1314	10038.3	91.7152	33.0742
	WT_1hr	6	EdU-low	G1	Neg	147.857	6188.12	29.9985	39.997
	WT_1hr	5	EdU-neg	G2	Neg	101.526	11611.9	10.7572	6.77168
	WT_1hr	1	EdU-neg	G1	Neg	61.1711	6947.45	33.1469	17.179
	WT_1hr	2	EdU-neg	G1	Neg	70.3382	5026.14	60.0017	21.9653
	WT_1hr	4	EdU-neg	G2	Neg	129.387	10618.6	84.6278	30.1458
	WT_1hr	2	EdU-neg	G1	Neg	69.3842	5192.72	31.5881	14.8696
	WT_1hr	3	EdU-neg	G1	Neg	79.1957	6371.93	46.9069	13.0039
	WT_1hr	2	EdU-neg	G2	Neg	87.9373	9426.33	39.3762	22.0835
	WT_1hr	1	EdU-neg	G2	Neg	92.2602	11073.5	34.7126	32.8657
	WT_1hr	2	EdU-neg	G1	Neg	28.0185	4498.46	77.8107	9.70952
	WT_1hr	4	EdU-neg	G1	Neg	85.0878	5533.07	47.7418	53.3374
	WT_1hr	4	EdU-neg	G1	Neg	78.4311	6444.06	64.3431	11.5796
	WT_1hr	6	EdU-neg	G2	Neg	98.448	12160	63.9461	13.8992
	WT_1hr	6	EdU-neg	G2	Neg	82.6344	10380.9	12.9355	16.4395
	WT_1hr	6	EdU-neg	G1	Neg	77.8331	6306.54	96.3545	34.2712
	WT_1hr	2	EdU-neg	G2	Neg	82.7143	7572.63	469.273	100.426
	WT_1hr	1	EdU-neg	G1	Neg	66.7245	5511.82	42.7502	20.4193
	WT_1hr	6	EdU-neg	G2	Neg	149.619	7402.64	146.36	45.5426
	WT_1hr	2	EdU-neg	G1	Neg	45.0401	4855.66	14.2551	4.4515
	WT_1hr	6	EdU-neg	G2	Neg	138.714	8451.49	13.7	111.277
	WT_1hr	2	EdU-neg	G2	Neg	94.4433	11870.4	62.1957	12.4921
	WT_1hr	2	EdU-neg	G2	Neg	146.55	8637.19	44.9876	13.3164
	WT_1hr	6	EdU-neg	G2	Neg	133.05	10275.3	93.0259	23.9218
	WT_1hr	3	EdU-neg	G1	Neg	68.3894	4639.44	84.3259	5.21085
	WT_1hr	6	EdU-neg	G1	Neg	144.812	5554.23	47.3347	39.231
	WT_1hr	5	EdU-neg	G2	Neg	116.849	11197.6	57.7181	35.0688
	WT_1hr	6	EdU-neg	G2	Neg	121.42	11005.1	61.0722	33.9823
	WT_1hr	6	EdU-neg	G2	Neg	121.317	9660.52	73.2934	26.995
	WT_1hr	6	EdU-neg	G1	Neg	97.5519	6094.6	25.9068	17.1332
	WT_1hr	2	EdU-neg	G1	Neg	69.7708	5173.42	34.1846	20.9107
	WT_1hr	2	EdU-neg	G1	Neg	60.5619	5188.69	43.033	18.9807
	WT_1hr	6	EdU-low	S	Neg	165.238	11610.8	64.9605	224.073
	WT_1hr	2	EdU-neg	G1	Neg	78.4269	5565.63	58.8603	25.9559
	WT_1hr	2	EdU-neg	G1	Neg	114.788	7425.93	41.7359	9.8035
	WT_1hr	2	EdU-neg	G1	Neg	54.8991	5717.03	61.8106	28.3705
	WT_1hr	2	EdU-neg	G1	Neg	37.3127	5447.47	47.2982	17.8717
	WT_1hr	4	EdU-neg	G1	Neg	48.2123	6067.16	62.1038	29.8297
	WT_1hr	4	EdU-neg	G2	Neg	140.858	11795.2	55.0869	39.9861
	WT_1hr	6	EdU-neg	G1	Neg	55.4597	5531.64	18.8615	27.5938
	WT_1hr	5	EdU-low	S	Low	210.952	6109.34	2610.2	8.31611
	WT_1hr	3	EdU-neg	G2	Neg	128.452	9209.12	56.9331	23.6867
	WT_1hr	2	EdU-neg	G2	Neg	107.129	9903.74	45.6572	28.7234
	WT_1hr	4	EdU-neg	G2	Neg	79.619	10101.7	57.075	5.52357
	WT_1hr	3	EdU-neg	G1	Neg	26.4965	7573.85	30.7662	21.2384
	WT_1hr	5	EdU-neg	G1	Neg	60.9467	4927.83	25.9567	15.5819
	WT_1hr	4	EdU-low	S	Neg	190.429	7074.14	169.688	15.534
	WT_1hr	4	EdU-neg	G1	Neg	73.578	4475.61	39.0537	12.5983
	WT_1hr	6	EdU-neg	G2	Neg	126.577	9815.4	16.4558	8.76336
	WT_1hr	4	EdU-neg	G1	Neg	122.936	6724.05	33.4543	20.9948
	WT_1hr	3	EdU-neg	G2	Neg	105.8	10920.1	24.0647	25.431
	WT_1hr	2	EdU-neg	G1	Neg	64.6969	5273.3	41.8547	10.3278
	WT_1hr	1	EdU-neg	G2	Neg	135.945	10676.7	90.8693	28.814
	WT_1hr	3	EdU-neg	G2	Neg	71.3241	8842.54	19.7203	6.72997
	WT_1hr	2	EdU-neg	G1	Neg	74.2348	5549.53	28.2249	38.0063
	WT_1hr	2	EdU-neg	G1	Neg	63.3139	5275.82	78.5493	22.4486
	WT_1hr	2	EdU-neg	G1	Neg	48.282	6204.3	35.693	22.3155
	WT_1hr	2	EdU-neg	G2	Neg	103.141	8959.25	50.6357	30.8916
	WT_1hr	3	EdU-neg	G1	Neg	54.4069	6428.95	20.7763	16.7868
	WT_1hr	4	EdU-low	S	Neg	348.238	10257.9	273.831	38.4936
	WT_1hr	2	EdU-neg	G1	Neg	88.0952	5663.58	23.3	14.2351
	WT_1hr	4	EdU-neg	G1	Neg	95.0967	5365.31	52.7216	30.2107
	WT_1hr	6	EdU-neg	G2	Neg	128.768	10924.3	45.8495	36.349
	WT_1hr	6	EdU-neg	G2	Neg	150.024	11439.3	94.3001	24.1252
	WT_1hr	3	EdU-neg	G1	Neg	58.0357	4977.29	43.9914	22.071
	WT_1hr	2	EdU-neg	G1	Neg	85.8303	6598.94	44.8469	12.4236
	WT_1hr	1	EdU-neg	G2	Neg	61.6078	11026.2	35.4882	29.1881
	WT_1hr	4	EdU-low	S	Neg	238.524	7143.46	110.083	10.8544
	WT_1hr	1	EdU-neg	G2	Neg	60.6366	11350.4	19.1755	16.6052
	WT_1hr	6	EdU-neg	G1	Neg	70.4203	5664.69	54.395	20.1285
	WT_1hr	2	EdU-neg	G2	Neg	75.0129	9682.07	46.5235	26.6338
	WT_1hr	1	EdU-neg	G2	Neg	90.8358	10162.4	41.3869	25.5983
	WT_1hr	1	EdU-neg	G1	Neg	37.7986	5621.97	30.0025	27.3892
	WT_1hr	6	EdU-neg	G1	Neg	75.1718	6647.42	48.9262	49.407
	WT_1hr	4	EdU-low	S	Low	385.143	8760.13	2030.89	44.7619
	WT_1hr	2	EdU-neg	G1	Neg	23.3234	5190.88	64.6829	2.36975
	WT_1hr	1	EdU-neg	G2	Neg	68.1527	10104.7	67.1366	23.3603
	WT_1hr	2	EdU-neg	G1	Neg	52.4391	5020.73	13.4906	11.9189
	WT_1hr	3	EdU-neg	G2	Neg	61.8239	10473.6	69.3333	39.6731
	WT_1hr	4	EdU-low	S	High	325.095	10147.6	4048.59	25.7743
	WT_1hr	3	EdU-neg	G2	Neg	82.9144	10418.7	47.8941	31.7237
	WT_1hr	3	EdU-neg	G1	Neg	90.9268	5749.54	25.816	17.0172
	WT_1hr	3	EdU-neg	G2	Neg	118.152	10300.4	49.4727	6.40783
	WT_1hr	1	EdU-neg	G1	Neg	36.3569	4955.89	15.6007	15.4672
	WT_1hr	2	EdU-neg	G1	Neg	66.3084	4894.15	48.2255	26.3483
	WT_1hr	4	EdU-neg	G1	Neg	89.7356	5537.15	53.5461	20.6669
	WT_1hr	2	EdU-neg	G1	Neg	50.9538	5178.74	49.8922	11.2686
	WT_1hr	6	EdU-low	S	Neg	307.714	5682.98	132.384	43.1096
	WT_1hr	6	EdU-low	S	Low	240.333	10993.7	1678.8	23.4657
	WT_1hr	5	EdU-neg	G1	Neg	110.232	4741.42	39.5772	15.728
	WT_1hr	6	EdU-neg	G2	Neg	140.989	8279.9	56.0361	17.5676
	WT_1hr	6	EdU-neg	G1	Neg	92.3644	5623.74	51.0215	8.81238
	WT_1hr	5	EdU-neg	G2	Neg	109.967	10090.7	56.6775	16.3976
	WT_1hr	2	EdU-neg	G1	Neg	48.5699	7658	14.6915	10.6527
	WT_1hr	3	EdU-neg	G1	Neg	57.4485	5071.38	73.0292	18.9236
	WT_1hr	2	EdU-neg	G1	Neg	59.8541	7070.48	39.424	13.6045
	WT_1hr	6	EdU-low	S	Low	331.476	10217.4	1066.07	63.6922
	WT_1hr	2	EdU-neg	G2	Neg	98.9924	10447.7	23.5929	21.9493
	WT_1hr	3	EdU-neg	G2	Neg	99.9153	10276.8	37.4478	30.3041
	WT_1hr	1	EdU-neg	G1	Neg	76.4749	5432.25	57.1822	28.1174
	WT_1hr	3	EdU-neg	G2	Neg	90.7763	11664.7	39.9944	39.1027
	WT_1hr	2	EdU-low	S	Neg	157.048	9227.21	31.4327	26.3198
	WT_1hr	5	EdU-low	S	Neg	374.714	9224.89	303.902	16.4494
	WT_1hr	6	EdU-neg	G1	Neg	85.9128	4702.96	48.7711	19.9218
	WT_1hr	3	EdU-neg	G1	Neg	51.1521	6634.78	28.9633	33.124
	WT_1hr	3	EdU-neg	G1	Neg	94.4459	7639.61	53.9822	19.3927
	WT_1hr	6	EdU-neg	G2	Neg	134.021	12165.3	49.2698	20.6896
	WT_1hr	4	EdU-neg	G2	Low	143.381	7934.89	1236.47	7.8548
	WT_1hr	2	EdU-neg	G2	Neg	101.521	9686.78	44.1763	13.2082
	WT_1hr	1	EdU-neg	G1	Neg	99.9133	5368.85	36.747	18.9762
	WT_1hr	5	EdU-neg	G2	Neg	109.48	9497.63	62.5244	55.5579
	WT_1hr	6	EdU-neg	G2	Neg	147.565	11848.3	41.4969	29.791
	WT_1hr	6	EdU-neg	G2	Neg	133.429	11617.1	95.8049	17.3178
	WT_1hr	6	EdU-neg	G1	Neg	123.295	6565.22	114.937	43.6779
	WT_1hr	2	EdU-neg	G2	Low	114.571	16930.9	824.83	89.8871
	WT_1hr	5	EdU-neg	G1	Neg	93.5574	5618.24	62.8962	21.071
	WT_1hr	6	EdU-neg	G1	Neg	58.8799	5690.66	84.0348	22.1373
	WT_1hr	2	EdU-neg	G1	Neg	47.7619	6673.97	176.7	26.6584
	WT_1hr	5	EdU-neg	G1	Neg	40.2617	7018.75	26.6622	11.8532
	WT_1hr	3	EdU-neg	G1	Neg	72.8978	5983.51	45.8479	25.4944
	WT_1hr	2	EdU-neg	G1	Neg	55.3625	6646.46	44.3473	5.28031
	WT_1hr	6	EdU-neg	G1	Neg	78.9803	5629.53	64.2095	44.8061
	WT_1hr	5	EdU-neg	G1	Neg	120.692	7123.88	25.6954	17.2427
	WT_1hr	4	EdU-neg	G1	Neg	75.3296	5697.39	50.0061	25.6411
	WT_1hr	5	EdU-neg	G1	Neg	71.432	6096.24	25.1906	21.9666
	WT_1hr	3	EdU-neg	G1	Neg	79.4144	6847.45	67.9127	33.938
	WT_1hr	1	EdU-neg	G2	Neg	105.447	8894.51	27.886	17.8524
	WT_1hr	5	EdU-neg	G1	Neg	110.355	7424.14	70.5723	40.5085
	WT_1hr	4	EdU-neg	G2	Neg	110.019	10974.4	69.7934	36.1226
	WT_1hr	3	EdU-neg	G1	Neg	66.1519	4863.32	26.8684	28.1464
	WT_1hr	4	EdU-low	S	Low	161.143	6475.96	689.318	17.2749
	WT_1hr	6	EdU-low	S	Neg	277.476	4959.48	72.6112	83.6188
	WT_1hr	4	EdU-low	S	Neg	153.905	10889.6	465.499	44.9537
	WT_1hr	6	EdU-low	S	Low	384.952	8252.82	1851.29	135.59
	WT_1hr	2	EdU-neg	G1	Neg	74.5238	5660.72	114.438	9.87256
	WT_1hr	1	EdU-neg	G2	Neg	131.293	10077.6	66.9063	20.1509
	WT_1hr	5	EdU-neg	G2	Neg	130.886	11584.8	49.037	11.1922
	WT_1hr	5	EdU-neg	G1	Neg	87.7808	6283.26	54.1266	36.2653
	WT_1hr	3	EdU-neg	G1	Neg	26.0589	4874.1	12.4752	19.1105
	WT_1hr	1	EdU-neg	G1	Low	90.8095	5549.66	1039.96	26.0023
	WT_1hr	5	EdU-neg	G1	Neg	123.63	6141.28	35.5218	26.0713
	WT_1hr	2	EdU-neg	G1	Neg	44.6257	6641.88	31.7169	10.6491
	WT_1hr	6	EdU-neg	G1	Neg	94.6182	4557.72	52.132	25.5166
	WT_1hr	2	EdU-neg	G2	Neg	92.9542	9950.97	74.6286	11.9344
	WT_1hr	4	EdU-neg	G1	Neg	125.912	4708.77	67.5666	19.6886
	WT_1hr	5	EdU-neg	G2	Neg	115.534	10690.6	56.2835	23.6268
	WT_1hr	4	EdU-neg	G1	Neg	90.1777	5102.88	41.3778	18.4287
	WT_1hr	4	EdU-neg	G1	Neg	107.034	6716.81	52.1754	10.4098
	WT_1hr	5	EdU-low	S	Low	367.143	6999.73	3523.39	33.8205
	WT_1hr	3	EdU-neg	G1	Neg	84.9524	5288.83	410.089	40.7932
	WT_1hr	2	EdU-neg	G1	Neg	29.7825	6896.77	11.7149	7.36945
	WT_1hr	4	EdU-neg	G1	Neg	123.235	4923.09	30.1026	14.339
	WT_1hr	4	EdU-low	S	Neg	279.476	8983.11	170.145	65.4481
	WT_1hr	3	EdU-neg	G2	Neg	84.3945	10748.7	61.5611	28.2561
	WT_1hr	3	EdU-neg	G2	Neg	96.6877	9653.91	30.6096	19.6139
	WT_1hr	3	EdU-neg	G1	Neg	56.4352	5885.84	69.1352	36.6837
	WT_1hr	6	EdU-neg	G1	Neg	96.7296	5690.48	99.1392	34.5511
	WT_1hr	5	EdU-neg	G1	Neg	121.828	6032.13	34.5085	24.2471
	WT_1hr	3	EdU-neg	G2	Neg	91.3515	10145.9	80.773	26.8281
	WT_1hr	5	EdU-neg	G1	Neg	91.0219	5446.87	16.0383	17.5244
	WT_1hr	4	EdU-neg	G2	Neg	94.6989	10498.6	37.5047	35.8368
	WT_1hr	2	EdU-neg	G1	Neg	50.7436	5861.03	59.2456	13.1265
	WT_1hr	2	EdU-neg	G1	Neg	54.1659	4742.12	54.0252	6.08042
	WT_1hr	1	EdU-neg	G1	Neg	49.0407	5212.07	33.7359	4.94764
	WT_1hr	3	EdU-neg	G1	Neg	78.9238	5783.71	33.1096	16.4053
	WT_1hr	1	EdU-neg	G1	Neg	27.8611	5174.32	15.9526	11.7699
	WT_1hr	6	EdU-low	S	Neg	243	8349.04	226.08	31.5756
	WT_1hr	5	EdU-neg	G2	Neg	93.0547	11150	27.1931	10.1029
	WT_1hr	3	EdU-neg	G2	Neg	56.2398	8893.6	44.1894	25.6535
	WT_1hr	6	EdU-neg	G1	Neg	92.5913	6796.88	50.1471	53.9192
	WT_1hr	4	EdU-neg	G1	Neg	67.0838	4657.91	54.9404	43.7254
	WT_1hr	2	EdU-neg	G2	Neg	70.717	11512	17.7254	13.1629
	WT_1hr	2	EdU-neg	G1	Neg	66.1944	7618.41	42.995	13.581
	WT_1hr	3	EdU-neg	G1	Neg	76.6667	4950.35	388.478	48.9462
	WT_1hr	2	EdU-neg	G2	Neg	105.224	9343.78	47.6484	32.6486
	WT_1hr	1	EdU-neg	G2	Neg	74.8536	11429.8	32.9001	15.5147
	WT_1hr	2	EdU-neg	G1	Neg	30.985	4923.3	49.3601	20.9711
	WT_1hr	3	EdU-neg	G1	Neg	54.1429	5415.41	304.484	27.139
	WT_1hr	5	EdU-low	S	Low	190.571	7043.26	1489.25	16.0729
	WT_1hr	2	EdU-neg	G1	Neg	45.208	6753.68	19.1385	17.7762
	WT_1hr	3	EdU-neg	G1	Neg	72.7889	6068.28	73.2069	41.2488
	WT_1hr	3	EdU-neg	G2	Neg	99.6796	11069.9	56.7437	26.4274
	WT_1hr	2	EdU-neg	G1	Neg	43.0683	5090.28	30.748	16.7851
	WT_1hr	5	EdU-neg	G2	Neg	105.253	11242.8	28.1964	27.42
	WT_1hr	6	EdU-neg	G2	Neg	88.6093	9375.95	45.467	14.4657
	WT_1hr	1	EdU-neg	G1	Neg	63.1497	5710.82	78.8277	18.7523
	WT_1hr	2	EdU-neg	G1	Neg	49.1325	4432.15	11.2286	27.555
	WT_1hr	2	EdU-neg	G2	Neg	145.667	13854.3	113.634	33.3168
	WT_1hr	3	EdU-neg	G1	Neg	70.8215	4787.96	25.2641	21.6387
	WT_1hr	2	EdU-neg	G1	Neg	129.494	7153.56	54.5973	24.729
	WT_1hr	1	EdU-neg	G1	Neg	52.5602	5063.11	56.2342	29.0682
	WT_1hr	5	EdU-neg	G2	Neg	115.27	10104.7	32.087	14.2582
	WT_1hr	3	EdU-neg	G1	Neg	62.9364	6416.09	32.1212	6.87488
	WT_1hr	2	EdU-neg	G1	Neg	44.7348	5049.57	91.9376	9.43656
	WT_1hr	2	EdU-neg	G1	Neg	153.884	5901	48.6756	8.79345
	WT_1hr	5	EdU-neg	G1	Neg	50.4775	4029.64	50.7856	22.8539
	WT_1hr	2	EdU-neg	G1	Neg	29.7045	6787.71	35.159	22.3232
	WT_1hr	1	EdU-neg	G2	Neg	62.9969	10848.2	57.0278	16.1447
	WT_1hr	5	EdU-low	S	Low	297.286	11083.2	1869.8	34.1509
	WT_1hr	4	EdU-neg	G1	Neg	42.7342	5454.85	30.902	7.69375
	WT_1hr	4	EdU-neg	G1	Neg	72.9862	4997.97	12.578	19.4637
	WT_1hr	1	EdU-neg	G2	Neg	66.6553	9186.86	48.9632	15.314
	WT_1hr	3	EdU-neg	G1	Neg	61.4226	5351.8	38.0998	15.4927
	WT_1hr	6	EdU-neg	G1	Neg	53.8097	5903.8	48.8659	13.2686
	WT_1hr	1	EdU-neg	G1	Neg	140.464	7066.68	44.876	11.71
	WT_1hr	6	EdU-neg	G1	Neg	93.5766	6316.57	83.592	29.588
	WT_1hr	1	EdU-neg	G1	Neg	48.4825	5306.62	64.9157	2.2933
	WT_1hr	5	EdU-neg	G1	Neg	57.2939	7330.05	21.7242	21.8871
	WT_1hr	4	EdU-low	G2	Neg	145.714	10436.3	59.9223	34.2372
	WT_1hr	2	EdU-neg	G1	Neg	52.8741	5718.3	55.1998	17.1401
	WT_1hr	4	EdU-low	S	Neg	292.048	10952.4	174.33	79.769
	WT_1hr	4	EdU-neg	G1	Neg	104.693	5210.49	52.9872	17.6661
	WT_1hr	1	EdU-neg	G2	Neg	115.815	10427	89.2932	21.1222
	WT_1hr	2	EdU-neg	G1	Neg	21.9938	6521.3	84.3331	8.05085
	WT_1hr	1	EdU-neg	G1	Neg	82.1838	5250.27	65.7165	28.0818
	WT_1hr	6	EdU-neg	G1	Neg	69.2982	5675.74	45.1715	27.1456
	WT_1hr	6	EdU-low	S	Low	253.619	9332.28	1734.27	156.532
	WT_1hr	2	EdU-neg	G1	Neg	47.0596	6145.84	42.7581	20.3074
	WT_1hr	2	EdU-neg	G2	Neg	89.5049	10551.4	25.2869	28.2629
	WT_1hr	3	EdU-neg	G1	Neg	33.1872	5132	43.7596	31.0185
	WT_1hr	3	EdU-neg	G1	Neg	45.4302	5653.62	12.8165	19.4022
	WT_1hr	6	EdU-low	G2	Neg	149.524	9522.19	109.125	37.1123
	WT_1hr	4	EdU-neg	S	Neg	152.762	15311.2	87.9344	25.3013
	WT_1hr	5	EdU-neg	G1	Neg	96.0094	4478.33	52.0394	15.8157
	WT_1hr	6	EdU-neg	G1	Neg	98.1114	6083.32	42.2789	23.8568
	WT_1hr	1	EdU-neg	G2	Neg	54	7841.59	85.9652	28.5063
	WT_1hr	4	EdU-neg	G2	Neg	86.6359	9778.8	55.0344	26.6526
	WT_1hr	4	EdU-low	S	Low	231.381	8931.21	3681.55	19.8843
	WT_1hr	3	EdU-neg	G2	Low	62.2381	8686.35	523.008	22.7933
	WT_1hr	3	EdU-neg	G1	Neg	43.3267	4493.35	69.1179	2.09673
	WT_1hr	4	EdU-low	S	Low	235.619	6733.32	2750.06	24.5799
	WT_1hr	3	EdU-neg	G2	Neg	116.225	8361.69	52.0626	23.1789
	WT_1hr	2	EdU-neg	G2	Neg	62.2724	9729.58	61.3827	29.8837
	WT_1hr	4	EdU-neg	G1	Neg	51.4688	4423.36	58.4882	8.0244
	WT_1hr	4	EdU-neg	G1	Neg	59.1128	4760.38	31.4884	24.8567
	WT_1hr	2	EdU-neg	G1	Neg	37.4869	5317.36	43.0066	11.97
	WT_1hr	6	EdU-neg	G1	Neg	65.1494	5997.85	59.1434	51.6779
	WT_1hr	5	EdU-neg	G1	Neg	48.8095	3889.07	94.0789	15.0122
	WT_1hr	6	EdU-neg	G1	Neg	102.241	5575.92	31.3347	14.517
	WT_1hr	3	EdU-neg	G1	Low	58.1905	5202.28	1711.47	31.4681
	WT_1hr	2	EdU-neg	G1	Neg	62.0932	4381.04	56.9053	8.89113
	WT_1hr	1	EdU-neg	G2	Neg	78.94	9160.91	57.9662	15.4057
	WT_1hr	1	EdU-neg	G1	Neg	61.2195	5258.12	23.8662	30.6857
	WT_1hr	3	EdU-neg	G1	Neg	52.1556	7335.14	77.6593	28.8255
	WT_1hr	4	EdU-neg	G2	Neg	141.751	12127.1	49.2203	12.421
	WT_1hr	4	EdU-neg	G2	Neg	94.1213	11708.9	75.9968	32.5307
	WT_1hr	1	EdU-neg	G1	Neg	62.4434	6310.29	48.6343	20.8422
	WT_1hr	6	EdU-low	S	Low	157.048	9286.89	1562.03	387.344
	WT_1hr	2	EdU-neg	G1	Neg	33.6384	5907.31	45.3252	24.4157
	WT_1hr	1	EdU-neg	G2	Neg	84.505	11054.4	31.3292	43.7436
	WT_1hr	3	EdU-neg	G1	Neg	63.9172	6153.86	62.6117	20.6096
	WT_1hr	1	EdU-neg	G1	Neg	81.9495	5429.53	54.0869	22.8501
	WT_1hr	3	EdU-neg	G1	Neg	55.05	7049.59	36.9124	13.8508
	WT_1hr	2	EdU-neg	G1	Neg	67.1124	4222.54	47.9318	22.6327
	WT_1hr	4	EdU-neg	G2	Neg	107.476	8258.26	25.9	50.5594
	WT_1hr	4	EdU-neg	G1	Neg	116.791	6277.06	40.9115	8.83283
	WT_1hr	2	EdU-neg	G2	Neg	76.3401	11512.1	26.4653	10.7694
	WT_1hr	5	EdU-low	S	Neg	234.571	4659.63	29.1194	28.1327
	WT_1hr	4	EdU-neg	G1	Neg	56.6559	6617.69	23.9957	20.4177
	WT_1hr	5	EdU-low	S	Neg	157.81	8220.52	148.13	16.5835
	WT_1hr	2	EdU-neg	G2	Neg	84.2603	8529.22	48.774	36.6443
	WT_1hr	2	EdU-neg	G1	Neg	69.9682	5965.92	42.7853	23.4011
	WT_1hr	1	EdU-neg	G2	Neg	120.062	10003.7	57.0778	33.7054
	WT_1hr	5	EdU-neg	G2	Neg	143.737	9938.38	62.7625	35.9486
	WT_1hr	2	EdU-neg	G1	Neg	68.09	6439.97	12.894	40.4543
	WT_1hr	6	EdU-neg	G2	Neg	173.468	10662.3	44.5551	21.2093
	WT_1hr	4	EdU-neg	G2	Neg	131.628	12028	66.9673	19.5057
	WT_1hr	4	EdU-low	S	Low	182.619	8748.82	3130.98	52.0662
	WT_1hr	5	EdU-neg	G1	Neg	93.0952	5919.53	356.516	39.4944
	WT_1hr	3	EdU-neg	G1	Neg	34.2145	6122.21	27.9789	7.78567
	WT_1hr	1	EdU-neg	G1	Neg	25.9719	5927.7	17.0118	6.88739
	WT_1hr	1	EdU-neg	S	Neg	173.619	14208.3	76.9522	39.6914
	WT_1hr	3	EdU-neg	G1	Neg	38.3875	6747.83	12.1534	15.5902
	WT_1hr	4	EdU-neg	G1	Neg	156.333	5651.34	51.3127	17.6119
	WT_1hr	4	EdU-neg	G1	Neg	85.2381	6087.14	193	27.2354
	WT_1hr	6	EdU-neg	G1	Neg	83.4198	5936.44	43.572	34.3674
	WT_1hr	2	EdU-neg	G1	Neg	43.6429	6121.22	54.6898	3.48993
	WT_1hr	1	EdU-neg	G1	Neg	45.6529	5464.84	59.4614	21.953
	WT_1hr	5	EdU-neg	G2	Neg	115.221	9822.43	63.9175	26.9608
	WT_1hr	1	EdU-neg	G1	Neg	66.1216	6800.33	41.958	29.0084
	WT_1hr	2	EdU-neg	G1	Neg	80.4113	5450.31	60.9521	14.1105
	WT_1hr	4	EdU-neg	G2	Neg	157.464	10325.4	43.2222	57.8561
	WT_1hr	2	EdU-neg	G2	Neg	95.9546	12565.7	30.3677	15.29
	WT_1hr	2	EdU-neg	G2	Neg	110.465	8426.34	66.7613	21.9146
	WT_1hr	2	EdU-neg	G1	Neg	84.739	5677.52	90.1304	22.3015
	WT_1hr	5	EdU-neg	G1	Neg	99.2589	6455.76	35.604	21.4892
	WT_1hr	5	EdU-neg	G1	Neg	60.9839	4551.01	27.3109	17.0273
	WT_1hr	2	EdU-neg	G1	Neg	82.2909	5833.32	47.8099	18.1914
	WT_1hr	3	EdU-neg	G1	Neg	75.2328	7217.95	29.1408	26.3186
	WT_1hr	4	EdU-neg	G1	Neg	87.7529	5271.19	31.8732	27.2038
	WT_1hr	4	EdU-low	S	Neg	185.857	5513.45	96.38	16.5317
	WT_1hr	2	EdU-neg	G2	Neg	62.4237	9018.81	61.5592	38.0417
	WT_1hr	1	EdU-neg	G2	Neg	40.7619	7085.81	21.6	9.5626
	WT_1hr	6	EdU-neg	G2	Neg	86.619	7489.83	91.2333	73.3216
	WT_1hr	1	EdU-neg	G2	Neg	116.618	10209.8	29.7292	10.9907
	WT_1hr	2	EdU-neg	G2	Neg	148.144	12332.4	20.6383	15.8296
	WT_1hr	4	EdU-neg	G2	Low	92.9048	9897.85	1049.79	2.08673
	WT_1hr	3	EdU-neg	G2	Low	85.5714	18152.3	1321.21	28.6392
	WT_1hr	3	EdU-neg	G1	Neg	59.263	7301.93	28.9097	23.376
	WT_1hr	1	EdU-neg	G1	Neg	64.7241	6029.04	99.4137	3.86602
	WT_1hr	4	EdU-neg	G1	Neg	77.8518	5948.29	58.8288	32.8515
	WT_1hr	5	EdU-neg	G2	Neg	152.081	9752.04	49.0704	54.6821
	WT_1hr	1	EdU-neg	G2	Neg	91.4799	9369	55.944	18.9776
	WT_1hr	6	EdU-neg	G2	Neg	170.231	9126.43	48.8598	23.8885
	WT_1hr	2	EdU-neg	G1	Neg	68.4087	6015.05	33.1617	12.0208
	WT_1hr	2	EdU-neg	G1	Neg	46.7017	4444	27.6861	17.311
	WT_1hr	1	EdU-neg	G1	Neg	62.3454	5293.5	28.9931	12.5082
	WT_1hr	6	EdU-low	S	Neg	233.238	6223.77	114.313	22.1838
	WT_1hr	6	EdU-low	S	Neg	233.048	6026.39	37.8465	59.4697
	WT_1hr	1	EdU-neg	G1	Neg	52.6177	5386.22	47.3513	21.4874
	WT_1hr	2	EdU-neg	G2	Neg	129.81	9659.99	113.068	72.8922
	WT_1hr	4	EdU-neg	G1	Neg	61.504	7143.29	28.6658	27.1814
	WT_1hr	3	EdU-neg	G1	Neg	100.91	7204.2	39.8054	38.1168
	WT_1hr	4	EdU-low	S	Low	164.238	11844.5	772.274	38.3471
	WT_1hr	1	EdU-neg	G1	Neg	48.8042	7206.8	46.8521	33.6961
	WT_1hr	3	EdU-neg	G2	Neg	103.823	11379.1	10.4561	27.0329
	WT_1hr	4	EdU-low	S	Low	193.286	9202.48	1249.82	35.9325
	WT_1hr	2	EdU-neg	G1	Neg	50.1865	6448.15	31.4876	21.1965
	WT_1hr	2	EdU-neg	G1	Neg	47.278	5736.21	27.0932	12.9208
	WT_1hr	4	EdU-low	S	Low	243.476	4951.19	1731.28	37.411
	WT_1hr	4	EdU-low	S	Low	368.905	10232.1	3753.93	27.6041
	WT_1hr	2	EdU-neg	G2	Neg	76.8618	9495.88	41.8425	14.9924
	WT_1hr	6	EdU-neg	G2	Neg	77.8829	9249.48	87.4222	32.4371
	WT_1hr	2	EdU-neg	G1	Neg	41.6314	4097.9	27.9697	22.3693
	WT_1hr	1	EdU-neg	G2	Neg	120.952	10803.9	116.729	16.6839
	WT_1hr	6	EdU-neg	G2	Neg	124.178	11567.7	31.01	21.0383
	WT_1hr	4	EdU-neg	G1	Neg	98.8065	6063.26	45.5891	13.5728
	WT_1hr	6	EdU-low	S	High	307.762	6744.91	4925.89	66.6553
	WT_1hr	2	EdU-neg	G2	Neg	91.3843	9146.54	83.7656	43.9086
	WT_1hr	5	EdU-low	S	Neg	260.095	6413	205.952	30.6171
	WT_1hr	6	EdU-neg	G1	Neg	79.818	5532.28	43.7094	26.0488
	WT_1hr	5	EdU-neg	G1	Neg	158.044	6975.58	34.7512	23.0942
	WT_1hr	4	EdU-low	S	Neg	239.905	9172.5	160.746	56.5512
	WT_1hr	3	EdU-neg	G1	Neg	70.3914	7675.6	31.928	19.4656
	WT_1hr	5	EdU-neg	G1	Neg	153.062	7660.05	38.521	14.631
	WT_1hr	6	EdU-neg	G1	Neg	164.713	6398.25	62.7373	40.4098
	WT_1hr	3	EdU-neg	G2	Neg	85.9035	10294.6	26.0176	30.2771
	WT_1hr	5	EdU-neg	G1	Neg	102.092	6716.96	47.1493	30.5774
	WT_1hr	6	EdU-neg	G2	Neg	123.36	9866.53	15.4797	14.3817
	WT_1hr	4	EdU-low	S	Neg	210.381	9382.09	239.28	44.2271
	WT_1hr	2	EdU-neg	G1	Neg	64.2112	4373.29	54.7957	20.1306
	WT_1hr	1	EdU-neg	G2	Neg	56.5714	9826.3	20.0747	152.468
	WT_1hr	1	EdU-neg	G1	Neg	78.0765	7339.89	39.0989	16.713
	WT_1hr	3	EdU-neg	G1	Neg	137.095	6637.16	442.979	7.81905
	WT_1hr	3	EdU-neg	G2	Neg	94.5714	7443.64	27.4	11.5685
	WT_1hr	4	EdU-neg	G1	Neg	175.697	6648.83	69.1346	37.4458
	WT_1hr	4	EdU-neg	S	Low	228.238	11847.4	2450.63	85.0803
	WT_1hr	4	EdU-neg	G1	Neg	165.848	5969.04	25.8035	34.9341
	WT_1hr	4	EdU-low	S	Low	211.286	5669.27	1535.97	20.5053
	WT_1hr	1	EdU-neg	G1	Neg	61.1093	5993.15	11.6598	18.9284
	WT_1hr	1	EdU-neg	G2	Low	87.4762	8238.33	875.035	47.2579
	WT_1hr	5	EdU-low	S	Neg	264.619	7475.8	80.7265	12.9278
	WT_1hr	1	EdU-neg	G2	Neg	61.8861	10118.2	20.2654	13.6118
	WT_1hr	1	EdU-neg	G1	Neg	36.0365	5573.01	28.0609	19.4471
	WT_1hr	1	EdU-neg	G1	Neg	20.462	5339.01	39.2024	16.2428
	WT_1hr	2	EdU-neg	G1	Neg	87.2644	4790.6	70.1378	46.6414
	WT_1hr	6	EdU-neg	S	Low	174.857	10913.7	1682.36	37.9223
	WT_1hr	3	EdU-neg	G1	Neg	43.0564	5413.93	66.4857	17.7079
[truncated: 19,690 more rows]

## Sheet: Fig 4B
Fig 4B, summary of Fig 4A
	EdU-High			EdU-Low
	Mean	SD	Number of replicates	Mean	SD	Number of replicates
Cont	61.2512	2.02062	4	4.77789	0.484359	4
Veh	62.4741	0.761289	4	4.27087	0.616941	4
APH	0.0980401	0.00040779	4	13.3221	14.2399	4
1hr	0	0	4	16.3786	14.6353	4
4hr	7.45332	7.41165	4	51.4725	6.32801	4
8hr	49.4609	3.02627	4	12.3195	2.62367	4
24hr	41.9913	4.14402	4	9.18623	1.02297	4
36hr	60.4651	0.80822	4	4.57357	0.526284	4
Tukey's multiple comparisons test	Mean Diff.	95.00% CI of diff.	Below threshold?	Summary	Adjusted P Value
Cont vs. Veh	-1.223	-8.927 to 6.481	No	ns	0.9994
Cont vs. APH	61.15	53.45 to 68.86	Yes	****	<0.0001
Cont vs. 1hr	61.25	53.55 to 68.96	Yes	****	<0.0001
Cont vs. 4hr	53.8	46.09 to 61.50	Yes	****	<0.0001
Cont vs. 8hr	11.79	4.086 to 19.49	Yes	***	0.0008
Cont vs. 24hr	19.26	11.56 to 26.96	Yes	****	<0.0001
Cont vs. 36hr	0.7861	-6.918 to 8.490	No	ns	>0.9999

## Sheet: Fig 4D
Fig 4D
	Origin	Condition	Origin Count (average from 2 replicates)	Percentage
1	Baseline	1hr	1943	4.72163
2	Baseline	1hr	7755	18.8452
3	Baseline	1hr	27852	67.6824
4	Baseline	1hr	3601	8.7507
5	Baseline	36hr	33630	91.5376
6	Baseline	36hr	666	1.81279
7	Baseline	36hr	274	0.745801
8	Baseline	36hr	2169	5.90381
9	Baseline	4hr	1064	1.32683
10	Baseline	4hr	37162	46.3419
11	Baseline	4hr	41134	51.295
12	Baseline	4hr	831	1.03628
13	Baseline	8hr	39991	64.1879
14	Baseline	8hr	2048	3.28716
15	Baseline	8hr	10919	17.5256
16	Baseline	8hr	9345	14.9993
17	Baseline	APH	21502	52.2515
18	Baseline	APH	9281	22.5535
19	Baseline	APH	2150	5.22466
20	Baseline	APH	8218	19.9704
21	Baseline	Veh	9781	96.3361
22	Baseline	Veh	190	1.87137
23	Baseline	Veh	21	0.206835
24	Baseline	Veh	161	1.58574
25	Baseline	cont	9542	93.9821
26	Baseline	cont	373	3.67379
27	Baseline	cont	3	0.0295479
28	Baseline	cont	235	2.31459
29	Dormant	1hr	4036	19.6955
30	Dormant	1hr	14246	69.5198
31	Dormant	1hr	1506	7.34921
32	Dormant	1hr	704	3.43549
33	Dormant	36hr	19	0.371094
34	Dormant	36hr	341	6.66016
35	Dormant	36hr	4586	89.5703
36	Dormant	36hr	174	3.39844
37	Dormant	4hr	11875	57.9494
38	Dormant	4hr	5550	27.0837
39	Dormant	4hr	896	4.37244
40	Dormant	4hr	2171	10.5944
41	Dormant	8hr	3369	16.3171
42	Dormant	8hr	2190	10.6069
43	Dormant	8hr	12575	60.9047
44	Dormant	8hr	2513	12.1713
45	Dormant	APH	198	0.966231
46	Dormant	APH	5323	25.976
47	Dormant	APH	14415	70.3445
48	Dormant	APH	556	2.71325
49	Dormant	Veh	127	0.619754
50	Dormant	Veh	934	4.55788
51	Dormant	Veh	18729	91.3966
52	Dormant	Veh	702	3.42573
53	Dormant	cont	47	0.229358
54	Dormant	cont	253	1.23463
55	Dormant	cont	19898	97.1013
56	Dormant	cont	294	1.43471

## Sheet: Fig 4E
	Figure 4E: Uncropped blots

## Sheet:  Fig 5D, sup fig 5E, F, G
QIBC source data for Fig 5D, sup fig 5E, F, G
condition	EdU	DAPI	RPA	gH2AX	Replicate	phase	phases	EdU_status	Phases	RPA_status
S89A_APH	4.44122	6051.95	77.1642	2.38916	3	G1	G1	EdU-neg	G1	Neg
WT_8hr	2.96761	592.253	32.387	3.08738	4	dys-S	other	EdU-neg	G1	Neg
WT_24hr	8.54221	1172.33	163.257	2.30044	3	dys-S	other	EdU-neg	G1	Neg
WT_8hr	9.8148	779.077	91.8156	26.7862	4	dys-S	other	EdU-neg	G1	Neg
WT_24hr	5.24864	1359.37	107.784	83.5157	3	dys-S	other	EdU-neg	G1	Neg
WT_8hr	13.954	919.152	18.5975	32.4633	4	dys-S	other	EdU-neg	G1	Neg
WT_24hr	11.4219	881.645	46.2779	7.05215	2	dys-S	other	EdU-neg	G1	Neg
WT_24hr	10.0423	4610.68	12.4128	4.72798	3	G1	G1	EdU-neg	G1	Neg
WT_24hr	6.17669	1449.83	119.852	7.39456	3	dys-S	other	EdU-neg	G1	Neg
WT_24hr	7.87672	5973.51	31.741	4.48033	1	G1	G1	EdU-neg	G1	Neg
WT_24hr	10.5777	3999.56	33.2246	7.15903	3	G1	G1	EdU-neg	G1	Neg
WT_24hr	9.69219	1138.78	133.656	7.72074	1	dys-S	other	EdU-neg	G1	Neg
WT_24hr	4.78258	5603.48	15.9254	7.68439	2	G1	G1	EdU-neg	G1	Neg
WT_8hr	9.54879	633.934	92.4569	21.7265	4	dys-S	other	EdU-neg	G1	Neg
WT_8hr	11.33	2066.89	83.6504	42.6019	1	dys-S	other	EdU-neg	G1	Neg
WT_8hr	1.6214	3359.55	42.1759	0.777269	1	G1	G1	EdU-neg	G1	Neg
WT_24hr	11.3515	5436.44	46.6437	2.43243	3	G1	G1	EdU-neg	G1	Neg
WT_24hr	3.09909	5523.53	71.0873	3.60436	3	G1	G1	EdU-neg	G1	Neg
WT_24hr	10.5576	3439.16	44.6632	2.36956	2	dys-S	other	EdU-neg	G1	Neg
S89A_24hr	12.6696	5.3147	58.0923	2.04127	3	dys-S	other	EdU-neg	G1	Neg
WT_8hr	4.66721	9876.12	16.9975	7.32954	1	G2	G2	EdU-neg	G2	Neg
S89A_24hr	8.24982	0.297309	67.7382	13.35	2	dys-S	other	EdU-neg	G1	Neg
WT_24hr	8.49332	814.694	128.191	6.79527	2	dys-S	other	EdU-neg	G1	Neg
WT_24hr	5.58918	2492.52	129.711	13.2425	3	dys-S	other	EdU-neg	G1	Neg
S89A_24hr	4.69507	11.6573	58.01	2.92747	3	dys-S	other	EdU-neg	G1	Neg
WT_24hr	7.92587	267.119	61.2935	2.78384	1	dys-S	other	EdU-neg	G1	Neg
S89A_24hr	6.80941	9.93651	90.4375	4.68766	5	dys-S	other	EdU-neg	G1	Neg
S89A_24hr	1.58511	4.21898	18.9165	12.4016	3	dys-S	other	EdU-neg	G1	Neg
WT_8hr	8.61637	895.571	108.732	138.125	4	dys-S	other	EdU-neg	G1	Neg
S89A_24hr	3.2813	13.7215	22.5095	10.3798	2	dys-S	other	EdU-neg	G1	Neg
WT_24hr	4.23669	992.313	76.4461	42.3833	1	dys-S	other	EdU-neg	G1	Neg
WT_24hr	5.35669	2576.09	102.403	3.77661	1	dys-S	other	EdU-neg	G1	Neg
S89A_24hr	5.83691	543.056	68.8991	5.19974	1	dys-S	other	EdU-neg	G1	Neg
WT_8hr	6.16268	504.535	43.7744	3.41116	4	dys-S	other	EdU-neg	G1	Neg
S89A_24hr	10.2294	8.76369	76.3814	7.07336	3	dys-S	other	EdU-neg	G1	Neg
S89A_24hr	3.23347	12.0065	76.2003	1.65744	4	dys-S	other	EdU-neg	G1	Neg
S89A_24hr	1.45162	558.952	75.1282	2.46138	1	dys-S	other	EdU-neg	G1	Neg
S89A_24hr	12.0372	4.436	55.6271	6.47684	3	dys-S	other	EdU-neg	G1	Neg
S89A_24hr	7.79815	580.513	26.4744	13.0589	1	dys-S	other	EdU-neg	G1	Neg
S89A_24hr	2.58185	10.5286	11.1183	1.98888	2	dys-S	other	EdU-neg	G1	Neg
S89A_24hr	14.2685	10.7514	72.9317	10.3328	3	dys-S	other	EdU-neg	G1	Neg
S89A_24hr	3.05005	636.945	22.8013	3.71062	1	dys-S	other	EdU-neg	G1	Neg
S89A_24hr	12.8839	7.8341	56.9673	2.41755	2	dys-S	other	EdU-neg	G1	Neg
S89A_24hr	6.33776	12.3256	64.8699	12.9096	3	dys-S	other	EdU-neg	G1	Neg
WT_24hr	2.35829	1169	154.939	2.03386	3	dys-S	other	EdU-neg	G1	Neg
WT_24hr	12.3906	1582.61	81.5249	3.2143	3	dys-S	other	EdU-neg	G1	Neg
WT_24hr	2.21199	1221.91	140.104	5.3288	3	dys-S	other	EdU-neg	G1	Neg
S89A_24hr	13.5498	16.2403	94.9252	2.65653	2	dys-S	other	EdU-neg	G1	Neg
S89A_24hr	9.32272	1.84628	27.8711	9.50459	2	dys-S	other	EdU-neg	G1	Neg
S89A_24hr	11.3784	594.019	43.6372	11.8356	1	dys-S	other	EdU-neg	G1	Neg
S89A_24hr	7.40397	9.10078	29.8292	5.80289	2	dys-S	other	EdU-neg	G1	Neg
S89A_24hr	10.6062	11.2378	13.9813	5.12314	2	dys-S	other	EdU-neg	G1	Neg
S89A_24hr	12.996	16.0848	98.5637	4.88571	3	dys-S	other	EdU-neg	G1	Neg
S89A_24hr	10.0718	4.99884	39.8923	7.13942	3	dys-S	other	EdU-neg	G1	Neg
S89A_24hr	13.9526	7.87243	71.5076	3.09132	2	dys-S	other	EdU-neg	G1	Neg
S89A_24hr	4.2377	9.62952	81.8132	21.1512	2	dys-S	other	EdU-neg	G1	Neg
S89A_24hr	11.8153	4.40258	73.7792	30.0068	3	dys-S	other	EdU-neg	G1	Neg
S89A_24hr	3.07016	9.08364	74.351	13.3313	3	dys-S	other	EdU-neg	G1	Neg
S89A_24hr	13.2679	18.7886	42.8581	4.51276	3	dys-S	other	EdU-neg	G1	Neg
S89A_24hr	10.9135	16.2433	69.4908	15.4871	3	dys-S	other	EdU-neg	G1	Neg
S89A_24hr	12.4063	5.01665	141.765	22.2763	3	dys-S	other	EdU-neg	G1	Neg
S89A_24hr	13.9203	10.6653	15.4303	5.33235	3	dys-S	other	EdU-neg	G1	Neg
S89A_24hr	4.40178	0.169698	12.0438	20.4979	5	dys-S	other	EdU-neg	G1	Neg
S89A_24hr	13.2556	511.247	33.4418	9.13843	1	dys-S	other	EdU-neg	G1	Neg
S89A_24hr	5.22988	443.9	28.384	3.3159	1	dys-S	other	EdU-neg	G1	Neg
S89A_24hr	10.2656	5.88629	79.0388	10.2551	3	dys-S	other	EdU-neg	G1	Neg
WT_veh	9.8513	2527.76	244.323	29.4776	4	dys-S	other	EdU-neg	G1	Neg
S89A_APH	11.4794	5209.25	14.8308	10.6008	2	G1	G1	EdU-neg	G1	Neg
S89A_24hr	3.13522	10.3341	18.1621	6.10779	3	dys-S	other	EdU-neg	G1	Neg
WT_24hr	5.70108	4892.78	44.7461	2.18764	3	G1	G1	EdU-neg	G1	Neg
S89A_24hr	0	14.9949	16.0169	2.5067	3	dys-S	other	EdU-neg	G1	Neg
S89A_24hr	0.0714286	659.282	21.5014	3.94702	1	dys-S	other	EdU-neg	G1	Neg
S89A_24hr	0.0714286	12.315	44.4286	4.15095	2	dys-S	other	EdU-neg	G1	Neg
S89A_24hr	0.0714286	5.94653	261.064	28.9316	3	dys-S	other	EdU-neg	G1	Neg
S89A_24hr	0.0714286	3.54868	78.2808	6.3844	3	dys-S	other	EdU-neg	G1	Neg
S89A_24hr	0.0714286	13.4192	31.5568	8.35621	3	dys-S	other	EdU-neg	G1	Neg
S89A_24hr	0.142857	1.29627	27.8939	3.17907	2	dys-S	other	EdU-neg	G1	Neg
S89A_24hr	0.142857	23.3907	90.9828	4.29627	3	dys-S	other	EdU-neg	G1	Neg
S89A_24hr	0.142857	24.9086	11.1106	4.90137	5	dys-S	other	EdU-neg	G1	Neg
S89A_24hr	0.142857	17.6443	22.1795	17.6056	5	dys-S	other	EdU-neg	G1	Neg
S89A_24hr	0.214286	10.86	15.6936	6.72887	2	dys-S	other	EdU-neg	G1	Neg
S89A_24hr	0.214286	8.66781	55.5284	7.08185	2	dys-S	other	EdU-neg	G1	Neg
S89A_24hr	0.214286	4.50066	93.0961	8.00793	3	dys-S	other	EdU-neg	G1	Neg
S89A_24hr	0.214286	3.46723	19.9385	5.88929	4	dys-S	other	EdU-neg	G1	Neg
S89A_24hr	0.214286	78.7455	41.4021	3.58381	5	dys-S	other	EdU-neg	G1	Neg
S89A_24hr	0.285714	517.096	16.2575	1.89295	1	dys-S	other	EdU-neg	G1	Neg
S89A_24hr	0.285714	15.0788	53.1478	6.71468	3	dys-S	other	EdU-neg	G1	Neg
S89A_24hr	0.285714	15.2311	26.7782	3.80555	3	dys-S	other	EdU-neg	G1	Neg
S89A_24hr	0.285714	8.79652	60.9851	87.5063	3	dys-S	other	EdU-neg	G1	Neg
S89A_24hr	0.285714	11.9242	101.903	44.6301	3	dys-S	other	EdU-neg	G1	Neg
S89A_24hr	0.285714	4.72988	11.845	7.66386	5	dys-S	other	EdU-neg	G1	Neg
S89A_24hr	0.357143	7.73704	194.661	20.0735	2	dys-S	other	EdU-neg	G1	Neg
S89A_24hr	0.357143	9.57199	60.0752	11.9156	2	dys-S	other	EdU-neg	G1	Neg
S89A_24hr	0.357143	6.93232	95.3023	2.48827	2	dys-S	other	EdU-neg	G1	Neg
S89A_24hr	0.357143	21.5275	98.7088	11	3	dys-S	other	EdU-neg	G1	Neg
S89A_24hr	0.428571	7.71903	37.0724	7.63227	3	dys-S	other	EdU-neg	G1	Neg
S89A_24hr	0.428571	20.4296	86.6114	13.7271	3	dys-S	other	EdU-neg	G1	Neg
WT_24hr	0.357143	901.508	148.441	5.9649	4	dys-S	other	EdU-neg	G1	Neg
S89A_24hr	0.428571	14.7048	30.5152	23.4761	5	dys-S	other	EdU-neg	G1	Neg
S89A_24hr	0.5	17.9057	60.8422	2.14317	2	dys-S	other	EdU-neg	G1	Neg
S89A_24hr	0.5	6.67526	51.6974	11.9065	2	dys-S	other	EdU-neg	G1	Neg
S89A_24hr	0.5	17.238	17.8619	39.0275	5	dys-S	other	EdU-neg	G1	Neg
S89A_24hr	0.571429	551.868	35.0043	1.64733	1	dys-S	other	EdU-neg	G1	Neg
S89A_24hr	0.571429	10.868	22.17	2.42069	3	dys-S	other	EdU-neg	G1	Neg
S89A_24hr	0.571429	10.7041	61.458	7.59049	4	dys-S	other	EdU-neg	G1	Neg
S89A_24hr	0.571429	3.75912	78.6654	3.74455	4	dys-S	other	EdU-neg	G1	Neg
S89A_24hr	0.571429	14.2383	138.795	22.3878	5	dys-S	other	EdU-neg	G1	Neg
S89A_24hr	0.642857	16.798	46.9765	3.6256	3	dys-S	other	EdU-neg	G1	Neg
S89A_24hr	0.642857	5.52895	17.2819	26.2175	3	dys-S	other	EdU-neg	G1	Neg
S89A_24hr	0.642857	28.4592	87.5486	6.13633	5	dys-S	other	EdU-neg	G1	Neg
S89A_24hr	0.642857	4.20432	125.558	25.7457	5	dys-S	other	EdU-neg	G1	Neg
S89A_24hr	0.714286	653.767	92.4604	5.91621	1	dys-S	other	EdU-neg	G1	Neg
S89A_24hr	0.714286	25.257	39.8033	1.70131	2	dys-S	other	EdU-neg	G1	Neg
S89A_24hr	0.714286	12.6406	57.2745	10.1449	3	dys-S	other	EdU-neg	G1	Neg
S89A_24hr	0.714286	14.7002	265.678	26.0707	3	dys-S	other	EdU-neg	G1	Neg
S89A_24hr	0.714286	38.7557	23.1605	9.90428	5	dys-S	other	EdU-neg	G1	Neg
S89A_24hr	0.785714	648.306	57.8757	24.2583	1	dys-S	other	EdU-neg	G1	Neg
S89A_24hr	0.785714	28.7993	89.9785	1.24354	2	dys-S	other	EdU-neg	G1	Neg
S89A_24hr	0.785714	9.55685	51.4129	20.6811	2	dys-S	other	EdU-neg	G1	Neg
S89A_24hr	0.785714	0.91747	88.3049	2.98211	3	dys-S	other	EdU-neg	G1	Neg
S89A_24hr	0.785714	14.5888	19.5058	3.35458	3	dys-S	other	EdU-neg	G1	Neg
S89A_24hr	0.785714	8.11126	24.8807	10.1926	4	dys-S	other	EdU-neg	G1	Neg
S89A_24hr	0.857143	570.816	34.0885	8.57812	1	dys-S	other	EdU-neg	G1	Neg
S89A_24hr	0.857143	28.7206	74.4737	14.6339	3	dys-S	other	EdU-neg	G1	Neg
S89A_24hr	0.857143	7.68897	131.299	11.3295	3	dys-S	other	EdU-neg	G1	Neg
S89A_24hr	0.857143	14.5969	12.5073	24.27	5	dys-S	other	EdU-neg	G1	Neg
S89A_24hr	0.928571	659.868	408.708	46.0014	1	dys-S	other	EdU-neg	G1	Neg
S89A_24hr	0.928571	1.15202	28.8936	5.69178	2	dys-S	other	EdU-neg	G1	Neg
S89A_24hr	0.928571	7.54602	34.7093	38.7537	3	dys-S	other	EdU-neg	G1	Neg
S89A_24hr	1	15.8621	60.5066	46.7974	2	dys-S	other	EdU-neg	G1	Neg
S89A_24hr	1	11.2169	91.5212	10.1304	2	dys-S	other	EdU-neg	G1	Neg
S89A_24hr	1	19.3243	50.5769	16.9737	2	dys-S	other	EdU-neg	G1	Neg
S89A_24hr	1	12.9215	82.0182	5.19434	2	dys-S	other	EdU-neg	G1	Neg
S89A_24hr	1	19.7489	38.491	14.7308	2	dys-S	other	EdU-neg	G1	Neg
S89A_24hr	1	0.616656	21.3439	37.8443	2	dys-S	other	EdU-neg	G1	Neg
S89A_24hr	1	12.3417	39.1063	5.2375	2	dys-S	other	EdU-neg	G1	Neg
S89A_24hr	1	9.58432	54.8947	5.25854	2	dys-S	other	EdU-neg	G1	Neg
S89A_24hr	1	18.9958	43.704	12.441	3	dys-S	other	EdU-neg	G1	Neg
S89A_24hr	1	24.8327	19.8591	6.09216	5	dys-S	other	EdU-neg	G1	Neg
S89A_24hr	1.07143	723.165	42.036	12.0184	1	dys-S	other	EdU-neg	G1	Neg
WT_24hr	0.892857	2307.23	355.756	8.86444	2	dys-S	other	EdU-neg	G1	Neg
S89A_24hr	1.07143	0.688541	38.8777	21.0658	3	dys-S	other	EdU-neg	G1	Neg
S89A_24hr	1.07143	9.74258	98.6821	5.10654	3	dys-S	other	EdU-neg	G1	Neg
S89A_24hr	1.07143	3.35504	11.0849	13.5912	3	dys-S	other	EdU-neg	G1	Neg
S89A_24hr	1.07143	16.5018	24.328	2.12445	3	dys-S	other	EdU-neg	G1	Neg
S89A_24hr	1.07143	10.1813	78.4806	6.57323	3	dys-S	other	EdU-neg	G1	Neg
WT_24hr	0.952381	3207.38	151.642	14.6227	1	dys-S	other	EdU-neg	G1	Neg
S89A_24hr	1.14286	18.3179	84.5889	2.46201	2	dys-S	other	EdU-neg	G1	Neg
S89A_24hr	1.14286	6.39271	10.8637	2.63895	2	dys-S	other	EdU-neg	G1	Neg
S89A_24hr	1.14286	8.17332	15.3891	12.7921	3	dys-S	other	EdU-neg	G1	Neg
S89A_24hr	1.14286	15.1706	81.9529	2.00944	3	dys-S	other	EdU-neg	G1	Neg
S89A_24hr	1.14286	11.3497	75.0049	7.4341	3	dys-S	other	EdU-neg	G1	Neg
S89A_24hr	1.14286	5.57398	82.4901	22.4185	4	dys-S	other	EdU-neg	G1	Neg
S89A_24hr	1.14286	6.62384	26.213	11.7831	5	dys-S	other	EdU-neg	G1	Neg
S89A_24hr	1.21429	23.5678	60.9538	44.4058	2	dys-S	other	EdU-neg	G1	Neg
S89A_24hr	1.21429	6.10836	190.375	18.9468	2	dys-S	other	EdU-neg	G1	Neg
S89A_24hr	1.21429	17.6878	15.784	6.23962	3	dys-S	other	EdU-neg	G1	Neg
S89A_24hr	1.28571	11.8328	29.9376	4.88471	2	dys-S	other	EdU-neg	G1	Neg
S89A_24hr	1.28571	7.08733	38.6628	4.50029	2	dys-S	other	EdU-neg	G1	Neg
S89A_24hr	1.28571	8.40889	12.5035	3.49859	2	dys-S	other	EdU-neg	G1	Neg
S89A_24hr	1.28571	11.1471	57.8821	5.02217	2	dys-S	other	EdU-neg	G1	Neg
S89A_24hr	1.28571	40.437	52.7167	16.0106	3	dys-S	other	EdU-neg	G1	Neg
S89A_24hr	1.28571	8.04531	25.4659	3.4915	3	dys-S	other	EdU-neg	G1	Neg
S89A_24hr	1.28571	16.6964	24.871	5.58249	5	dys-S	other	EdU-neg	G1	Neg
WT_APH	1.13223	4825.09	64.0323	13.8126	1	G1	G1	EdU-neg	G1	Neg
S89A_24hr	1.35714	18.8187	21.713	38.5842	2	dys-S	other	EdU-neg	G1	Neg
S89A_24hr	1.35714	13.275	59.9662	12.6885	2	dys-S	other	EdU-neg	G1	Neg
S89A_24hr	1.35714	19.8481	43.6897	28.3554	2	dys-S	other	EdU-neg	G1	Neg
S89A_24hr	1.35714	26.551	10.3569	8.79115	2	dys-S	other	EdU-neg	G1	Neg
S89A_24hr	1.35714	39.8369	52.4926	3.18389	3	dys-S	other	EdU-neg	G1	Neg
S89A_24hr	1.35714	8.83516	27.9724	6.71562	3	dys-S	other	EdU-neg	G1	Neg
S89A_24hr	1.35714	6.36943	12.2494	4.72878	3	dys-S	other	EdU-neg	G1	Neg
S89A_24hr	1.35714	17.6553	83.5539	18.9304	3	dys-S	other	EdU-neg	G1	Neg
S89A_24hr	1.42857	530.396	24.9845	47.9823	1	dys-S	other	EdU-neg	G1	Neg
S89A_24hr	1.42857	5.06013	116.311	26.7871	2	dys-S	other	EdU-neg	G1	Neg
S89A_24hr	1.42857	13.7349	18.4032	1.65297	2	dys-S	other	EdU-neg	G1	Neg
S89A_24hr	1.42857	18.2503	76.6985	8.53151	3	dys-S	other	EdU-neg	G1	Neg
S89A_24hr	1.42857	15.7258	91.6008	6.67796	3	dys-S	other	EdU-neg	G1	Neg
S89A_24hr	1.42857	26.1839	99.6823	3.82964	5	dys-S	other	EdU-neg	G1	Neg
S89A_24hr	1.5	922.862	25.7271	10.5509	1	dys-S	other	EdU-neg	G1	Neg
S89A_24hr	1.5	7.3343	34.3828	53.8656	2	dys-S	other	EdU-neg	G1	Neg
S89A_24hr	1.5	16.9553	57.7299	1.85693	2	dys-S	other	EdU-neg	G1	Neg
S89A_24hr	1.5	7.52319	40.3345	44.9438	4	dys-S	other	EdU-neg	G1	Neg
S89A_24hr	1.5	13.7613	114.804	74.1893	5	dys-S	other	EdU-neg	G1	Neg
S89A_24hr	1.57143	531.514	204.721	24.7782	1	dys-S	other	EdU-neg	G1	Neg
S89A_24hr	1.57143	9.39153	10.1093	17.8221	2	dys-S	other	EdU-neg	G1	Neg
S89A_24hr	1.57143	14.1726	88.244	73.9015	3	dys-S	other	EdU-neg	G1	Neg
S89A_24hr	1.57143	17.1471	78.0914	13.0696	5	dys-S	other	EdU-neg	G1	Neg
S89A_24hr	1.57143	9.58172	13.9249	8.51715	5	dys-S	other	EdU-neg	G1	Neg
S89A_cont	1.62116	5880.37	12.1908	28.5163	3	dys-S	G1	EdU-neg	G1	Neg
S89A_24hr	1.64286	8.56096	89.9111	9.73613	2	dys-S	other	EdU-neg	G1	Neg
S89A_24hr	1.64286	7.16412	42.5221	78.8317	2	dys-S	other	EdU-neg	G1	Neg
S89A_24hr	1.64286	6.6766	56.0385	21.1104	3	dys-S	other	EdU-neg	G1	Neg
S89A_24hr	1.64286	19.0714	72.266	3.58794	3	dys-S	other	EdU-neg	G1	Neg
WT_24hr	1.36905	1429.76	77.7022	11.4236	3	dys-S	other	EdU-neg	G1	Neg
S89A_24hr	1.64286	12.7173	42.8075	172.749	4	dys-S	other	EdU-neg	G1	Neg
S89A_24hr	1.64286	21.6086	97.0594	12.9153	5	dys-S	other	EdU-neg	G1	Neg
S89A_24hr	1.71429	613.273	48.9241	2.44331	1	dys-S	other	EdU-neg	G1	Neg
S89A_24hr	1.71429	5.77404	15.0942	6.79788	2	dys-S	other	EdU-neg	G1	Neg
S89A_24hr	1.71429	13.3748	227.408	19.0747	3	dys-S	other	EdU-neg	G1	Neg
S89A_24hr	1.71429	33.3478	11.0227	11.0325	3	dys-S	other	EdU-neg	G1	Neg
S89A_24hr	1.71429	4.44117	83.3506	5.79578	3	dys-S	other	EdU-neg	G1	Neg
S89A_24hr	1.71429	2.48124	87.8811	43.0869	3	dys-S	other	EdU-neg	G1	Neg
S89A_24hr	1.71429	7.27781	96.8732	59.9578	5	dys-S	other	EdU-neg	G1	Neg
S89A_24hr	1.71429	12.5532	46.1371	5.51734	5	dys-S	other	EdU-neg	G1	Neg
S89A_24hr	1.71429	10.5774	10.3394	2.8596	5	dys-S	other	EdU-neg	G1	Neg
S89A_24hr	1.71429	12.5225	49.4975	18.9692	5	dys-S	other	EdU-neg	G1	Neg
S89A_24hr	1.71429	13.7845	107.479	18.1907	5	dys-S	other	EdU-neg	G1	Neg
S89A_24hr	1.78571	20.781	46.5652	2.97105	2	dys-S	other	EdU-neg	G1	Neg
S89A_24hr	1.78571	13.5964	89.0356	152.581	2	dys-S	other	EdU-neg	G1	Neg
S89A_24hr	1.78571	11.71	18.1797	3.5689	2	dys-S	other	EdU-neg	G1	Neg
S89A_24hr	1.78571	10.0838	44.2396	3.30443	3	dys-S	other	EdU-neg	G1	Neg
S89A_24hr	1.78571	9.82658	99.4975	13.5924	3	dys-S	other	EdU-neg	G1	Neg
S89A_24hr	1.85714	540.055	13.2798	8.91699	1	dys-S	other	EdU-neg	G1	Neg
S89A_24hr	1.85714	15.2697	457.351	46.9455	2	dys-S	other	EdU-neg	G1	Neg
S89A_24hr	1.85714	8.88342	22.7638	8.40863	2	dys-S	other	EdU-neg	G1	Neg
S89A_24hr	1.85714	20.2797	65.2707	8.54243	2	dys-S	other	EdU-neg	G1	Neg
S89A_24hr	1.85714	21.1451	157.826	17.2689	3	dys-S	other	EdU-neg	G1	Neg
S89A_24hr	1.92857	12.7996	34.8836	11.7787	2	dys-S	other	EdU-neg	G1	Neg
S89A_24hr	1.92857	17.051	34.9447	25.7036	2	dys-S	other	EdU-neg	G1	Neg
S89A_24hr	1.92857	16.2976	10.8222	4.88133	2	dys-S	other	EdU-neg	G1	Neg
S89A_24hr	1.92857	7.84161	63.5403	3.30594	2	dys-S	other	EdU-neg	G1	Neg
S89A_24hr	1.92857	23.1975	32.0413	2.96976	3	dys-S	other	EdU-neg	G1	Neg
S89A_24hr	1.92857	20.9062	53.9692	12.3362	5	dys-S	other	EdU-neg	G1	Neg
S89A_24hr	2	572.673	33.4032	1.2185	1	dys-S	other	EdU-neg	G1	Neg
S89A_24hr	2	14.7138	11.3053	26.5875	2	dys-S	other	EdU-neg	G1	Neg
S89A_24hr	2	204.413	12.5732	4.44988	2	dys-S	other	EdU-neg	G1	Neg
S89A_24hr	2	6.65267	287.139	41.9363	2	dys-S	other	EdU-neg	G1	Neg
S89A_24hr	2	13.9946	57.1385	97.351	2	dys-S	other	EdU-neg	G1	Neg
S89A_24hr	2	17.3704	218.403	32.3586	2	dys-S	other	EdU-neg	G1	Neg
S89A_24hr	2	36.8778	135.08	14.3173	5	dys-S	other	EdU-neg	G1	Neg
S89A_24hr	2	17.6479	25.4663	4.43429	5	dys-S	other	EdU-neg	G1	Neg
S89A_24hr	2.07143	13.4807	16.6849	16.0047	2	dys-S	other	EdU-neg	G1	Neg
S89A_24hr	2.07143	31.4218	75.5539	7.42591	2	dys-S	other	EdU-neg	G1	Neg
S89A_24hr	2.07143	17.416	75.2969	34.0883	3	dys-S	other	EdU-neg	G1	Neg
S89A_24hr	2.07143	12.0736	66.1375	3.20344	3	dys-S	other	EdU-neg	G1	Neg
S89A_24hr	2.07143	24.7187	90.2386	2.41587	3	dys-S	other	EdU-neg	G1	Neg
S89A_24hr	2.07143	9.42371	110.986	68.7764	3	dys-S	other	EdU-neg	G1	Neg
S89A_24hr	2.07143	15.0108	14.3676	22.9702	3	dys-S	other	EdU-neg	G1	Neg
S89A_24hr	2.07143	13.3321	16.7979	3.09104	5	dys-S	other	EdU-neg	G1	Neg
S89A_24hr	2.14286	598.965	25.5495	28.4427	1	dys-S	other	EdU-neg	G1	Neg
S89A_24hr	2.14286	16.661	94.8063	3.55471	2	dys-S	other	EdU-neg	G1	Neg
S89A_24hr	2.14286	14.1662	120.422	137.626	2	dys-S	other	EdU-neg	G1	Neg
S89A_24hr	2.14286	26.3552	155.487	20.7042	2	dys-S	other	EdU-neg	G1	Neg
S89A_24hr	2.14286	18.2022	47.8618	9.4127	2	dys-S	other	EdU-neg	G1	Neg
S89A_24hr	2.14286	32.9496	151.047	12.3725	2	dys-S	other	EdU-neg	G1	Neg
S89A_24hr	2.14286	27.8771	59.8842	47.5239	3	dys-S	other	EdU-neg	G1	Neg
S89A_24hr	2.14286	13.8289	59.1923	7.77417	4	dys-S	other	EdU-neg	G1	Neg
S89A_24hr	2.14286	29.2732	69.8215	4.79889	4	dys-S	other	EdU-neg	G1	Neg
S89A_24hr	2.14286	34.5518	53.0325	16.3366	5	dys-S	other	EdU-neg	G1	Neg
S89A_24hr	2.14286	15.7487	14.4054	21.0586	5	dys-S	other	EdU-neg	G1	Neg
WT_24hr	1.84524	256.673	95.4566	44.1782	1	dys-S	other	EdU-neg	G1	Neg
S89A_24hr	2.21429	15.6604	33.6468	7.30592	2	dys-S	other	EdU-neg	G1	Neg
S89A_24hr	2.21429	23.8157	25.916	4.67035	3	dys-S	other	EdU-neg	G1	Neg
S89A_24hr	2.21429	20.2482	30.0326	1.37536	3	dys-S	other	EdU-neg	G1	Neg
S89A_24hr	2.21429	15.2239	127.675	158.289	3	dys-S	other	EdU-neg	G1	Neg
WT_24hr	1.84524	1165.91	29.1435	4.49099	3	dys-S	other	EdU-neg	G1	Neg
S89A_24hr	2.21429	11.043	121.683	13.4914	4	dys-S	other	EdU-neg	G1	Neg
S89A_24hr	2.28571	698.688	70.9941	14.6748	1	dys-S	other	EdU-neg	G1	Neg
S89A_24hr	2.28571	517.928	27.2058	2.35365	1	dys-S	other	EdU-neg	G1	Neg
S89A_24hr	2.28571	16.6902	134.128	8.79343	2	dys-S	other	EdU-neg	G1	Neg
S89A_24hr	2.28571	33.014	217.69	26.8008	2	dys-S	other	EdU-neg	G1	Neg
S89A_24hr	2.28571	9.72084	59.7397	2.47977	3	dys-S	other	EdU-neg	G1	Neg
S89A_24hr	2.28571	12.8852	30.4266	4.69176	3	dys-S	other	EdU-neg	G1	Neg
S89A_24hr	2.28571	87.2169	25.0037	10.9132	3	dys-S	other	EdU-neg	G1	Neg
S89A_24hr	2.28571	16.4586	59.1857	7.0771	5	dys-S	other	EdU-neg	G1	Neg
S89A_24hr	2.28571	30.3751	14.6095	2.39818	5	dys-S	other	EdU-neg	G1	Neg
S89A_24hr	2.35714	569.854	11.8772	4.43508	1	dys-S	other	EdU-neg	G1	Neg
S89A_24hr	2.35714	585.803	93.9838	1.58562	1	dys-S	other	EdU-neg	G1	Neg
S89A_24hr	2.35714	16.0978	110.398	1.78838	2	dys-S	other	EdU-neg	G1	Neg
S89A_24hr	2.35714	5.4173	17.7892	5.68763	2	dys-S	other	EdU-neg	G1	Neg
S89A_24hr	2.35714	0.0957062	105.163	8.82321	3	dys-S	other	EdU-neg	G1	Neg
S89A_24hr	2.35714	22.5635	98.9238	2.62923	5	dys-S	other	EdU-neg	G1	Neg
S89A_24hr	2.35714	26.254	87.1855	1.02253	5	dys-S	other	EdU-neg	G1	Neg
S89A_24hr	2.35714	23.2229	96.5606	13.7561	5	dys-S	other	EdU-neg	G1	Neg
S89A_24hr	2.42857	12.2782	88.9424	14.0028	2	dys-S	other	EdU-neg	G1	Neg
S89A_24hr	2.42857	8.01897	81.8144	2.21315	3	dys-S	other	EdU-neg	G1	Neg
S89A_24hr	2.42857	25.5	30.968	9.891	3	dys-S	other	EdU-neg	G1	Neg
S89A_24hr	2.42857	20.4972	67.8463	8.7456	3	dys-S	other	EdU-neg	G1	Neg
WT_8hr	1.21429	577.689	93.5143	2.25339	4	dys-S	other	EdU-neg	G1	Neg
S89A_24hr	2.42857	6.03263	21.4409	10.0225	5	dys-S	other	EdU-neg	G1	Neg
S89A_24hr	2.42857	19.8174	56.5559	7.13418	5	dys-S	other	EdU-neg	G1	Neg
S89A_24hr	2.5	26.1173	117.069	17.9845	2	dys-S	other	EdU-neg	G1	Neg
S89A_24hr	2.5	26.1172	210.666	4.94466	2	dys-S	other	EdU-neg	G1	Neg
S89A_24hr	2.5	18.8711	13.3357	2.98218	2	dys-S	other	EdU-neg	G1	Neg
S89A_24hr	2.5	15.9608	53.0017	3.97729	2	dys-S	other	EdU-neg	G1	Neg
S89A_24hr	2.5	4.64745	44.8063	28.4547	3	dys-S	other	EdU-neg	G1	Neg
S89A_24hr	2.5	27.2776	92.348	1.54758	3	dys-S	other	EdU-neg	G1	Neg
S89A_24hr	2.5	24.856	17.4714	14.6071	3	dys-S	other	EdU-neg	G1	Neg
S89A_24hr	2.5	12.9455	153.706	74.3734	3	dys-S	other	EdU-neg	G1	Neg
S89A_24hr	2.5	14.6005	61.716	13.6138	3	dys-S	other	EdU-neg	G1	Neg
S89A_24hr	2.5	28.6646	18.7477	2.2561	3	dys-S	other	EdU-neg	G1	Neg
S89A_24hr	2.5	3.53197	335.393	28.393	3	dys-S	other	EdU-neg	G1	Neg
S89A_24hr	2.5	22.4227	20.2996	3.83331	4	dys-S	other	EdU-neg	G1	Neg
S89A_24hr	2.5	12.3375	23.9124	3.73472	4	dys-S	other	EdU-neg	G1	Neg
S89A_24hr	2.5	17.8793	272.513	38.8617	4	dys-S	other	EdU-neg	G1	Neg
S89A_24hr	2.5	29.0665	76.7635	6.04337	5	dys-S	other	EdU-neg	G1	Neg
S89A_24hr	2.5	12.6672	24.3936	1.41189	5	dys-S	other	EdU-neg	G1	Neg
S89A_24hr	2.57143	730.828	241.15	21.4253	1	dys-S	other	EdU-neg	G1	Neg
S89A_24hr	2.57143	597.493	52.7408	10.6394	1	dys-S	other	EdU-neg	G1	Neg
S89A_24hr	2.57143	21.2586	151.574	1.14142	2	dys-S	other	EdU-neg	G1	Neg
S89A_24hr	2.57143	23.3185	194.284	31.8955	2	dys-S	other	EdU-neg	G1	Neg
S89A_24hr	2.57143	29.08	145.873	19.4	2	dys-S	other	EdU-neg	G1	Neg
S89A_24hr	2.57143	33.2572	135.117	5.32697	2	dys-S	other	EdU-neg	G1	Neg
S89A_24hr	2.57143	9.51242	38.7418	8.04147	2	dys-S	other	EdU-neg	G1	Neg
S89A_24hr	2.57143	36.519	68.8246	6.58038	2	dys-S	other	EdU-neg	G1	Neg
S89A_24hr	2.57143	18.7838	31.785	26.4468	2	dys-S	other	EdU-neg	G1	Neg
S89A_24hr	2.57143	37.1334	113.132	12.8601	2	dys-S	other	EdU-neg	G1	Neg
S89A_24hr	2.57143	18.786	34.448	1.28836	3	dys-S	other	EdU-neg	G1	Neg
S89A_24hr	2.57143	23.4981	10.9882	6.56509	3	dys-S	other	EdU-neg	G1	Neg
S89A_24hr	2.57143	8.41872	81.1892	7.48104	3	dys-S	other	EdU-neg	G1	Neg
S89A_24hr	2.57143	29.2049	35.8721	9.10528	3	dys-S	other	EdU-neg	G1	Neg
S89A_24hr	2.57143	4.0955	23.8532	4.33863	4	dys-S	other	EdU-neg	G1	Neg
S89A_24hr	2.57143	11.5648	198.996	17.2078	5	dys-S	other	EdU-neg	G1	Neg
S89A_24hr	2.57143	29.3876	19.7602	4.13407	5	dys-S	other	EdU-neg	G1	Neg
S89A_24hr	2.57143	9.64624	48.0683	11.4532	5	dys-S	other	EdU-neg	G1	Neg
S89A_24hr	2.57143	12.1855	14.3548	3.04822	5	dys-S	other	EdU-neg	G1	Neg
S89A_24hr	2.57143	15.7181	10.3904	23.1684	5	dys-S	other	EdU-neg	G1	Neg
S89A_24hr	2.57143	17.8989	51.0977	19.0208	5	dys-S	other	EdU-neg	G1	Neg
S89A_24hr	2.64286	651.848	20.8585	7.82425	1	dys-S	other	EdU-neg	G1	Neg
S89A_24hr	2.64286	20.7144	221.205	38.9637	2	dys-S	other	EdU-neg	G1	Neg
S89A_24hr	2.64286	7.65249	15.6177	2.11058	2	dys-S	other	EdU-neg	G1	Neg
S89A_24hr	2.64286	16.2018	214.075	6.03263	3	dys-S	other	EdU-neg	G1	Neg
S89A_24hr	2.64286	7.90266	45.2678	7.47963	3	dys-S	other	EdU-neg	G1	Neg
S89A_24hr	2.64286	41.8604	70.6526	13.3226	3	dys-S	other	EdU-neg	G1	Neg
S89A_24hr	2.64286	5.49792	18.1127	10.5688	4	dys-S	other	EdU-neg	G1	Neg
S89A_24hr	2.64286	33.2753	146.111	1.33184	4	dys-S	other	EdU-neg	G1	Neg
S89A_24hr	2.64286	3.54381	78.7851	4.37369	4	dys-S	other	EdU-neg	G1	Neg
S89A_24hr	2.64286	10.0282	150.545	22.3867	5	dys-S	other	EdU-neg	G1	Neg
S89A_24hr	2.64286	4.46466	70.5811	2.97477	5	dys-S	other	EdU-neg	G1	Neg
S89A_24hr	2.64286	19.6723	181.039	13.9747	5	dys-S	other	EdU-neg	G1	Neg
S89A_24hr	2.71429	12.1199	10.8009	7.75268	2	dys-S	other	EdU-neg	G1	Neg
S89A_24hr	2.71429	34.0829	26.4621	12.3909	2	dys-S	other	EdU-neg	G1	Neg
S89A_24hr	2.71429	6.80169	54.7502	15.4222	2	dys-S	other	EdU-neg	G1	Neg
S89A_24hr	2.71429	17.4746	192.03	25.6549	2	dys-S	other	EdU-neg	G1	Neg
S89A_24hr	2.71429	48.0014	165.026	152.696	2	dys-S	other	EdU-neg	G1	Neg
S89A_24hr	2.71429	8.04575	44.1898	4.48919	2	dys-S	other	EdU-neg	G1	Neg
S89A_24hr	2.71429	5.13921	76.3518	24.4651	2	dys-S	other	EdU-neg	G1	Neg
S89A_24hr	2.71429	52.2639	15.9709	7.7632	3	dys-S	other	EdU-neg	G1	Neg
S89A_24hr	2.71429	9.37916	235.595	24.0848	3	dys-S	other	EdU-neg	G1	Neg
S89A_24hr	2.71429	9.24394	17.5434	7.25789	3	dys-S	other	EdU-neg	G1	Neg
S89A_24hr	2.71429	11.8952	71.4825	7.95191	3	dys-S	other	EdU-neg	G1	Neg
S89A_24hr	2.71429	13.5693	21.9627	1.40735	3	dys-S	other	EdU-neg	G1	Neg
S89A_24hr	2.71429	42.2479	66.6372	12.0933	3	dys-S	other	EdU-neg	G1	Neg
S89A_cont	3.15703	3636.07	44.9622	3.76578	1	G1	G1	EdU-neg	G1	Neg
S89A_24hr	2.78571	649.26	72.6037	0.869208	1	dys-S	other	EdU-neg	G1	Neg
S89A_24hr	2.78571	586.861	59.4374	9.52522	1	dys-S	other	EdU-neg	G1	Neg
S89A_24hr	2.78571	25.9818	28.5937	13.1841	3	dys-S	other	EdU-neg	G1	Neg
S89A_24hr	2.78571	7.17468	158.648	0.762452	3	dys-S	other	EdU-neg	G1	Neg
S89A_24hr	2.78571	49.2569	75.9522	27.536	3	dys-S	other	EdU-neg	G1	Neg
S89A_24hr	2.85714	87.8744	68.3411	12.9747	2	dys-S	other	EdU-neg	G1	Neg
S89A_24hr	2.85714	1471.55	232.134	2.66816	3	dys-S	other	EdU-neg	G1	Neg
S89A_24hr	2.85714	11.9939	196.91	66.7214	3	dys-S	other	EdU-neg	G1	Neg
S89A_24hr	2.85714	30.1909	47.8013	4.18608	3	dys-S	other	EdU-neg	G1	Neg
S89A_24hr	2.85714	40.5612	107.243	27.3202	4	dys-S	other	EdU-neg	G1	Neg
WT_8hr	1.42857	432.853	22.7842	3.4129	4	dys-S	other	EdU-neg	G1	Neg
S89A_24hr	2.85714	33.4143	57.2195	5.7867	5	dys-S	other	EdU-neg	G1	Neg
S89A_24hr	2.85714	7.22928	80.6923	20.412	5	dys-S	other	EdU-neg	G1	Neg
S89A_24hr	2.85714	30.384	104.426	13.9739	5	dys-S	other	EdU-neg	G1	Neg
S89A_24hr	2.92857	602.971	97.1727	6.49657	1	dys-S	other	EdU-neg	G1	Neg
S89A_24hr	2.92857	9.98016	51.5817	1.57991	2	dys-S	other	EdU-neg	G1	Neg
S89A_24hr	2.92857	35.1257	40.307	14.8533	2	dys-S	other	EdU-neg	G1	Neg
S89A_24hr	2.92857	22.2151	10.3776	11.5985	3	dys-S	other	EdU-neg	G1	Neg
S89A_24hr	2.92857	11.0518	109.076	40.9914	3	dys-S	other	EdU-neg	G1	Neg
S89A_24hr	2.92857	21.8105	62.2439	5.80698	4	dys-S	other	EdU-neg	G1	Neg
S89A_24hr	2.92857	49.7086	108.295	19.1637	5	dys-S	other	EdU-neg	G1	Neg
S89A_24hr	3	538.346	101.688	36.3694	1	dys-S	other	EdU-neg	G1	Neg
S89A_24hr	3	715.116	77.5772	19.0017	1	dys-S	other	EdU-neg	G1	Neg
S89A_24hr	3	23.6433	21.0698	16.0382	2	dys-S	other	EdU-neg	G1	Neg
S89A_24hr	3	404.673	91.843	8.15138	3	dys-S	other	EdU-neg	G1	Neg
S89A_24hr	3	8.93393	27.8924	29.9591	3	dys-S	other	EdU-neg	G1	Neg
S89A_24hr	3	10.4024	32.4055	3.7318	3	dys-S	other	EdU-neg	G1	Neg
S89A_24hr	3	11.5573	92.8603	1.78279	3	dys-S	other	EdU-neg	G1	Neg
S89A_24hr	3	14.3619	20.8291	5.73121	4	dys-S	other	EdU-neg	G1	Neg
S89A_24hr	3	31.2609	28.6825	2.73706	4	dys-S	other	EdU-neg	G1	Neg
S89A_24hr	3	6.32894	41.4838	38.5982	5	dys-S	other	EdU-neg	G1	Neg
S89A_24hr	3.07143	18.1808	39.5547	1.82748	2	dys-S	other	EdU-neg	G1	Neg
S89A_24hr	3.07143	28.8987	89.0034	0.646894	2	dys-S	other	EdU-neg	G1	Neg
S89A_24hr	3.07143	17.1529	64.0239	2.98506	3	dys-S	other	EdU-neg	G1	Neg
S89A_24hr	3.07143	15.2482	59.3426	6.06679	3	dys-S	other	EdU-neg	G1	Neg
S89A_24hr	3.07143	22.2532	210.239	8.81024	4	dys-S	other	EdU-neg	G1	Neg
S89A_24hr	3.07143	20.476	24.4041	5.69761	5	dys-S	other	EdU-neg	G1	Neg
S89A_24hr	3.14286	9.64464	17.4966	9.37135	2	dys-S	other	EdU-neg	G1	Neg
S89A_24hr	3.14286	9.80124	10.0962	5.61976	3	dys-S	other	EdU-neg	G1	Neg
S89A_24hr	3.14286	11.0306	150.757	18.5424	3	dys-S	other	EdU-neg	G1	Neg
S89A_24hr	3.14286	15.0485	95.3915	4.83715	3	dys-S	other	EdU-neg	G1	Neg
S89A_24hr	3.14286	31.0394	96.4638	8.6316	4	dys-S	other	EdU-neg	G1	Neg
S89A_24hr	3.21429	17.1932	94.3642	47.9847	3	dys-S	other	EdU-neg	G1	Neg
S89A_24hr	3.21429	12.5685	21.8781	25.8777	3	dys-S	other	EdU-neg	G1	Neg
S89A_24hr	3.21429	3.44786	19.1804	8.42727	3	dys-S	other	EdU-neg	G1	Neg
S89A_24hr	3.21429	29.4676	20.6068	1.75463	3	dys-S	other	EdU-neg	G1	Neg
S89A_24hr	3.21429	27.79	56.0757	7.40531	4	dys-S	other	EdU-neg	G1	Neg
S89A_24hr	3.21429	23.8615	19.6465	7.38494	4	dys-S	other	EdU-neg	G1	Neg
WT_8hr	1.60714	857.34	27.395	4.98489	4	dys-S	other	EdU-neg	G1	Neg
S89A_24hr	3.21429	18.0111	47.3938	6.39682	5	dys-S	other	EdU-neg	G1	Neg
S89A_24hr	3.21429	9.67059	42.7312	6.9247	5	dys-S	other	EdU-neg	G1	Neg
S89A_24hr	3.21429	21.9439	36.8799	4.21309	5	dys-S	other	EdU-neg	G1	Neg
S89A_24hr	3.28571	663.661	20.4005	4.63237	1	dys-S	other	EdU-neg	G1	Neg
WT_8hr	1.64286	2215.36	95.4423	2.53652	1	dys-S	other	EdU-neg	G1	Neg
S89A_24hr	3.28571	19.0904	88.9913	5.03929	2	dys-S	other	EdU-neg	G1	Neg
S89A_24hr	3.28571	4.06663	82.6191	14.2025	2	dys-S	other	EdU-neg	G1	Neg
S89A_24hr	3.28571	25.2245	76.8292	12.3785	2	dys-S	other	EdU-neg	G1	Neg
S89A_24hr	3.28571	13.1897	22.1408	4.02203	3	dys-S	other	EdU-neg	G1	Neg
S89A_24hr	3.28571	20.8709	66.6375	13.6208	3	dys-S	other	EdU-neg	G1	Neg
S89A_24hr	3.28571	18.747	81.9136	18.1019	3	dys-S	other	EdU-neg	G1	Neg
S89A_24hr	3.28571	18.7717	51.204	7.86287	3	dys-S	other	EdU-neg	G1	Neg
WT_24hr	3.02671	5123.08	35.2899	2.00505	3	G1	G1	EdU-neg	G1	Neg
S89A_24hr	3.28571	9.98024	20.1311	41.2006	5	dys-S	other	EdU-neg	G1	Neg
S89A_24hr	3.28571	11.6023	40.6997	7.20012	5	dys-S	other	EdU-neg	G1	Neg
S89A_24hr	3.35714	599.928	60.867	133.084	1	dys-S	other	EdU-neg	G1	Neg
S89A_24hr	3.35714	28.7997	69.5963	5.88267	2	dys-S	other	EdU-neg	G1	Neg
S89A_24hr	3.35714	20.7586	67.4072	41.3244	3	dys-S	other	EdU-neg	G1	Neg
S89A_24hr	3.35714	20.3039	14.7191	2.1998	3	dys-S	other	EdU-neg	G1	Neg
S89A_24hr	3.35714	54.755	25.1724	32.5683	3	dys-S	other	EdU-neg	G1	Neg
S89A_24hr	3.35714	18.5635	170.88	33.6786	4	dys-S	other	EdU-neg	G1	Neg
S89A_24hr	3.35714	16.8298	46.6562	13.6229	5	dys-S	other	EdU-neg	G1	Neg
S89A_24hr	3.42857	135.211	66.1419	6.44773	2	dys-S	other	EdU-neg	G1	Neg
S89A_24hr	3.42857	11.9083	39.5889	14.717	2	dys-S	other	EdU-neg	G1	Neg
S89A_24hr	3.42857	29.8549	22.7693	1.26752	2	dys-S	other	EdU-neg	G1	Neg
S89A_24hr	3.42857	39.6337	591.446	47.3534	3	dys-S	other	EdU-neg	G1	Low
S89A_24hr	3.42857	24.0037	20.7294	50.2899	3	dys-S	other	EdU-neg	G1	Neg
S89A_24hr	3.42857	5.92714	35.7879	45.5579	3	dys-S	other	EdU-neg	G1	Neg
S89A_24hr	3.42857	18.6399	184.28	16.7434	3	dys-S	other	EdU-neg	G1	Neg
S89A_24hr	3.42857	12.3987	50.4638	19.7439	5	dys-S	other	EdU-neg	G1	Neg
S89A_24hr	3.42857	37.929	42.6866	2.76092	5	dys-S	other	EdU-neg	G1	Neg
S89A_24hr	3.42857	32.3081	100.038	8.38736	5	dys-S	other	EdU-neg	G1	Neg
S89A_24hr	3.5	36.4296	20.5548	11.6147	2	dys-S	other	EdU-neg	G1	Neg
S89A_24hr	3.5	23.4835	14.8616	8.19761	2	dys-S	other	EdU-neg	G1	Neg
S89A_24hr	3.5	14.9135	174.331	20.0746	2	dys-S	other	EdU-neg	G1	Neg
S89A_24hr	3.5	38.255	121.996	2.67425	3	dys-S	other	EdU-neg	G1	Neg
S89A_24hr	3.5	9.45244	51.781	10.8454	4	dys-S	other	EdU-neg	G1	Neg
S89A_24hr	3.5	19.1588	72.5056	55.2752	4	dys-S	other	EdU-neg	G1	Neg
S89A_24hr	3.5	29.0516	86.0903	6.3258	5	dys-S	other	EdU-neg	G1	Neg
S89A_24hr	3.5	23.142	89.8485	9.74073	5	dys-S	other	EdU-neg	G1	Neg
S89A_24hr	3.57143	757.786	67.4111	13.7336	1	dys-S	other	EdU-neg	G1	Neg
WT_24hr	3.55954	5006.91	78.4208	3.95682	1	G1	G1	EdU-neg	G1	Neg
S89A_24hr	3.57143	16.2694	82.5023	2.27677	3	dys-S	other	EdU-neg	G1	Neg
S89A_24hr	3.57143	12.5651	46.5562	15.644	3	dys-S	other	EdU-neg	G1	Neg
S89A_24hr	3.57143	10.3798	21.2522	4.10415	3	dys-S	other	EdU-neg	G1	Neg
S89A_24hr	3.57143	44.3785	256.76	26.2187	4	dys-S	other	EdU-neg	G1	Neg
S89A_24hr	3.57143	15.8218	229.792	7.90612	5	dys-S	other	EdU-neg	G1	Neg
S89A_24hr	3.57143	12.5175	12.4401	7.56223	5	dys-S	other	EdU-neg	G1	Neg
S89A_24hr	3.57143	12.4197	83.5113	10.4378	5	dys-S	other	EdU-neg	G1	Neg
S89A_24hr	3.57143	16.5582	360.643	13.3865	5	dys-S	other	EdU-neg	G1	Neg
S89A_24hr	3.57143	8.83786	46.7311	8.02344	5	dys-S	other	EdU-neg	G1	Neg
S89A_24hr	3.57143	17.3887	19.0481	6.31527	5	dys-S	other	EdU-neg	G1	Neg
S89A_24hr	3.64286	12.5535	79.9005	17.8215	2	dys-S	other	EdU-neg	G1	Neg
S89A_24hr	3.64286	10.2383	95.4949	10.6429	2	dys-S	other	EdU-neg	G1	Neg
S89A_24hr	3.64286	16.9464	40.6662	2.91757	2	dys-S	other	EdU-neg	G1	Neg
S89A_24hr	3.64286	26.4964	52.5516	4.59912	3	dys-S	other	EdU-neg	G1	Neg
S89A_24hr	3.64286	12.4724	40.6403	12.3454	3	dys-S	other	EdU-neg	G1	Neg
S89A_24hr	3.64286	36.5899	273.431	3.1358	3	dys-S	other	EdU-neg	G1	Neg
S89A_24hr	3.64286	19.2251	64.8196	8.7025	3	dys-S	other	EdU-neg	G1	Neg
S89A_24hr	3.64286	9.36741	88.3691	2.50481	3	dys-S	other	EdU-neg	G1	Neg
S89A_24hr	3.64286	22.2461	310.856	8.83434	5	dys-S	other	EdU-neg	G1	Neg
S89A_24hr	3.64286	25.3618	32.3163	2.51527	5	dys-S	other	EdU-neg	G1	Neg
S89A_24hr	3.71429	20.7537	67.6432	10.6895	2	dys-S	other	EdU-neg	G1	Neg
S89A_24hr	3.71429	19.1214	260.518	2.52683	3	dys-S	other	EdU-neg	G1	Neg
S89A_24hr	3.71429	15.3494	37.5949	16.3527	3	dys-S	other	EdU-neg	G1	Neg
S89A_24hr	3.78571	800.325	24.0853	10.4198	1	dys-S	other	EdU-neg	G1	Neg
S89A_24hr	3.78571	780.734	139.093	40.7545	1	dys-S	other	EdU-neg	G1	Neg
S89A_24hr	3.78571	31.3344	53.5683	48.0044	2	dys-S	other	EdU-neg	G1	Neg
S89A_24hr	3.78571	14.7185	118.145	11.7093	2	dys-S	other	EdU-neg	G1	Neg
S89A_24hr	3.78571	17.1384	266.225	20.208	2	dys-S	other	EdU-neg	G1	Neg
S89A_24hr	3.78571	12.4419	80.4472	6.0025	3	dys-S	other	EdU-neg	G1	Neg
S89A_24hr	3.78571	30.9464	41.7005	28.8988	3	dys-S	other	EdU-neg	G1	Neg
S89A_24hr	3.78571	17.6967	40.3974	28.0501	3	dys-S	other	EdU-neg	G1	Neg
S89A_24hr	3.78571	27.4062	89.6362	29.8	3	dys-S	other	EdU-neg	G1	Neg
S89A_24hr	3.78571	12.1915	19.777	3.77946	5	dys-S	other	EdU-neg	G1	Neg
S89A_24hr	3.85714	711.331	91.7639	60.3504	1	dys-S	other	EdU-neg	G1	Neg
S89A_24hr	3.85714	21.2998	17.2982	16.641	2	dys-S	other	EdU-neg	G1	Neg
S89A_24hr	3.85714	26.5204	324.431	23.8633	2	dys-S	other	EdU-neg	G1	Neg
S89A_24hr	3.85714	22.0583	48.7917	15.6216	2	dys-S	other	EdU-neg	G1	Neg
S89A_24hr	3.85714	8.29089	236.379	44.467	2	dys-S	other	EdU-neg	G1	Neg
S89A_24hr	3.85714	34.7293	191.248	4.08786	2	dys-S	other	EdU-neg	G1	Neg
S89A_24hr	3.85714	9.17584	46.5793	4.5269	2	dys-S	other	EdU-neg	G1	Neg
S89A_24hr	3.85714	26.7536	42.3905	27.5007	3	dys-S	other	EdU-neg	G1	Neg
S89A_24hr	3.85714	16.637	50.4084	2.84218	3	dys-S	other	EdU-neg	G1	Neg
S89A_24hr	3.85714	18.0394	49.4326	9.75523	3	dys-S	other	EdU-neg	G1	Neg
WT_24hr	4.09975	3939.62	14.5596	10.7284	3	G1	G1	EdU-neg	G1	Neg
S89A_24hr	3.85714	15.3995	62.8093	14.4093	4	dys-S	other	EdU-neg	G1	Neg
S89A_24hr	3.85714	22.3943	100.295	67.165	4	dys-S	other	EdU-neg	G1	Neg
WT_veh	4.41532	6835.55	22.4589	11.7816	3	G1	G1	EdU-neg	G1	Neg
S89A_24hr	3.92857	10.0888	201.972	42.6462	2	dys-S	other	EdU-neg	G1	Neg
WT_24hr	3.27381	1466.42	64.0618	3.47703	2	dys-S	other	EdU-neg	G1	Neg
S89A_24hr	3.92857	16.3507	33.5835	3.61486	4	dys-S	other	EdU-neg	G1	Neg
S89A_24hr	3.92857	1.54847	325.798	65.6918	4	dys-S	other	EdU-neg	G1	Neg
S89A_24hr	3.92857	24.0532	90.5803	18.2077	4	dys-S	other	EdU-neg	G1	Neg
S89A_24hr	3.92857	23.0721	59.5125	16.4608	4	dys-S	other	EdU-neg	G1	Neg
S89A_24hr	3.92857	18.5007	83.7675	9.85695	5	dys-S	other	EdU-neg	G1	Neg
S89A_24hr	3.92857	16.1531	36.2621	4.5534	5	dys-S	other	EdU-neg	G1	Neg
S89A_24hr	4	57.8908	51.9947	12.3215	2	dys-S	other	EdU-neg	G1	Neg
S89A_24hr	4	18.107	90.4948	3.41839	2	dys-S	other	EdU-neg	G1	Neg
S89A_24hr	4	7.19542	71.2357	8.14903	2	dys-S	other	EdU-neg	G1	Neg
S89A_24hr	4	21.0314	73.4889	4.75765	2	dys-S	other	EdU-neg	G1	Neg
S89A_24hr	4	17.0394	65.4146	10.192	2	dys-S	other	EdU-neg	G1	Neg
S89A_24hr	4	21.8122	161.596	7.51586	3	dys-S	other	EdU-neg	G1	Neg
S89A_24hr	4	14.6596	55.4065	3.37016	3	dys-S	other	EdU-neg	G1	Neg
S89A_24hr	4	121.436	319.106	24.8085	4	dys-S	other	EdU-neg	G1	Neg
S89A_24hr	4.07143	535.999	62.7075	14.1624	1	dys-S	other	EdU-neg	G1	Neg
S89A_24hr	4.07143	275.126	49.125	56.0686	2	dys-S	other	EdU-neg	G1	Neg
S89A_24hr	4.07143	10.9491	171.893	2.55398	2	dys-S	other	EdU-neg	G1	Neg
WT_24hr	3.39286	3014.64	94.9642	3.8199	2	dys-S	other	EdU-neg	G1	Neg
S89A_24hr	4.07143	298.123	60.6371	21.0581	3	dys-S	other	EdU-neg	G1	Neg
S89A_24hr	4.07143	13.5256	10.3785	6.685	3	dys-S	other	EdU-neg	G1	Neg
S89A_24hr	4.07143	34.2515	17.9541	4.03356	3	dys-S	other	EdU-neg	G1	Neg
S89A_24hr	4.07143	10.5919	50.6106	6.88989	4	dys-S	other	EdU-neg	G1	Neg
S89A_24hr	4.07143	123.284	44.9037	8.73964	4	dys-S	other	EdU-neg	G1	Neg
S89A_24hr	4.07143	35.3916	46.3745	8.71679	4	dys-S	other	EdU-neg	G1	Neg
S89A_24hr	4.07143	262.762	55.1099	10.734	5	dys-S	other	EdU-neg	G1	Neg
S89A_cont	4.13933	2153.24	16.6562	7.23754	1	dys-S	other	EdU-neg	G1	Neg
S89A_24hr	4.14286	670.089	69.0995	10.1206	1	dys-S	other	EdU-neg	G1	Neg
S89A_24hr	4.14286	545.251	25.1497	146.898	1	dys-S	other	EdU-neg	G1	Neg
S89A_24hr	4.14286	23.114	56.3497	3.70271	2	dys-S	other	EdU-neg	G1	Neg
S89A_24hr	4.14286	30.6623	32.5048	1.03799	2	dys-S	other	EdU-neg	G1	Neg
S89A_24hr	4.14286	19.0428	399.598	39.6618	3	dys-S	other	EdU-neg	G1	Neg
S89A_24hr	4.14286	12.184	62.8448	15.9492	3	dys-S	other	EdU-neg	G1	Neg
S89A_24hr	4.14286	34.0029	53.4775	45.7073	3	dys-S	other	EdU-neg	G1	Neg
S89A_24hr	4.14286	17.662	40.9854	2.42114	4	dys-S	other	EdU-neg	G1	Neg
S89A_24hr	4.14286	30.0796	39.1787	6.21744	5	dys-S	other	EdU-neg	G1	Neg
S89A_24hr	4.21429	631.917	285.453	24.1605	1	dys-S	other	EdU-neg	G1	Neg
S89A_24hr	4.21429	596.992	58.9092	14.8481	1	dys-S	other	EdU-neg	G1	Neg
S89A_24hr	4.21429	20.7953	48.2724	11.5062	2	dys-S	other	EdU-neg	G1	Neg
S89A_24hr	4.21429	7.52697	62.6709	1.94989	2	dys-S	other	EdU-neg	G1	Neg
S89A_24hr	4.21429	24.1481	96.2139	9.98846	3	dys-S	other	EdU-neg	G1	Neg
S89A_24hr	4.21429	90.2713	329.049	108.596	3	dys-S	other	EdU-neg	G1	Neg
S89A_24hr	4.21429	20.4317	33.9982	27.6296	3	dys-S	other	EdU-neg	G1	Neg
S89A_24hr	4.21429	19.4534	141.085	29.9132	5	dys-S	other	EdU-neg	G1	Neg
S89A_24hr	4.21429	20.1201	31.9207	9.63347	5	dys-S	other	EdU-neg	G1	Neg
S89A_24hr	4.28571	572.8	42.4316	1.59246	1	dys-S	other	EdU-neg	G1	Neg
S89A_24hr	4.28571	650.762	68.9552	5.26602	1	dys-S	other	EdU-neg	G1	Neg
S89A_24hr	4.28571	528.341	414.365	261.169	1	dys-S	other	EdU-neg	G1	Neg
S89A_24hr	4.28571	61.8582	46.8261	17.4163	2	dys-S	other	EdU-neg	G1	Neg
S89A_24hr	4.28571	18.5474	342.452	34.9052	2	dys-S	other	EdU-neg	G1	Neg
S89A_24hr	4.28571	28.3541	69.0466	20.8068	2	dys-S	other	EdU-neg	G1	Neg
S89A_24hr	4.28571	22.1387	47.171	3.7343	2	dys-S	other	EdU-neg	G1	Neg
S89A_24hr	4.28571	29.6338	26.0142	8.73214	2	dys-S	other	EdU-neg	G1	Neg
S89A_24hr	4.28571	44.9217	17.632	10.1189	2	dys-S	other	EdU-neg	G1	Neg
S89A_24hr	4.28571	26.6076	22.339	30.0704	3	dys-S	other	EdU-neg	G1	Neg
S89A_24hr	4.28571	25.6014	264.725	33.3644	3	dys-S	other	EdU-neg	G1	Neg
S89A_24hr	4.28571	21.6223	19.852	22.3594	3	dys-S	other	EdU-neg	G1	Neg
S89A_24hr	4.28571	8.18231	95.3681	6.80088	4	dys-S	other	EdU-neg	G1	Neg
S89A_24hr	4.28571	748.012	52.0104	12.001	4	dys-S	other	EdU-neg	G1	Neg
WT_8hr	2.14286	1683.25	36.2208	23.0805	4	dys-S	other	EdU-neg	G1	Neg
S89A_24hr	4.28571	56.8357	25.956	6.84396	5	dys-S	other	EdU-neg	G1	Neg
S89A_24hr	4.28571	10.6755	142.444	18.1956	5	dys-S	other	EdU-neg	G1	Neg
S89A_24hr	4.28571	28.3415	36.4766	25.9869	5	dys-S	other	EdU-neg	G1	Neg
WT_veh	5.43096	6241.51	31.005	8.06454	4	G1	G1	EdU-neg	G1	Neg
S89A_24hr	4.35714	671.612	32.909	5.6912	1	dys-S	other	EdU-neg	G1	Neg
S89A_24hr	4.35714	605.634	79.6647	0.892924	1	dys-S	other	EdU-neg	G1	Neg
S89A_24hr	4.35714	57.7699	211.591	16.2542	2	dys-S	other	EdU-neg	G1	Neg
S89A_24hr	4.35714	22.4002	55.7486	7.61216	2	dys-S	other	EdU-neg	G1	Neg
S89A_24hr	4.35714	32.5359	69.0365	9.75013	3	dys-S	other	EdU-neg	G1	Neg
S89A_24hr	4.35714	14.6267	21.3593	6.79193	3	dys-S	other	EdU-neg	G1	Neg
WT_APH	3.63521	5387.16	48.3133	13.9335	3	G1	G1	EdU-neg	G1	Neg
S89A_24hr	4.35714	19.8689	111.759	26.6803	4	dys-S	other	EdU-neg	G1	Neg
S89A_24hr	4.35714	23.5829	140.073	46.6926	5	dys-S	other	EdU-neg	G1	Neg
S89A_24hr	4.35714	59.0544	12.3879	12.6931	5	dys-S	other	EdU-neg	G1	Neg
S89A_24hr	4.35714	23.9468	11.7251	3.98252	5	dys-S	other	EdU-neg	G1	Neg
S89A_24hr	4.42857	10.7519	365.915	28.8199	2	dys-S	other	EdU-neg	G1	Neg
S89A_24hr	4.42857	18.9637	17.7512	11.6046	2	dys-S	other	EdU-neg	G1	Neg
S89A_24hr	4.42857	9.31647	15.0057	5.30021	3	dys-S	other	EdU-neg	G1	Neg
S89A_24hr	4.42857	25.5557	11.6203	8.3098	3	dys-S	other	EdU-neg	G1	Neg
S89A_24hr	4.42857	34.6779	20.4514	23.8773	3	dys-S	other	EdU-neg	G1	Neg
S89A_24hr	4.42857	22.1601	59.3335	30.354	4	dys-S	other	EdU-neg	G1	Neg
WT_8hr	2.21429	822.106	55.0983	4.31998	4	dys-S	other	EdU-neg	G1	Neg
S89A_24hr	4.42857	26.2762	156.351	23.8772	5	dys-S	other	EdU-neg	G1	Neg
S89A_24hr	4.42857	42.5442	38.4415	7.96455	5	dys-S	other	EdU-neg	G1	Neg
S89A_24hr	4.5	635.231	84.2755	16.1372	1	dys-S	other	EdU-neg	G1	Neg
S89A_24hr	4.5	28.994	85.2443	19.3477	2	dys-S	other	EdU-neg	G1	Neg
S89A_24hr	4.5	18.1013	43.9777	20.909	2	dys-S	other	EdU-neg	G1	Neg
S89A_24hr	4.5	26.2017	79.7925	2.26528	2	dys-S	other	EdU-neg	G1	Neg
S89A_24hr	4.5	42.2657	37.4561	8.72358	3	dys-S	other	EdU-neg	G1	Neg
S89A_24hr	4.5	36.7048	21.3524	15.4887	3	dys-S	other	EdU-neg	G1	Neg
S89A_24hr	4.5	20.456	16.8852	20.4801	4	dys-S	other	EdU-neg	G1	Neg
S89A_24hr	4.5	357.976	25.1409	4.68494	5	dys-S	other	EdU-neg	G1	Neg
S89A_24hr	4.5	2006.4	46.0437	3.18259	5	dys-S	other	EdU-neg	G1	Neg
S89A_24hr	4.5	1570.69	75.7673	77.4829	5	dys-S	other	EdU-neg	G1	Neg
WT_veh	5.49343	4978.06	46.4258	36.0494	2	G1	G1	EdU-neg	G1	Neg
S89A_24hr	4.57143	721.349	211.784	2.36536	1	dys-S	other	EdU-neg	G1	Neg
S89A_24hr	4.57143	27.1048	105.149	23.3179	2	dys-S	other	EdU-neg	G1	Neg
S89A_24hr	4.57143	14.0993	78.0011	2.206	2	dys-S	other	EdU-neg	G1	Neg
S89A_24hr	4.57143	32.3466	151.247	73.731	2	dys-S	other	EdU-neg	G1	Neg
S89A_24hr	4.57143	13.1429	10.902	100.981	3	dys-S	other	EdU-neg	G1	Neg
S89A_24hr	4.57143	24.6089	476.839	49.6158	3	dys-S	other	EdU-neg	G1	Neg
S89A_24hr	4.57143	22.293	22.3938	12.6331	3	dys-S	other	EdU-neg	G1	Neg
S89A_24hr	4.57143	13.0226	69.5217	3.84661	4	dys-S	other	EdU-neg	G1	Neg
S89A_24hr	4.57143	25.4987	44.0478	4.16598	4	dys-S	other	EdU-neg	G1	Neg
WT_8hr	2.28571	488.419	164.599	2.35101	4	dys-S	other	EdU-neg	G1	Neg
S89A_24hr	4.57143	21.6913	727.984	50.4722	5	dys-S	other	EdU-neg	G1	Low
S89A_24hr	4.57143	16.067	28.1817	13.5701	5	dys-S	other	EdU-neg	G1	Neg
S89A_24hr	4.57143	12.8916	10.402	4.66549	5	dys-S	other	EdU-neg	G1	Neg
S89A_24hr	4.64286	718.817	113.802	70.8332	1	dys-S	other	EdU-neg	G1	Neg
S89A_24hr	4.64286	656.135	37.6081	3.05079	1	dys-S	other	EdU-neg	G1	Neg
S89A_24hr	4.64286	14.0356	64.0067	54.8489	2	dys-S	other	EdU-neg	G1	Neg
S89A_24hr	4.64286	27.5154	42.4652	42.5465	2	dys-S	other	EdU-neg	G1	Neg
S89A_24hr	4.64286	13.4327	13.406	1.0687	2	dys-S	other	EdU-neg	G1	Neg
S89A_24hr	4.64286	1152.64	118.494	24.2326	2	dys-S	other	EdU-neg	G1	Neg
S89A_24hr	4.64286	25.1049	69.5895	24.8886	3	dys-S	other	EdU-neg	G1	Neg
S89A_24hr	4.64286	18.3996	67.08	6.63181	3	dys-S	other	EdU-neg	G1	Neg
S89A_24hr	4.64286	50.53	76.1766	41.5989	3	dys-S	other	EdU-neg	G1	Neg
S89A_24hr	4.64286	30.0809	23.0356	28.0663	3	dys-S	other	EdU-neg	G1	Neg
S89A_24hr	4.64286	14.4866	472.602	38.6789	3	dys-S	other	EdU-neg	G1	Neg
S89A_24hr	4.64286	21.9301	14.8353	17.4451	4	dys-S	other	EdU-neg	G1	Neg
S89A_24hr	4.64286	1331.08	14.0144	1.42185	5	dys-S	other	EdU-neg	G1	Neg
S89A_cont	5.84452	5572.95	95.8171	1.32754	2	G1	G1	EdU-neg	G1	Neg
S89A_24hr	4.71429	11.0665	87.991	13.7606	3	dys-S	other	EdU-neg	G1	Neg
WT_24hr	4.36733	5917.79	90.0325	7.07695	3	G1	G1	EdU-neg	G1	Neg
S89A_24hr	4.71429	19.2062	20.3772	19.3174	4	dys-S	other	EdU-neg	G1	Neg
S89A_24hr	4.71429	31.6781	173.84	18.2314	5	dys-S	other	EdU-neg	G1	Neg
WT_veh	4.73844	1919.33	5.38604	173.136	1	dys-S	other	EdU-neg	G1	Neg
S89A_24hr	4.78571	494.398	323.01	10.3912	1	dys-S	other	EdU-neg	G1	Neg
S89A_24hr	4.78571	15.369	79.1342	19.9753	2	dys-S	other	EdU-neg	G1	Neg
S89A_24hr	4.78571	20.9728	35.1415	7.86649	2	dys-S	other	EdU-neg	G1	Neg
S89A_24hr	4.78571	37.8662	82.9908	36.7088	2	dys-S	other	EdU-neg	G1	Neg
S89A_24hr	4.78571	37.6164	204.877	89.5199	3	dys-S	other	EdU-neg	G1	Neg
S89A_24hr	4.78571	47.0841	32.7679	20.5968	3	dys-S	other	EdU-neg	G1	Neg
S89A_24hr	4.78571	42.9963	43.5751	5.14214	3	dys-S	other	EdU-neg	G1	Neg
S89A_24hr	4.78571	46.3876	48.9016	7.92118	3	dys-S	other	EdU-neg	G1	Neg
S89A_24hr	4.78571	27.5156	142.663	9.5056	3	dys-S	other	EdU-neg	G1	Neg
S89A_24hr	4.78571	17.2038	162.183	34.8868	4	dys-S	other	EdU-neg	G1	Neg
S89A_24hr	4.78571	30.628	40.1799	3.56779	4	dys-S	other	EdU-neg	G1	Neg
WT_veh	4.84063	1786.13	38.1354	3.85673	4	dys-S	other	EdU-neg	G1	Neg
S89A_24hr	4.85714	38.6848	48.3024	8.50139	2	dys-S	other	EdU-neg	G1	Neg
S89A_24hr	4.85714	17.5115	12.3846	3.82234	3	dys-S	other	EdU-neg	G1	Neg
S89A_24hr	4.85714	12.2097	124.377	11.9193	3	dys-S	other	EdU-neg	G1	Neg
S89A_24hr	4.85714	32.9514	20.5651	39.4635	3	dys-S	other	EdU-neg	G1	Neg
S89A_24hr	4.85714	18.3873	363.234	27.0576	3	dys-S	other	EdU-neg	G1	Neg
S89A_24hr	4.85714	11.4829	141.43	23.669	4	dys-S	other	EdU-neg	G1	Neg
S89A_24hr	4.85714	16.026	10.6372	20.8325	5	dys-S	other	EdU-neg	G1	Neg
S89A_24hr	4.92857	488.708	75.629	22.3475	1	dys-S	other	EdU-neg	G1	Neg
S89A_24hr	4.92857	14.2792	229.45	16.7307	3	dys-S	other	EdU-neg	G1	Neg
S89A_24hr	4.92857	40.9099	25.4702	44.3285	3	dys-S	other	EdU-neg	G1	Neg
WT_veh	4.94223	1400.38	89.6394	0	4	dys-S	other	EdU-neg	G1	Neg
WT_24hr	5.0236	3633.88	34.2457	3.53335	1	G1	G1	EdU-neg	G1	Neg
S89A_24hr	5	53.8643	159.607	15.2979	2	dys-S	other	EdU-neg	G1	Neg
S89A_24hr	5	17.3662	184.456	13.276	2	dys-S	other	EdU-neg	G1	Neg
S89A_24hr	5	64.2753	80.2015	19.8946	3	dys-S	other	EdU-neg	G1	Neg
S89A_24hr	5	33.4862	132.309	5.12068	3	dys-S	other	EdU-neg	G1	Neg
S89A_24hr	5	31.0743	129.172	1.38357	3	dys-S	other	EdU-neg	G1	Neg
S89A_24hr	5	24.5717	92.2006	22.8418	5	dys-S	other	EdU-neg	G1	Neg
S89A_24hr	5	22.7411	67.5749	4.26358	5	dys-S	other	EdU-neg	G1	Neg
S89A_24hr	5	49.3575	116.519	23.7321	5	dys-S	other	EdU-neg	G1	Neg
S89A_cont	5.06002	3819.53	21.9347	4.09585	1	dys-S	other	EdU-neg	G1	Neg
S89A_24hr	5.07143	40.888	44.5355	10.5142	2	dys-S	other	EdU-neg	G1	Neg
S89A_24hr	5.07143	44.3237	30.5912	6.86368	2	dys-S	other	EdU-neg	G1	Neg
S89A_24hr	5.07143	34.757	297.67	23.4226	4	dys-S	other	EdU-neg	G1	Neg
S89A_24hr	5.07143	16.7757	45.054	10.4298	5	dys-S	other	EdU-neg	G1	Neg
S89A_24hr	5.07143	31.9463	80.0776	5.90348	5	dys-S	other	EdU-neg	G1	Neg
WT_veh	6.21274	5387.78	21.5066	3.60208	3	G1	G1	EdU-neg	G1	Neg
S89A_24hr	5.14286	847.485	13.4485	17.7876	1	dys-S	other	EdU-neg	G1	Neg
S89A_24hr	5.14286	36.1669	115.901	71.9498	4	dys-S	other	EdU-neg	G1	Neg
S89A_24hr	5.14286	20.6822	50.2679	27.1964	4	dys-S	other	EdU-neg	G1	Neg
S89A_24hr	5.14286	61.9604	39.0731	1.82252	5	dys-S	other	EdU-neg	G1	Neg
S89A_cont	5.18375	8213.93	14.7254	35.5557	1	dys-S	other	EdU-neg	G2	Neg
S89A_24hr	5.21429	693.665	65.2002	4.74866	1	dys-S	other	EdU-neg	G1	Neg
S89A_24hr	5.21429	1582.92	80.8935	67.1032	5	dys-S	other	EdU-neg	G1	Neg
S89A_24hr	5.28571	26.2177	90.3233	4.72027	2	dys-S	other	EdU-neg	G1	Neg
S89A_24hr	5.28571	90.8347	132.762	11.5673	3	dys-S	other	EdU-neg	G1	Neg
S89A_24hr	5.28571	32.0667	30.6344	5.1016	3	dys-S	other	EdU-neg	G1	Neg
S89A_24hr	5.28571	22.4211	250.611	18.3011	3	dys-S	other	EdU-neg	G1	Neg
S89A_24hr	5.28571	30.5551	33.5417	1.72641	3	dys-S	other	EdU-neg	G1	Neg
WT_24hr	4.40476	1587.32	95.4091	10.9426	3	dys-S	other	EdU-neg	G1	Neg
S89A_24hr	5.28571	21.5205	87.7574	11.7082	4	dys-S	other	EdU-neg	G1	Neg
S89A_24hr	5.28571	38.107	45.3651	14.3013	5	dys-S	other	EdU-neg	G1	Neg
S89A_cont	6.61505	4036.28	16.2419	19.9081	4	G1	G1	EdU-neg	G1	Neg
S89A_24hr	5.35714	531.766	52.3154	10.921	1	dys-S	other	EdU-neg	G1	Neg
S89A_24hr	5.35714	702.202	104.432	146.278	1	dys-S	other	EdU-neg	G1	Neg
S89A_24hr	5.35714	10.0295	96.8203	2.17758	2	dys-S	other	EdU-neg	G1	Neg
S89A_24hr	5.35714	22.8559	240.981	18.0223	3	dys-S	other	EdU-neg	G1	Neg
WT_24hr	5.08326	8878.37	28.7549	4.54373	3	G2	G2	EdU-neg	G2	Neg
WT_8hr	2.67857	1110.33	361.652	5.61073	3	dys-S	other	EdU-neg	G1	Neg
S89A_24hr	5.35714	32.0371	1469.62	496.543	4	dys-S	other	EdU-neg	G1	Low
S89A_24hr	5.35714	67.4653	150.86	7.35114	5	dys-S	other	EdU-neg	G1	Neg
S89A_24hr	5.42857	31.5171	90.1437	23.6344	3	dys-S	other	EdU-neg	G1	Neg
WT_8hr	2.71429	721.494	72.9515	9.7636	4	dys-S	other	EdU-neg	G1	Neg
WT_veh	6.67119	6030.3	11.1733	0	2	G1	G1	EdU-neg	G1	Neg
S89A_24hr	5.5	668.698	30.8452	5.66328	1	dys-S	other	EdU-neg	G1	Neg
S89A_24hr	5.5	571.357	112.601	15.5722	1	dys-S	other	EdU-neg	G1	Neg
S89A_24hr	5.5	10.4548	47.957	1.153	3	dys-S	other	EdU-neg	G1	Neg
S89A_24hr	5.5	11.8103	57.8441	149.56	3	dys-S	other	EdU-neg	G1	Neg
S89A_24hr	5.5	22.6232	435.625	12.1718	5	dys-S	other	EdU-neg	G1	Neg
S89A_24hr	5.5	40.7966	49.4019	11.6611	5	dys-S	other	EdU-neg	G1	Neg
S89A_24hr	5.57143	2557.12	100.644	23.6267	1	dys-S	other	EdU-neg	G1	Neg
S89A_24hr	5.57143	613.864	81.5631	7.92219	1	dys-S	other	EdU-neg	G1	Neg
S89A_24hr	5.57143	505.079	10.1374	38.3232	1	dys-S	other	EdU-neg	G1	Neg
S89A_24hr	5.57143	54.1735	88.1196	156.126	2	dys-S	other	EdU-neg	G1	Neg
S89A_24hr	5.57143	14.5492	54.1891	2.51303	3	dys-S	other	EdU-neg	G1	Neg
S89A_24hr	5.57143	27.1562	13.4884	32.9407	3	dys-S	other	EdU-neg	G1	Neg
S89A_24hr	5.57143	60.6764	26.6188	23.2948	3	dys-S	other	EdU-neg	G1	Neg
S89A_24hr	5.57143	21.3261	101.691	16.8662	3	dys-S	other	EdU-neg	G1	Neg
S89A_24hr	5.57143	33.7664	80.6154	17.5665	3	dys-S	other	EdU-neg	G1	Neg
S89A_24hr	5.57143	58.0224	280.213	40.3873	5	dys-S	other	EdU-neg	G1	Neg
S89A_24hr	5.57143	31.003	83.7705	22.2858	5	dys-S	other	EdU-neg	G1	Neg
WT_veh	7.04529	4683.01	41.7479	14.705	1	G1	G1	EdU-neg	G1	Neg
WT_veh	5.63784	3420.57	34.615	0	3	dys-S	other	EdU-neg	G1	Neg
S89A_24hr	5.64286	1716.04	13.7581	4.0215	1	dys-S	other	EdU-neg	G1	Neg
S89A_24hr	5.64286	46.6775	199.127	30.5509	2	dys-S	other	EdU-neg	G1	Neg
S89A_24hr	5.64286	153.918	305.106	24.8102	4	dys-S	other	EdU-neg	G1	Neg
S89A_24hr	5.71429	31.1946	32.5489	24.8568	3	dys-S	other	EdU-neg	G1	Neg
S89A_24hr	5.71429	51.8946	80.8177	25.6685	3	dys-S	other	EdU-neg	G1	Neg
S89A_24hr	5.71429	23.6409	346.951	32.451	3	dys-S	other	EdU-neg	G1	Neg
S89A_24hr	5.71429	3.61658	45.6352	6.19024	5	dys-S	other	EdU-neg	G1	Neg
S89A_cont	7.29867	5576.26	87.3598	10.3522	2	G1	G1	EdU-neg	G1	Neg
S89A_cont	5.73548	1457.71	8.9971	2.42978	3	dys-S	other	EdU-neg	G1	Neg
S89A_24hr	5.78571	633.178	46.2672	3.81187	1	dys-S	other	EdU-neg	G1	Neg
S89A_24hr	5.78571	33.5752	39.9724	11.6433	3	dys-S	other	EdU-neg	G1	Neg
S89A_24hr	5.78571	20.029	28.3757	2.69172	3	dys-S	other	EdU-neg	G1	Neg
S89A_24hr	5.78571	833.716	32.3323	7.99357	4	dys-S	other	EdU-neg	G1	Neg
S89A_24hr	5.78571	25.3655	82.3302	12.5136	4	dys-S	other	EdU-neg	G1	Neg
S89A_24hr	5.85714	464.026	19.3442	18.7987	1	dys-S	other	EdU-neg	G1	Neg
S89A_24hr	5.85714	761.118	112.845	25.7901	2	dys-S	other	EdU-neg	G1	Neg
S89A_24hr	5.85714	43.3505	213.645	5.14074	4	dys-S	other	EdU-neg	G1	Neg
S89A_24hr	5.85714	41.9413	65.704	2.89542	5	dys-S	other	EdU-neg	G1	Neg
S89A_24hr	5.85714	30.051	163.424	14.4876	5	dys-S	other	EdU-neg	G1	Neg
S89A_cont	5.92692	1610.62	17.6285	6.35217	2	dys-S	other	EdU-neg	G1	Neg
S89A_24hr	5.92857	42.9396	35.7715	64.3591	3	dys-S	other	EdU-neg	G1	Neg
S89A_24hr	5.92857	175.878	80.2453	19.5145	3	dys-S	other	EdU-neg	G1	Neg
S89A_24hr	5.92857	45.0552	243.493	24.6166	3	dys-S	other	EdU-neg	G1	Neg
S89A_24hr	5.92857	21.5904	79.2128	0.589173	3	dys-S	other	EdU-neg	G1	Neg
S89A_24hr	6	50.723	10.9435	39.0712	2	dys-S	other	EdU-neg	G1	Neg
S89A_24hr	6	51.1824	90.0838	2.79853	2	dys-S	other	EdU-neg	G1	Neg
S89A_24hr	6	51.0347	98.7559	1.95962	3	dys-S	other	EdU-neg	G1	Neg
WT_8hr	3	67.5459	43.5643	17.6335	3	dys-S	other	EdU-neg	G1	Neg
S89A_24hr	6	26.0914	67.0382	6.08357	4	dys-S	other	EdU-neg	G1	Neg
S89A_24hr	6	18.7229	12.2307	20.3996	5	dys-S	other	EdU-neg	G1	Neg
S89A_24hr	6.07143	11.5132	199.175	15.8354	2	dys-S	other	EdU-neg	G1	Neg
S89A_24hr	6.07143	52.348	13.0503	40.5592	3	dys-S	other	EdU-neg	G1	Neg
S89A_24hr	6.07143	24.6627	115.537	35.6632	3	dys-S	other	EdU-neg	G1	Neg
S89A_24hr	6.07143	43.8601	50.3299	49.9821	5	dys-S	other	EdU-neg	G1	Neg
S89A_24hr	6.07143	43.6888	175.972	8.87398	5	dys-S	other	EdU-neg	G1	Neg
S89A_24hr	6.14286	531.11	416.263	36.9621	1	dys-S	other	EdU-neg	G1	Neg
S89A_24hr	6.14286	569.784	35.8324	3.87205	1	dys-S	other	EdU-neg	G1	Neg
S89A_24hr	6.14286	55.6412	18.8238	8.83432	2	dys-S	other	EdU-neg	G1	Neg
WT_24hr	5.11905	2468.05	33.1847	4.14822	2	dys-S	other	EdU-neg	G1	Neg
S89A_24hr	6.14286	23.9383	36.1967	4.41479	3	dys-S	other	EdU-neg	G1	Neg
S89A_24hr	6.14286	58.8599	35.0566	27.144	3	dys-S	other	EdU-neg	G1	Neg
S89A_24hr	6.14286	49.0887	79.8661	12.6572	3	dys-S	other	EdU-neg	G1	Neg
WT_veh	6.14665	1672.55	18.3928	3.63536	4	dys-S	other	EdU-neg	G1	Neg
WT_veh	7.35073	4483.13	30.7592	7.16918	2	G1	G1	EdU-neg	G1	Neg
S89A_cont	7.65365	4627.05	23.025	7.64337	1	G1	G1	EdU-neg	G1	Neg
S89A_24hr	6.21429	41.4584	67.2344	6.05131	2	dys-S	other	EdU-neg	G1	Neg
S89A_24hr	6.21429	31.1393	116.366	16.0733	2	dys-S	other	EdU-neg	G1	Neg
S89A_24hr	6.21429	25.3431	65.925	8.33189	4	dys-S	other	EdU-neg	G1	Neg
S89A_24hr	6.21429	27.8244	1077.86	85.5059	5	dys-S	other	EdU-neg	G1	Low
S89A_24hr	6.28571	760.959	271.159	8.66767	1	dys-S	other	EdU-neg	G1	Neg
WT_24hr	5.86785	4331.95	74.4203	7.46035	1	G1	G1	EdU-neg	G1	Neg
S89A_24hr	6.28571	43.9961	14.2463	7.12671	2	dys-S	other	EdU-neg	G1	Neg
S89A_24hr	6.28571	22.4277	253.17	31.2135	3	dys-S	other	EdU-neg	G1	Neg
S89A_24hr	6.28571	40.6493	96.0335	1.63474	3	dys-S	other	EdU-neg	G1	Neg
S89A_24hr	6.28571	21.1831	59.4556	6.98438	3	dys-S	other	EdU-neg	G1	Neg
S89A_24hr	6.28571	30.422	38.7968	61.5554	4	dys-S	other	EdU-neg	G1	Neg
S89A_24hr	6.28571	44.5396	96.59	65.2582	5	dys-S	other	EdU-neg	G1	Neg
S89A_24hr	6.28571	240.598	52.9134	109.313	5	dys-S	other	EdU-neg	G1	Neg
WT_veh	6.3005	3165.83	46.141	1.61811	4	dys-S	other	EdU-neg	G1	Neg
WT_veh	6.32608	2548.34	37.5853	7.52779	1	dys-S	other	EdU-neg	G1	Neg
S89A_24hr	6.35714	77.9537	19.8875	5.03846	3	dys-S	other	EdU-neg	G1	Neg
S89A_24hr	6.35714	24.3576	57.1804	19.4919	3	dys-S	other	EdU-neg	G1	Neg
S89A_24hr	6.35714	57.2038	17.6672	2.65414	3	dys-S	other	EdU-neg	G1	Neg
S89A_24hr	6.35714	21.3258	31.2684	4.75294	3	dys-S	other	EdU-neg	G1	Neg
S89A_24hr	6.35714	45.2654	35.5729	3.48211	5	dys-S	other	EdU-neg	G1	Neg
S89A_24hr	6.35714	55.298	45.265	12.1137	5	dys-S	other	EdU-neg	G1	Neg
S89A_24hr	6.42857	679.58	43.5557	24.3581	1	dys-S	other	EdU-neg	G1	Neg
S89A_24hr	6.42857	31.5313	14.633	27.2538	2	dys-S	other	EdU-neg	G1	Neg
S89A_24hr	6.42857	28.2463	171.539	119.118	2	dys-S	other	EdU-neg	G1	Neg
S89A_24hr	6.42857	29.1664	116.625	26.5626	3	dys-S	other	EdU-neg	G1	Neg
S89A_24hr	6.42857	27.7085	135.27	7.56682	3	dys-S	other	EdU-neg	G1	Neg
S89A_24hr	6.5	37.7101	34.2257	33.1127	3	dys-S	other	EdU-neg	G1	Neg
S89A_24hr	6.5	35.3883	71.1389	70.2723	3	dys-S	other	EdU-neg	G1	Neg
S89A_24hr	6.5	25.1779	361.026	28.3379	3	dys-S	other	EdU-neg	G1	Neg
S89A_24hr	6.5	13.6531	83.3571	12.6487	4	dys-S	other	EdU-neg	G1	Neg
S89A_24hr	6.5	19.1009	100.585	3.61729	5	dys-S	other	EdU-neg	G1	Neg
S89A_24hr	6.5	18.6021	49.2856	1.36365	5	dys-S	other	EdU-neg	G1	Neg
WT_veh	6.50672	2214.42	42.1845	21.2796	3	dys-S	other	EdU-neg	G1	Neg
S89A_24hr	6.57143	807.746	14.119	3.88954	1	dys-S	other	EdU-neg	G1	Neg
S89A_24hr	6.57143	76.9611	26.6155	10.461	2	dys-S	other	EdU-neg	G1	Neg
S89A_24hr	6.57143	72.3419	89.9615	4.86169	2	dys-S	other	EdU-neg	G1	Neg
WT_24hr	5.47619	938.386	50.175	2.63239	2	dys-S	other	EdU-neg	G1	Neg
S89A_24hr	6.57143	77.7147	86.6752	3.15585	3	dys-S	other	EdU-neg	G1	Neg
S89A_24hr	6.57143	49.1595	174.517	16.8231	5	dys-S	other	EdU-neg	G1	Neg
S89A_24hr	6.57143	17.8785	21.3865	4.82907	5	dys-S	other	EdU-neg	G1	Neg
S89A_24hr	6.57143	33.9878	297.054	30.5095	5	dys-S	other	EdU-neg	G1	Neg
S89A_cont	7.93463	5089.52	23.6127	15.1627	4	G1	G1	EdU-neg	G1	Neg
WT_8hr	4.04304	4502.56	42.3824	10.6036	1	G1	G1	EdU-neg	G1	Neg
S89A_24hr	6.64286	70.1257	514.311	14.1678	3	dys-S	other	EdU-neg	G1	Low
S89A_24hr	6.64286	39.4479	84.5849	3.12275	3	dys-S	other	EdU-neg	G1	Neg
S89A_24hr	6.64286	849.339	334.249	42.3247	5	dys-S	other	EdU-neg	G1	Neg
S89A_24hr	6.64286	27.0568	10.7671	21.698	5	dys-S	other	EdU-neg	G1	Neg
WT_veh	6.68762	2213.99	523.814	8.97827	1	dys-S	other	EdU-neg	G1	Low
WT_veh	6.70707	1429.11	61.2114	1.92357	2	dys-S	other	EdU-neg	G1	Neg
S89A_24hr	6.71429	446.813	69.9246	14.9202	1	dys-S	other	EdU-neg	G1	Neg
S89A_24hr	6.71429	672.238	286.214	38.6114	1	dys-S	other	EdU-neg	G1	Neg
S89A_24hr	6.71429	65.4039	79.2708	15.3356	2	dys-S	other	EdU-neg	G1	Neg
S89A_24hr	6.71429	30.9317	91.7819	7.34682	3	dys-S	other	EdU-neg	G1	Neg
S89A_24hr	6.71429	25.1085	10.2699	3.47797	3	dys-S	other	EdU-neg	G1	Neg
S89A_24hr	6.71429	100.749	85.86	31.7327	3	dys-S	other	EdU-neg	G1	Neg
S89A_24hr	6.71429	15.8772	36.4514	21.2173	5	dys-S	other	EdU-neg	G1	Neg
S89A_24hr	6.78571	506.664	20.3869	16.0053	1	dys-S	other	EdU-neg	G1	Neg
S89A_24hr	6.78571	28.3287	39.8601	34.9745	2	dys-S	other	EdU-neg	G1	Neg
S89A_24hr	6.78571	19.8083	17.2075	86.1546	3	dys-S	other	EdU-neg	G1	Neg
S89A_24hr	6.78571	41.2088	77.8262	34.9753	5	dys-S	other	EdU-neg	G1	Neg
S89A_24hr	6.78571	1114.65	28.0598	21.4452	5	dys-S	other	EdU-neg	G1	Neg
S89A_24hr	6.78571	153.752	32.4462	70.8693	5	dys-S	other	EdU-neg	G1	Neg
S89A_24hr	6.78571	64.3275	174.981	19.2008	5	dys-S	other	EdU-neg	G1	Neg
S89A_24hr	6.78571	25.842	84.3533	16.2894	5	dys-S	other	EdU-neg	G1	Neg
S89A_24hr	6.78571	32.8584	20.1465	21.8805	5	dys-S	other	EdU-neg	G1	Neg
S89A_24hr	6.78571	33.4376	17.224	2.32155	5	dys-S	other	EdU-neg	G1	Neg
S89A_24hr	6.85714	661.449	15.2214	27.9299	1	dys-S	other	EdU-neg	G1	Neg
S89A_24hr	6.85714	491.191	116.311	16.8364	1	dys-S	other	EdU-neg	G1	Neg
S89A_24hr	6.85714	383.333	23.352	22.625	2	dys-S	other	EdU-neg	G1	Neg
S89A_24hr	6.85714	7.59246	19.9201	4.03704	2	dys-S	other	EdU-neg	G1	Neg
S89A_24hr	6.85714	21.2348	24.5119	48.7027	3	dys-S	other	EdU-neg	G1	Neg
S89A_24hr	6.85714	2314.16	164.111	19.167	3	dys-S	other	EdU-neg	G1	Neg
S89A_24hr	6.85714	35.2413	12.1554	17.9752	3	dys-S	other	EdU-neg	G1	Neg
S89A_24hr	6.85714	1053.35	16.0143	53.6146	4	dys-S	other	EdU-neg	G1	Neg
S89A_24hr	6.85714	23.8273	267.723	37.0112	4	dys-S	other	EdU-neg	G1	Neg
S89A_24hr	6.85714	25.7893	122.355	28.9057	4	dys-S	other	EdU-neg	G1	Neg
S89A_24hr	6.92857	571.693	23.6118	1.95289	1	dys-S	other	EdU-neg	G1	Neg
S89A_24hr	6.92857	1914.57	345.146	13.2332	2	dys-S	other	EdU-neg	G1	Neg
S89A_24hr	6.92857	40.9525	179.877	16.7984	3	dys-S	other	EdU-neg	G1	Neg
S89A_24hr	6.92857	57.2177	143.623	19.1266	3	dys-S	other	EdU-neg	G1	Neg
S89A_24hr	6.92857	39.5153	103.507	12.3996	4	dys-S	other	EdU-neg	G1	Neg
S89A_24hr	6.92857	54.8323	108.276	29.8571	5	dys-S	other	EdU-neg	G1	Neg
S89A_24hr	6.92857	30.0794	35.3086	23.6703	5	dys-S	other	EdU-neg	G1	Neg
S89A_24hr	6.92857	42.2768	183.743	13.8023	5	dys-S	other	EdU-neg	G1	Neg
S89A_24hr	6.92857	32.7314	83.3449	15.1289	5	dys-S	other	EdU-neg	G1	Neg
S89A_24hr	7	760.221	28.8724	10.0125	1	dys-S	other	EdU-neg	G1	Neg
S89A_24hr	7	622.868	70.6603	45.6945	1	dys-S	other	EdU-neg	G1	Neg
WT_APH	5.17347	5974.95	13.5253	2.28471	1	G1	G1	EdU-neg	G1	Neg
S89A_24hr	7	85.5774	536.796	87.166	3	dys-S	other	EdU-neg	G1	Low
S89A_24hr	7	27.5468	15.5889	45.5136	4	dys-S	other	EdU-neg	G1	Neg
S89A_24hr	7	36.2342	65.7943	25.0664	5	dys-S	other	EdU-neg	G1	Neg
S89A_24hr	7	188.927	180.622	3.08422	5	dys-S	other	EdU-neg	G1	Neg
WT_veh	7.96604	4715.64	93.684	1.66226	4	G1	G1	EdU-neg	G1	Neg
S89A_24hr	7.07143	51.4205	74.9419	16.7195	3	dys-S	other	EdU-neg	G1	Neg
S89A_24hr	7.14286	785.263	15.4731	10.015	1	dys-S	other	EdU-neg	G1	Neg
WT_24hr	7.33445	5805.97	80.167	13.8121	1	G1	G1	EdU-neg	G1	Neg
S89A_24hr	7.21429	516.832	38.156	8.48086	1	dys-S	other	EdU-neg	G1	Neg
S89A_24hr	7.21429	782.897	39.1939	14.2346	1	dys-S	other	EdU-neg	G1	Neg
S89A_24hr	7.21429	55.9384	96.6302	25.242	5	dys-S	other	EdU-neg	G1	Neg
S89A_24hr	7.21429	36.5913	16.6228	5.82155	5	dys-S	other	EdU-neg	G1	Neg
WT_veh	8.98456	9011.17	83.5822	3.51146	3	G2	G2	EdU-neg	G2	Neg
S89A_24hr	7.28571	514.949	80.0891	65.6251	1	dys-S	other	EdU-neg	G1	Neg
S89A_24hr	7.28571	785.448	375.939	19.7231	1	dys-S	other	EdU-neg	G1	Neg
S89A_24hr	7.28571	494.481	333.667	17.0831	1	dys-S	other	EdU-neg	G1	Neg
S89A_24hr	7.28571	41.1598	109.715	12.3337	5	dys-S	other	EdU-neg	G1	Neg
S89A_24hr	7.28571	45.1394	45.638	21.1802	5	dys-S	other	EdU-neg	G1	Neg
S89A_24hr	7.35714	730.561	10.6158	4.12221	1	dys-S	other	EdU-neg	G1	Neg
S89A_24hr	7.35714	47.1071	365.106	45.2709	2	dys-S	other	EdU-neg	G1	Neg
S89A_24hr	7.35714	118.691	426.207	103.317	2	dys-S	other	EdU-neg	G1	Neg
S89A_24hr	7.35714	31.0301	319.13	102.49	4	dys-S	other	EdU-neg	G1	Neg
S89A_24hr	7.35714	28.319	25.2751	13.0481	5	dys-S	other	EdU-neg	G1	Neg
S89A_24hr	7.42857	602.578	117.164	19.6345	1	dys-S	other	EdU-neg	G1	Neg
S89A_24hr	7.42857	36.2961	489.615	77.7023	2	dys-S	other	EdU-neg	G1	Neg
S89A_24hr	7.42857	62.154	28.4598	12.5976	3	dys-S	other	EdU-neg	G1	Neg
S89A_24hr	7.42857	40.7437	180.96	22.7067	3	dys-S	other	EdU-neg	G1	Neg
S89A_24hr	7.42857	82.1899	29.3363	6.73593	5	dys-S	other	EdU-neg	G1	Neg
S89A_24hr	7.42857	37.3244	35.9351	1.83201	5	dys-S	other	EdU-neg	G1	Neg
WT_veh	8.67984	5962.4	45.7995	9.89049	3	G1	G1	EdU-neg	G1	Neg
S89A_24hr	7.5	70.5319	53.1573	2.54637	3	dys-S	other	EdU-neg	G1	Neg
S89A_24hr	7.5	24.5116	77.6387	59.8934	3	dys-S	other	EdU-neg	G1	Neg
S89A_24hr	7.5	45.0365	154.967	15.4948	3	dys-S	other	EdU-neg	G1	Neg
S89A_24hr	7.5	54.4097	116.514	17.0045	5	dys-S	other	EdU-neg	G1	Neg
S89A_24hr	7.5	43.2206	195.004	41.8199	5	dys-S	other	EdU-neg	G1	Neg
WT_veh	7.54887	2404.01	27.2165	2.71205	4	dys-S	other	EdU-neg	G1	Neg
WT_8hr	3.78571	2953.05	32.1513	24.9814	1	dys-S	other	EdU-neg	G1	Neg
S89A_24hr	7.57143	88.183	264.028	141.113	3	dys-S	other	EdU-neg	G1	Neg
S89A_24hr	7.57143	58.2154	236.766	2.93496	3	dys-S	other	EdU-neg	G1	Neg
S89A_24hr	7.57143	33.2593	110.791	12.0313	3	dys-S	other	EdU-neg	G1	Neg
S89A_cont	9.38961	6882.5	58.8447	0.260061	4	G1	G1	EdU-neg	G1	Neg
WT_veh	8.44315	4103.95	12.6624	2.50238	1	G1	G1	EdU-neg	G1	Neg
WT_8hr	3.82143	1705.63	43.4934	3.07181	1	dys-S	other	EdU-neg	G1	Neg
S89A_24hr	7.64286	38.4602	95.0105	28.1817	2	dys-S	other	EdU-neg	G1	Neg
S89A_24hr	7.64286	41.4611	97.1285	5.83209	3	dys-S	other	EdU-neg	G1	Neg
S89A_24hr	7.64286	64.6164	63.548	2.20318	3	dys-S	other	EdU-neg	G1	Neg
WT_24hr	6.36905	1620.51	38.1715	24.7015	3	dys-S	other	EdU-neg	G1	Neg
S89A_24hr	7.64286	38.5168	25.8324	21.7028	4	dys-S	other	EdU-neg	G1	Neg
S89A_24hr	7.71429	1618	78.7656	12.7809	1	dys-S	other	EdU-neg	G1	Neg
WT_8hr	3.85714	2408.6	10.1339	2.69111	1	dys-S	other	EdU-neg	G1	Neg
S89A_24hr	7.71429	48.4973	232.958	10.4504	3	dys-S	other	EdU-neg	G1	Neg
S89A_24hr	7.71429	27.2008	94.4047	21.0457	4	dys-S	other	EdU-neg	G1	Neg
S89A_cont	7.7616	7578.26	42.2608	19.7643	3	dys-S	other	EdU-neg	G2	Neg
S89A_24hr	7.78571	636.635	40.2064	78.539	1	dys-S	other	EdU-neg	G1	Neg
WT_24hr	7.52289	5145.33	81.3933	8.51645	2	G1	G1	EdU-neg	G1	Neg
S89A_24hr	7.78571	67.5834	17.407	6.68884	3	dys-S	other	EdU-neg	G1	Neg
S89A_24hr	7.78571	58.7651	20.5725	32.8337	5	dys-S	other	EdU-neg	G1	Neg
S89A_24hr	7.78571	29.5095	136.508	121.518	5	dys-S	other	EdU-neg	G1	Neg
S89A_24hr	7.85714	790.164	93.8618	144.137	1	dys-S	other	EdU-neg	G1	Neg
WT_24hr	6.54762	2716.38	112.104	10.9533	1	dys-S	other	EdU-neg	G1	Neg
S89A_24hr	7.85714	51.3856	21.362	21.8903	2	dys-S	other	EdU-neg	G1	Neg
S89A_24hr	7.85714	71.1572	42.4949	4.78795	3	dys-S	other	EdU-neg	G1	Neg
WT_veh	9.86199	6631.3	85.9126	4.8017	1	G1	G1	EdU-neg	G1	Neg
S89A_cont	7.85964	6262	7.38775	7.53933	4	dys-S	G1	EdU-neg	G1	Neg
S89A_24hr	7.92857	137.93	25.1041	160.324	2	dys-S	other	EdU-neg	G1	Neg
S89A_24hr	7.92857	52.2724	49.9851	1.33461	2	dys-S	other	EdU-neg	G1	Neg
S89A_24hr	7.92857	81.0947	75.4812	9.21709	2	dys-S	other	EdU-neg	G1	Neg
S89A_24hr	7.92857	237.767	94.0964	2.25338	3	dys-S	other	EdU-neg	G1	Neg
S89A_24hr	7.92857	46.4469	537.49	42.5554	4	dys-S	other	EdU-neg	G1	Low
S89A_8hr	7.92857	2.35605	84.4291	4.35165	4	dys-S	other	EdU-neg	G1	Neg
S89A_24hr	7.92857	237.225	166.757	24.0563	5	dys-S	other	EdU-neg	G1	Neg
S89A_24hr	7.92857	25.6375	57.3017	26.4234	5	dys-S	other	EdU-neg	G1	Neg
S89A_24hr	7.92857	53.6104	77.6876	3.76569	5	dys-S	other	EdU-neg	G1	Neg
S89A_cont	10.0756	7081.96	17.5336	12.6223	1	G1	G1	EdU-neg	G1	Neg
S89A_cont	7.97072	3403.71	12.5583	5.25936	3	dys-S	other	EdU-neg	G1	Neg
S89A_24hr	8	815.808	167.84	43.2732	1	dys-S	other	EdU-neg	G1	Neg
S89A_24hr	8	20.8308	88.5494	17.2959	4	dys-S	other	EdU-neg	G1	Neg
S89A_24hr	8	1380.26	307.707	158.6	5	dys-S	other	EdU-neg	G1	Neg
S89A_24hr	8.07143	648.489	47.4073	13.5093	1	dys-S	other	EdU-neg	G1	Neg
WT_24hr	8.38372	5788.07	31.8818	2.7928	3	G1	G1	EdU-neg	G1	Neg
S89A_cont	9.75322	4382.31	72.3665	5.02162	3	G1	G1	EdU-neg	G1	Neg
S89A_24hr	8.14286	137.508	63.5164	36.9164	2	dys-S	other	EdU-neg	G1	Neg
WT_24hr	6.78571	3324.57	112.64	6.59111	2	dys-S	other	EdU-neg	G1	Neg
S89A_24hr	8.14286	27.4654	71.6969	1.70058	3	dys-S	other	EdU-neg	G1	Neg
S89A_24hr	8.14286	17.85	34.0217	42.6944	4	dys-S	other	EdU-neg	G1	Neg
WT_24hr	6.84524	1943.35	51.6237	4.47899	3	dys-S	other	EdU-neg	G1	Neg
S89A_cont	8.24033	2012.78	11.4011	0	1	dys-S	other	EdU-neg	G1	Neg
WT_veh	9.32837	6917.15	10.5276	3.32687	1	G1	G1	EdU-neg	G1	Neg
S89A_24hr	8.28571	2055.54	20.9887	3.98299	1	dys-S	other	EdU-neg	G1	Neg
S89A_24hr	8.28571	22.2985	32.2471	37.7186	3	dys-S	other	EdU-neg	G1	Neg
S89A_cont	9.28971	4703.73	40.2662	3.78711	4	G1	G1	EdU-neg	G1	Neg
S89A_24hr	8.35714	600.572	37.2536	13.9191	1	dys-S	other	EdU-neg	G1	Neg
S89A_24hr	8.35714	19.4845	152.697	47.1616	2	dys-S	other	EdU-neg	G1	Neg
S89A_24hr	8.35714	44.0163	14.212	6.17709	2	dys-S	other	EdU-neg	G1	Neg
S89A_24hr	8.35714	72.551	125.068	22.0977	5	dys-S	other	EdU-neg	G1	Neg
S89A_24hr	8.42857	69.7354	128.717	21.143	3	dys-S	other	EdU-neg	G1	Neg
S89A_24hr	8.42857	131.501	95.0725	14.8234	3	dys-S	other	EdU-neg	G1	Neg
S89A_24hr	8.42857	37.2768	111.76	13.3943	4	dys-S	other	EdU-neg	G1	Neg
S89A_24hr	8.42857	18.9175	282.571	109.264	5	dys-S	other	EdU-neg	G1	Neg
S89A_24hr	8.42857	66.0996	52.9371	89.8313	5	dys-S	other	EdU-neg	G1	Neg
S89A_cont	8.44583	1664.84	130.459	7.08927	1	dys-S	other	EdU-neg	G1	Neg
S89A_cont	8.48071	2381.28	58.1541	6.16754	2	dys-S	other	EdU-neg	G1	Neg
S89A_24hr	8.5	50.8977	15.9711	11.4197	2	dys-S	other	EdU-neg	G1	Neg
S89A_24hr	8.5	40.8857	17.561	3.96739	3	dys-S	other	EdU-neg	G1	Neg
WT_24hr	7.08333	1442.11	75.0239	18.7098	3	dys-S	other	EdU-neg	G1	Neg
S89A_24hr	8.5	40.7656	58.1922	5.68369	5	dys-S	other	EdU-neg	G1	Neg
S89A_24hr	8.57143	553.708	60.317	27.2358	1	dys-S	other	EdU-neg	G1	Neg
WT_24hr	7.14286	2743.8	62.6893	2.64379	2	dys-S	other	EdU-neg	G1	Neg
S89A_24hr	8.57143	66.3151	81.4898	37.011	3	dys-S	other	EdU-neg	G1	Neg
S89A_24hr	8.57143	60.7599	85.3285	3.03302	5	dys-S	other	EdU-neg	G1	Neg
S89A_cont	8.58737	2224.74	22.7726	6.73414	4	dys-S	other	EdU-neg	G1	Neg
S89A_cont	8.58852	6710.44	26.444	6.80552	3	dys-S	other	EdU-neg	G1	Neg
S89A_24hr	8.64286	586.409	1335.73	127.612	1	dys-S	other	EdU-neg	G1	Low
S89A_8hr	8.64286	968.056	26.4516	3.33911	1	dys-S	other	EdU-neg	G1	Neg
S89A_24hr	8.64286	622.519	369.479	25.7007	2	dys-S	other	EdU-neg	G1	Neg
S89A_24hr	8.64286	1165.69	386.955	42.7492	3	dys-S	other	EdU-neg	G1	Neg
S89A_24hr	8.64286	46.7805	100.155	4.87199	3	dys-S	other	EdU-neg	G1	Neg
S89A_24hr	8.64286	136.823	203.913	18.1224	4	dys-S	other	EdU-neg	G1	Neg
S89A_24hr	8.64286	68.9351	93.5394	3.29359	5	dys-S	other	EdU-neg	G1	Neg
S89A_cont	8.67448	1759.44	7.79991	7.74345	1	dys-S	other	EdU-neg	G1	Neg
S89A_24hr	8.71429	640.315	72.02	2.53521	1	dys-S	other	EdU-neg	G1	Neg
S89A_24hr	8.71429	262.021	41.6549	7.02857	3	dys-S	other	EdU-neg	G1	Neg
S89A_24hr	8.71429	19.6824	158.203	25.1237	4	dys-S	other	EdU-neg	G1	Neg
S89A_24hr	8.78571	590.816	488.609	38.1014	1	dys-S	other	EdU-neg	G1	Neg
WT_24hr	7.32143	1240.79	146.299	7.26479	3	dys-S	other	EdU-neg	G1	Neg
S89A_24hr	8.78571	75.3881	145.271	28.2993	4	dys-S	other	EdU-neg	G1	Neg
WT_veh	8.81233	2902.36	16.617	0	3	dys-S	other	EdU-neg	G1	Neg
WT_24hr	9.441	6212.26	21.6005	18.6459	1	G1	G1	EdU-neg	G1	Neg
S89A_24hr	8.85714	31.8444	141.018	14.0877	2	dys-S	other	EdU-neg	G1	Neg
S89A_24hr	8.85714	47.8033	208.094	78.9752	3	dys-S	other	EdU-neg	G1	Neg
S89A_24hr	8.85714	46.5559	101.117	15.1504	3	dys-S	other	EdU-neg	G1	Neg
S89A_24hr	8.85714	1861.41	18.3244	3.77904	3	dys-S	other	EdU-neg	G1	Neg
WT_24hr	7.44048	1899.51	45.2428	3.53392	2	dys-S	other	EdU-neg	G1	Neg
S89A_24hr	8.92857	49.2446	221.048	25.681	3	dys-S	other	EdU-neg	G1	Neg
S89A_24hr	8.92857	23.8759	27.7618	9.33432	4	dys-S	other	EdU-neg	G1	Neg
S89A_24hr	9	470.187	185.459	15.6974	1	dys-S	other	EdU-neg	G1	Neg
S89A_24hr	9	1015.45	129.323	13.219	1	dys-S	other	EdU-neg	G1	Neg
S89A_24hr	9	2459.16	56.042	6.13021	1	dys-S	other	EdU-neg	G1	Neg
S89A_24hr	9	2179.63	86.2586	2.76835	2	dys-S	other	EdU-neg	G1	Neg
S89A_24hr	9	63.6129	189.348	19.9059	3	dys-S	other	EdU-neg	G1	Neg
S89A_24hr	9	2168.11	34.9087	3.70094	5	dys-S	other	EdU-neg	G1	Neg
S89A_24hr	9	1149.26	267.94	35.2737	5	dys-S	other	EdU-neg	G1	Neg
WT_veh	10.2182	4459.25	90.3428	22.1125	3	G1	G1	EdU-neg	G1	Neg
WT_veh	11.1977	5046.54	53.7827	5.18872	2	G1	G1	EdU-neg	G1	Neg
S89A_cont	10.6108	6101.85	20.8984	7.2102	1	G1	G1	EdU-neg	G1	Neg
S89A_cont	10.7918	5778.38	15.5375	7.73318	4	G1	G1	EdU-neg	G1	Neg
S89A_24hr	9.07143	774.627	32.2992	3.88177	1	dys-S	other	EdU-neg	G1	Neg
WT_24hr	7.55952	2611.93	61.36	16.7148	2	dys-S	other	EdU-neg	G1	Neg
S89A_24hr	9.07143	44.7067	43.1335	6.22034	3	dys-S	other	EdU-neg	G1	Neg
WT_8hr	4.53571	1794.26	341.411	8.5725	4	dys-S	other	EdU-neg	G1	Neg
S89A_24hr	9.14286	1240.18	81.9725	11.29	1	dys-S	other	EdU-neg	G1	Neg
S89A_24hr	9.14286	2397.91	546.452	4.95578	1	dys-S	other	EdU-neg	G1	Low
S89A_24hr	9.14286	50.0742	92.0399	39.431	3	dys-S	other	EdU-neg	G1	Neg
S89A_24hr	9.14286	66.905	29.0532	2.95907	3	dys-S	other	EdU-neg	G1	Neg
S89A_24hr	9.14286	58.9346	140.701	14.294	3	dys-S	other	EdU-neg	G1	Neg
S89A_cont	9.15312	3144.38	81.9541	0.0585014	2	dys-S	other	EdU-neg	G1	Neg
WT_24hr	7.67857	3380.66	21.3517	2.40158	2	dys-S	other	EdU-neg	G1	Neg
S89A_24hr	9.28571	55.0868	22.9098	51.9958	2	dys-S	other	EdU-neg	G1	Neg
S89A_24hr	9.28571	67.1154	38.9903	4.75451	3	dys-S	other	EdU-neg	G1	Neg
S89A_cont	11.681	6511.02	21.0577	8.98451	2	G1	G1	EdU-neg	G1	Neg
WT_veh	12.0241	5594.81	35.4263	7.72565	3	G1	G1	EdU-neg	G1	Neg
S89A_24hr	9.35714	58.5558	195.662	75.5983	3	dys-S	other	EdU-neg	G1	Neg
S89A_24hr	9.35714	9.64286	512.876	2.49396	3	dys-S	other	EdU-neg	G1	Low
S89A_24hr	9.35714	28.0748	31.8214	32.6785	4	dys-S	other	EdU-neg	G1	Neg
S89A_cont	11.6612	5520.2	14.5516	3.89422	3	G1	G1	EdU-neg	G1	Neg
S89A_cont	10.9219	4675.58	49.1413	1.44217	2	G1	G1	EdU-neg	G1	Neg
S89A_24hr	9.42857	32.7257	549.514	28.543	3	dys-S	other	EdU-neg	G1	Low
WT_24hr	7.85714	2288.98	44.5687	3.00065	3	dys-S	other	EdU-neg	G1	Neg
S89A_24hr	9.5	634.406	56.6346	24.5369	1	dys-S	other	EdU-neg	G1	Neg
WT_APH	7.45604	4617.8	36.936	21.7123	2	G1	G1	EdU-neg	G1	Neg
S89A_24hr	9.5	2385.68	51.8829	17.7097	3	dys-S	other	EdU-neg	G1	Neg
S89A_24hr	9.5	33.8071	14.5265	2.49948	4	dys-S	other	EdU-neg	G1	Neg
S89A_cont	9.50603	8393.85	10.0929	7.97385	1	dys-S	other	EdU-neg	G2	Neg
WT_veh	10.7793	10271.7	27.4201	28.9267	1	G2	G2	EdU-neg	G2	Neg
S89A_cont	10.7701	4844.58	21.0496	31.255	2	G1	G1	EdU-neg	G1	Neg
S89A_24hr	9.57143	431.006	587.628	2.596	1	dys-S	other	EdU-neg	G1	Low
S89A_24hr	9.57143	50.6113	19.4873	5.28494	5	dys-S	other	EdU-neg	G1	Neg
S89A_24hr	9.64286	682.435	68.3325	2.92247	1	dys-S	other	EdU-neg	G1	Neg
S89A_24hr	9.64286	1380.9	60.7641	26.7899	1	dys-S	other	EdU-neg	G1	Neg
S89A_24hr	9.64286	498.072	91.0602	54.5349	1	dys-S	other	EdU-neg	G1	Neg
S89A_24hr	9.64286	77.0026	59.7039	5.73154	2	dys-S	other	EdU-neg	G1	Neg
S89A_24hr	9.64286	60.4052	99.5178	23.2209	2	dys-S	other	EdU-neg	G1	Neg
S89A_24hr	9.64286	18.8627	86.6334	6.56073	2	dys-S	other	EdU-neg	G1	Neg
WT_24hr	9.88438	5995.89	31.0611	9.39141	3	G1	G1	EdU-neg	G1	Neg
WT_veh	12.2483	6988.06	17.969	4.78852	3	G1	G1	EdU-neg	G1	Neg
S89A_24hr	9.71429	704.7	38.4916	27.0996	1	dys-S	other	EdU-neg	G1	Neg
S89A_24hr	9.71429	637.955	14.3967	6.04569	1	dys-S	other	EdU-neg	G1	Neg
S89A_24hr	9.71429	2564.69	78.7923	64.9116	1	dys-S	other	EdU-neg	G1	Neg
S89A_24hr	9.71429	25.9149	43.1383	18.0603	3	dys-S	other	EdU-neg	G1	Neg
WT_8hr	5.5769	4749.96	37.3093	8.10775	4	G1	G1	EdU-neg	G1	Neg
S89A_cont	9.78135	3367.26	40.9431	0.4789	2	dys-S	other	EdU-neg	G1	Neg
WT_24hr	10.2632	5696.33	53.9847	6.23362	1	G1	G1	EdU-neg	G1	Neg
S89A_24hr	10.9721	4504.36	30.1059	11.0841	3	G1	G1	EdU-neg	G1	Neg
S89A_24hr	9.78571	35.3228	65.8543	112.899	4	dys-S	other	EdU-neg	G1	Neg
S89A_24hr	9.78571	1744.75	55.0606	6.54782	4	dys-S	other	EdU-neg	G1	Neg
S89A_24hr	9.85714	948.922	45.1092	7.71071	1	dys-S	other	EdU-neg	G1	Neg
S89A_24hr	9.85714	667.811	84.4991	6.01927	1	dys-S	other	EdU-neg	G1	Neg
WT_24hr	8.21429	2623.65	94.3927	2.25305	2	dys-S	other	EdU-neg	G1	Neg
S89A_24hr	9.85714	56.4624	46.1423	5.8785	4	dys-S	other	EdU-neg	G1	Neg
S89A_24hr	9.92857	614.903	37.4329	7.39738	1	dys-S	other	EdU-neg	G1	Neg
S89A_24hr	9.92857	945.742	73.0138	31.1352	1	dys-S	other	EdU-neg	G1	Neg
S89A_24hr	9.92857	59.8597	37.1113	4.60184	2	dys-S	other	EdU-neg	G1	Neg
S89A_24hr	9.92857	48.5997	87.1183	3.06878	2	dys-S	other	EdU-neg	G1	Neg
S89A_24hr	9.92857	803.963	95.0537	14.3417	3	dys-S	other	EdU-neg	G1	Neg
S89A_24hr	9.92857	657.413	41.7612	34.3021	5	dys-S	other	EdU-neg	G1	Neg
S89A_24hr	9.92857	115.384	146.185	20.2174	5	dys-S	other	EdU-neg	G1	Neg
S89A_cont	12.9102	3982.16	46.1337	7.06929	2	G1	G1	EdU-neg	G1	Neg
S89A_24hr	10	2022.36	217.392	34.6841	1	dys-S	other	EdU-neg	G1	Neg
WT_APH	7.42498	4832.93	40.2022	7.59002	2	G1	G1	EdU-neg	G1	Neg
S89A_24hr	10.0714	760.518	358.21	36.3282	1	dys-S	other	EdU-neg	G1	Neg
S89A_24hr	10.0714	98.896	155.873	4.33203	3	dys-S	other	EdU-neg	G1	Neg
S89A_24hr	10.0714	11.5112	36.575	7.2625	4	dys-S	other	EdU-neg	G1	Neg
S89A_24hr	10.1429	2443.76	1365.13	90.81	1	dys-S	other	EdU-neg	G1	Low
WT_24hr	9.79346	6501.91	31.1568	4.13593	1	G1	G1	EdU-neg	G1	Neg
S89A_APH	13.1141	6150.82	49.3971	25.2279	2	G1	G1	EdU-neg	G1	Neg
S89A_24hr	10.1429	1957.1	60.3829	15.9632	3	dys-S	other	EdU-neg	G1	Neg
WT_veh	11.8006	5015.82	16.6828	9.39425	3	G1	G1	EdU-neg	G1	Neg
S89A_cont	11.8605	5235.44	11.5967	7.7316	4	G1	G1	EdU-neg	G1	Neg
S89A_24hr	10.2143	910.479	37.3003	47.0087	1	dys-S	other	EdU-neg	G1	Neg
S89A_24hr	10.2143	1433.82	188.668	69.6698	1	dys-S	other	EdU-neg	G1	Neg
S89A_24hr	10.2143	39.9177	320.47	41.3674	3	dys-S	other	EdU-neg	G1	Neg
S89A_24hr	10.2857	3246.64	187.405	21.2211	1	dys-S	other	EdU-neg	G1	Neg
S89A_24hr	10.2857	743.071	377.799	25.3978	2	dys-S	other	EdU-neg	G1	Neg
S89A_24hr	10.2857	56.909	51.8133	9.40676	5	dys-S	other	EdU-neg	G1	Neg
WT_veh	12.1936	5494.94	95.1443	1.60894	4	G1	G1	EdU-neg	G1	Neg
WT_veh	12.0393	5680.24	83.1815	5.57736	3	G1	G1	EdU-neg	G1	Neg
S89A_24hr	10.3571	983.557	20.5821	22.7445	1	dys-S	other	EdU-neg	G1	Neg
S89A_24hr	10.3571	47.881	49.231	23.1413	3	dys-S	other	EdU-neg	G1	Neg
WT_4hr	7.39796	624.357	534.585	7.9131	3	dys-S	other	EdU-neg	G1	Low
WT_veh	13.1364	7091	73.2988	6.6236	3	G1	G1	EdU-neg	G1	Neg
S89A_cont	12.7717	5947.33	23.7308	4.10705	1	G1	G1	EdU-neg	G1	Neg
S89A_24hr	10.4286	56.1248	133.412	16.3784	2	dys-S	other	EdU-neg	G1	Neg
S89A_24hr	10.4286	4182.44	325.53	6.6126	2	dys-S	other	EdU-neg	G1	Neg
S89A_24hr	10.4286	43.9204	259.348	61.6344	3	dys-S	other	EdU-neg	G1	Neg
S89A_24hr	10.4286	3580.61	43.4067	21.406	3	dys-S	other	EdU-neg	G1	Neg
WT_24hr	8.69048	1385.58	146.774	17.1995	3	dys-S	other	EdU-neg	G1	Neg
S89A_24hr	10.4286	51.4178	330.052	49.1607	5	dys-S	other	EdU-neg	G1	Neg
S89A_cont	11.9555	5909.17	42.1526	25.5503	1	G1	G1	EdU-neg	G1	Neg
S89A_24hr	10.5	1113.89	41.0462	3.18262	1	dys-S	other	EdU-neg	G1	Neg
WT_24hr	8.75	2274.9	178.685	5.10662	1	dys-S	other	EdU-neg	G1	Neg
S89A_24hr	10.5	69.5751	34.3312	31.7102	2	dys-S	other	EdU-neg	G1	Neg
S89A_24hr	10.5	32.4866	189.819	55.5171	4	dys-S	other	EdU-neg	G1	Neg
S89A_24hr	10.5	51.1876	383.675	2.08336	4	dys-S	other	EdU-neg	G1	Neg
S89A_cont	11.889	5780.31	37.9793	9.67376	3	G1	G1	EdU-neg	G1	Neg
WT_veh	10.531	2070.69	25.1245	0.226236	4	dys-S	other	EdU-neg	G1	Neg
S89A_cont	12.2017	5002.83	12.6489	5.90375	2	G1	G1	EdU-neg	G1	Neg
S89A_cont	12.1495	4681.37	12.9378	5.90132	3	G1	G1	EdU-neg	G1	Neg
S89A_cont	12.9185	6743.28	17.8077	47.8472	4	G1	G1	EdU-neg	G1	Neg
S89A_24hr	10.5714	2787.11	16.628	30.6389	1	dys-S	other	EdU-neg	G1	Neg
S89A_24hr	10.5714	66.5438	16.1417	4.29285	2	dys-S	other	EdU-neg	G1	Neg
S89A_24hr	10.5714	1539.79	60.2168	62.2793	2	dys-S	other	EdU-neg	G1	Neg
S89A_24hr	10.5714	1724.19	34.5379	16.0454	2	dys-S	other	EdU-neg	G1	Neg
S89A_24hr	10.5714	174.198	222.732	24.1906	2	dys-S	other	EdU-neg	G1	Neg
S89A_24hr	10.5714	88.2112	48.2315	10.7674	2	dys-S	other	EdU-neg	G1	Neg
S89A_24hr	10.5714	40.2351	136.279	25.8545	3	dys-S	other	EdU-neg	G1	Neg
S89A_24hr	10.5714	3443.52	24.1504	11.3101	4	dys-S	other	EdU-neg	G1	Neg
S89A_24hr	10.5714	58.5718	81.3161	11.8104	4	dys-S	other	EdU-neg	G1	Neg
S89A_24hr	10.5714	30.8403	457.86	47.173	5	dys-S	other	EdU-neg	G1	Neg
WT_veh	13.3865	5503.43	14.8972	5.01022	4	G1	G1	EdU-neg	G1	Neg
S89A_cont	10.6197	2009.62	44.3454	0	1	dys-S	other	EdU-neg	G1	Neg
S89A_24hr	10.6429	2175.77	84.2969	9.62118	2	dys-S	other	EdU-neg	G1	Neg
WT_APH	8.8806	4491.64	21.0175	3.95964	2	G1	G1	EdU-neg	G1	Neg
S89A_24hr	10.6429	65.5541	165.217	52.5411	4	dys-S	other	EdU-neg	G1	Neg
WT_8hr	5.32143	3233.75	20.9672	28.2963	4	dys-S	other	EdU-neg	G1	Neg
S89A_24hr	10.6429	48.0756	37.6854	31.5404	5	dys-S	other	EdU-neg	G1	Neg
S89A_24hr	10.6429	168.938	127.323	30.471	5	dys-S	other	EdU-neg	G1	Neg
S89A_cont	12.5569	7325.52	30.0702	2.64892	1	G1	G1	EdU-neg	G1	Neg
WT_veh	12.7007	6085.04	11.8395	17.8809	3	G1	G1	EdU-neg	G1	Neg
WT_veh	12.2643	5868.86	11.5414	0.767932	1	G1	G1	EdU-neg	G1	Neg
S89A_8hr	10.7143	42.6396	10.3797	7.36586	1	dys-S	other	EdU-neg	G1	Neg
WT_24hr	8.92857	905.089	83.3364	7.56844	2	dys-S	other	EdU-neg	G1	Neg
S89A_24hr	13.204	6486.45	20.4139	10.5642	3	G1	G1	EdU-neg	G1	Neg
WT_24hr	8.92857	5663.85	55.9106	12.3842	3	dys-S	G1	EdU-neg	G1	Neg
S89A_24hr	10.7143	37.2082	299.798	9.60393	4	dys-S	other	EdU-neg	G1	Neg
S89A_24hr	10.7143	25.811	569.714	197.301	5	dys-S	other	EdU-neg	G1	Low
WT_veh	10.7814	2068.3	68.0474	78.8492	3	dys-S	other	EdU-neg	G1	Neg
S89A_24hr	10.7857	690.383	76.7642	1.80605	1	dys-S	other	EdU-neg	G1	Neg
S89A_24hr	10.7857	2593.58	145.651	58.9359	2	dys-S	other	EdU-neg	G1	Neg
S89A_24hr	10.7857	2635.37	376.319	8.13778	2	dys-S	other	EdU-neg	G1	Neg
S89A_24hr	10.7857	205.61	44.6145	20.3496	3	dys-S	other	EdU-neg	G1	Neg
S89A_24hr	10.7857	815.803	18.125	15.3158	4	dys-S	other	EdU-neg	G1	Neg
S89A_24hr	10.7857	29.8334	33.4767	6.96555	5	dys-S	other	EdU-neg	G1	Neg
S89A_cont	10.7964	2703.16	26.1851	2.16784	2	dys-S	other	EdU-neg	G1	Neg
WT_veh	12.1542	5622.83	14.1222	13.4806	1	G1	G1	EdU-neg	G1	Neg
S89A_24hr	12.5265	5567.15	34.3485	4.76096	1	G1	G1	EdU-neg	G1	Neg
S89A_24hr	10.8571	2756.39	20.319	6.19839	1	dys-S	other	EdU-neg	G1	Neg
WT_24hr	11.5288	5065.45	25.1701	12.5866	1	G1	G1	EdU-neg	G1	Neg
WT_24hr	10.5808	4228.16	14.7557	15.6416	3	G1	G1	EdU-neg	G1	Neg
S89A_24hr	10.8571	1657.7	71.6971	12.0674	5	dys-S	other	EdU-neg	G1	Neg
S89A_24hr	10.8571	59.737	33.4898	22.0837	5	dys-S	other	EdU-neg	G1	Neg
WT_veh	12.6724	6213.88	46.6639	4.94487	3	G1	G1	EdU-neg	G1	Neg
S89A_cont	10.8626	2962.6	43.6197	2.99775	4	dys-S	other	EdU-neg	G1	Neg
WT_veh	10.8941	1880.07	17.6244	15.8463	1	dys-S	other	EdU-neg	G1	Neg
S89A_cont	13.8918	9322.7	10.0891	5.08522	4	G2	G2	EdU-neg	G2	Neg
S89A_24hr	10.9286	610.888	443.362	38.9336	1	dys-S	other	EdU-neg	G1	Neg
S89A_24hr	10.9286	19.4871	71.9396	109.154	2	dys-S	other	EdU-neg	G1	Neg
S89A_24hr	10.9286	93.0843	35.2897	19.7456	4	dys-S	other	EdU-neg	G1	Neg
S89A_24hr	10.9286	16.6455	295.831	52.6076	5	dys-S	other	EdU-neg	G1	Neg
S89A_24hr	10.9286	40.7191	14.537	80.9782	5	dys-S	other	EdU-neg	G1	Neg
S89A_cont	12.7256	5785.44	28.9971	3.51538	1	G1	G1	EdU-neg	G1	Neg
S89A_24hr	11	116.357	47.6778	2.18065	3	dys-S	other	EdU-neg	G1	Neg
S89A_24hr	11	140.262	228.925	32.1227	4	dys-S	other	EdU-neg	G1	Neg
S89A_24hr	11	53.2206	182.586	16.2858	5	dys-S	other	EdU-neg	G1	Neg
S89A_24hr	11.0714	1262.15	213.264	38.1146	3	dys-S	other	EdU-neg	G1	Neg
S89A_24hr	11.0714	637.475	41.4534	14.4101	3	dys-S	other	EdU-neg	G1	Neg
S89A_24hr	11.0714	182.165	184.144	44.6017	5	dys-S	other	EdU-neg	G1	Neg
S89A_cont	12.5767	5557.21	11.1212	9.85811	3	G1	G1	EdU-neg	G1	Neg
S89A_24hr	11.1429	63.0179	45.4925	1.7524	2	dys-S	other	EdU-neg	G1	Neg
S89A_24hr	11.1429	21.6808	22.0803	9.74431	4	dys-S	other	EdU-neg	G1	Neg
S89A_24hr	11.1429	168.082	58.0825	61.4015	4	dys-S	other	EdU-neg	G1	Neg
WT_4hr	7.95918	616.415	76.8589	9.51314	4	dys-S	other	EdU-neg	G1	Neg
WT_veh	11.1491	2881.69	5.67927	7.7473	2	dys-S	other	EdU-neg	G1	Neg
S89A_24hr	11.2143	1873.51	280.552	53.957	2	dys-S	other	EdU-neg	G1	Neg
S89A_24hr	11.2143	1324.82	56.6756	16.0307	2	dys-S	other	EdU-neg	G1	Neg
S89A_24hr	11.2143	3587.04	13.0276	47.2454	2	dys-S	other	EdU-neg	G1	Neg
S89A_24hr	11.2143	84.8527	60.3691	52.6336	3	dys-S	other	EdU-neg	G1	Neg
S89A_24hr	11.2143	114.922	531.033	67.193	3	dys-S	other	EdU-neg	G1	Low
S89A_24hr	11.2143	22.5881	24.9274	158.93	5	dys-S	other	EdU-neg	G1	Neg
WT_veh	11.2148	2060.01	103.227	4.5146	3	dys-S	other	EdU-neg	G1	Neg
S89A_24hr	11.2857	723.318	249.386	24.7042	1	dys-S	other	EdU-neg	G1	Neg
S89A_24hr	11.2857	1122.5	58.2218	61.7615	2	dys-S	other	EdU-neg	G1	Neg
WT_24hr	10.6113	5821.85	90.8824	4.19563	2	G1	G1	EdU-neg	G1	Neg
S89A_24hr	11.2857	72.9512	33.3745	4.70133	3	dys-S	other	EdU-neg	G1	Neg
S89A_24hr	11.2857	1850.81	37.904	10.391	4	dys-S	other	EdU-neg	G1	Neg
S89A_cont	13.447	3562.32	28.0352	18.9399	2	G1	G1	EdU-neg	G1	Neg
WT_veh	14.1805	4781.19	52.2459	2.04769	2	G1	G1	EdU-neg	G1	Neg
WT_veh	13.0462	5016.92	83.1148	1.13211	3	G1	G1	EdU-neg	G1	Neg
S89A_24hr	11.3571	2259.61	33.653	7.45604	1	dys-S	other	EdU-neg	G1	Neg
S89A_24hr	11.3571	766.833	70.0009	19.029	1	dys-S	other	EdU-neg	G1	Neg
S89A_24hr	11.3571	1702.55	50.8562	49.7447	2	dys-S	other	EdU-neg	G1	Neg
S89A_24hr	11.3571	17.2428	69.4418	54.8377	3	dys-S	other	EdU-neg	G1	Neg
S89A_24hr	11.3571	1087.44	153.904	37.35	3	dys-S	other	EdU-neg	G1	Neg
WT_24hr	10.8813	7285.55	10.7854	2.61906	3	G1	G1	EdU-neg	G1	Neg
S89A_cont	13.2233	4435.35	79.0516	2.2308	1	G1	G1	EdU-neg	G1	Neg
S89A_24hr	11.4286	25.3935	70.0783	4.61379	2	dys-S	other	EdU-neg	G1	Neg
S89A_24hr	11.4286	31.7877	53.4971	6.81529	2	dys-S	other	EdU-neg	G1	Neg
S89A_24hr	11.4286	2364.46	23.4264	81.4641	2	dys-S	other	EdU-neg	G1	Neg
S89A_cont	13.1414	7227.25	11.4351	4.11658	1	G1	G1	EdU-neg	G1	Neg
S89A_24hr	11.5	2022.5	40.4231	7.57975	2	dys-S	other	EdU-neg	G1	Neg
S89A_24hr	11.5	36.0016	80.7006	80.6218	2	dys-S	other	EdU-neg	G1	Neg
WT_24hr	9.58333	7475.06	110.892	3.66028	3	dys-S	other	EdU-neg	G2	Neg
S89A_24hr	11.5	73.4757	353.785	23.8471	4	dys-S	other	EdU-neg	G1	Neg
WT_veh	11.536	6986.96	20.7344	14.6019	3	dys-S	other	EdU-neg	G1	Neg
WT_veh	11.5425	1490.02	17.4782	9.82653	4	dys-S	other	EdU-neg	G1	Neg
WT_veh	14.5168	5507.46	10.6536	0	3	G1	G1	EdU-neg	G1	Neg
S89A_24hr	11.5714	2868.75	85.7544	26.9251	1	dys-S	other	EdU-neg	G1	Neg
S89A_24hr	11.5714	153.242	155.139	32.6641	3	dys-S	other	EdU-neg	G1	Neg
WT_24hr	11.4805	4609.39	29.4546	10.1344	1	G1	G1	EdU-neg	G1	Neg
S89A_24hr	11.6429	60.2509	335.981	28.832	2	dys-S	other	EdU-neg	G1	Neg
WT_24hr	9.70238	3030.81	24.6661	7.36755	3	dys-S	other	EdU-neg	G1	Neg
S89A_cont	11.644	2722.77	127.023	20.5695	1	dys-S	other	EdU-neg	G1	Neg
S89A_cont	13.8703	4432.95	30.7722	5.10107	3	G1	G1	EdU-neg	G1	Neg
S89A_cont	11.6642	6028.81	26.5488	17.6777	1	dys-S	G1	EdU-neg	G1	Neg
S89A_cont	12.9617	5680.46	74.4902	0.810702	1	G1	G1	EdU-neg	G1	Neg
S89A_24hr	11.7143	1839.11	13.925	24.7307	2	dys-S	other	EdU-neg	G1	Neg
WT_24hr	9.7619	1809.05	68.1076	6.19186	2	dys-S	other	EdU-neg	G1	Neg
S89A_24hr	11.7143	1726.89	150.836	5.89991	3	dys-S	other	EdU-neg	G1	Neg
S89A_24hr	11.7143	1254.71	225.596	39.4827	3	dys-S	other	EdU-neg	G1	Neg
S89A_24hr	11.7143	68.2644	19.3552	74.5353	3	dys-S	other	EdU-neg	G1	Neg
S89A_24hr	11.7143	68.1286	33.0682	52.1273	3	dys-S	other	EdU-neg	G1	Neg
S89A_24hr	11.7143	57.6237	621.565	41.4872	5	dys-S	other	EdU-neg	G1	Low
S89A_24hr	11.7857	745.86	492.101	201.82	1	dys-S	other	EdU-neg	G1	Neg
S89A_24hr	11.7857	14.7006	77.735	3.88326	3	dys-S	other	EdU-neg	G1	Neg
S89A_24hr	11.7857	1909.06	82.4448	14.4077	5	dys-S	other	EdU-neg	G1	Neg
WT_APH	9.39198	6548.54	82.5056	12.8545	2	G1	G1	EdU-neg	G1	Neg
S89A_24hr	11.8571	63.2658	296.154	113.738	3	dys-S	other	EdU-neg	G1	Neg
S89A_24hr	11.8571	3087.08	48.664	46.071	3	dys-S	other	EdU-neg	G1	Neg
S89A_24hr	11.8571	111.385	30.1476	1.60662	3	dys-S	other	EdU-neg	G1	Neg
WT_24hr	12.0523	6853.02	70.9906	3.03031	3	G1	G1	EdU-neg	G1	Neg
S89A_24hr	11.8571	76.8542	79.9371	121.051	4	dys-S	other	EdU-neg	G1	Neg
S89A_24hr	11.8571	56.4179	351.499	39.2157	4	dys-S	other	EdU-neg	G1	Neg
WT_24hr	12.5651	4764.77	29.8284	14.512	1	G1	G1	EdU-neg	G1	Neg
S89A_24hr	11.9286	29.7078	28.3093	4.51463	2	dys-S	other	EdU-neg	G1	Neg
S89A_24hr	11.9286	17.5936	188.739	26.4004	2	dys-S	other	EdU-neg	G1	Neg
WT_24hr	9.94048	2894.36	167.583	8.68505	2	dys-S	other	EdU-neg	G1	Neg
S89A_24hr	11.9286	2859.17	52.9002	247.813	3	dys-S	other	EdU-neg	G1	Neg
S89A_24hr	11.9286	124.984	879.788	114.633	3	dys-S	other	EdU-neg	G1	Low
WT_24hr	11.0347	5489.97	27.2942	8.53222	3	G1	G1	EdU-neg	G1	Neg
S89A_24hr	11.9286	211.464	24.3284	4.06146	5	dys-S	other	EdU-neg	G1	Neg
S89A_cont	15.0606	4525.2	43.0496	10.3686	1	G1	G1	EdU-neg	G1	Neg
WT_veh	14.5516	6895.61	48.3174	0.839661	2	G1	G1	EdU-neg	G1	Neg
WT_veh	13.7478	5266.05	89.2997	1.83408	1	G1	G1	EdU-neg	G1	Neg
S89A_8hr	12	105.443	76.9016	15.7836	1	dys-S	other	EdU-neg	G1	Neg
WT_8hr	6	6519.33	70.0456	6.91036	1	dys-S	G1	EdU-neg	G1	Neg
WT_8hr	6	244.9	134.976	24.237	2	dys-S	other	EdU-neg	G1	Neg
S89A_24hr	13.4443	4177.57	11.285	14.7219	3	G1	G1	EdU-neg	G1	Neg
WT_24hr	10	3284.22	147.698	2.94715	3	dys-S	other	EdU-neg	G1	Neg
WT_veh	15.1547	7041.12	13.8688	26.6316	4	G1	G1	EdU-neg	G1	Neg
WT_veh	12.0202	2192.96	19.7541	12.9746	4	dys-S	other	EdU-neg	G1	Neg
WT_veh	12.0505	6886.27	42.0891	3.49715	2	dys-S	other	EdU-neg	G1	Neg
S89A_cont	12.0706	1673.46	25.3162	11.3095	2	dys-S	other	EdU-neg	G1	Neg
S89A_24hr	12.0714	609.94	296.861	25.7921	1	dys-S	other	EdU-neg	G1	Neg
WT_24hr	10.0595	3049.6	93.4202	2.65948	1	dys-S	other	EdU-neg	G1	Neg
WT_24hr	12.9793	5711.85	52.019	4.41182	3	G1	G1	EdU-neg	G1	Neg
S89A_24hr	14.5554	5404.24	23.8863	9.31428	5	G1	G1	EdU-neg	G1	Neg
WT_veh	14.2768	4328.05	19.0711	8.35866	3	G1	G1	EdU-neg	G1	Neg
WT_veh	14.3546	7027.61	93.9749	9.8043	4	G1	G1	EdU-neg	G1	Neg
S89A_24hr	12.1429	786.318	47.0886	50.3735	1	dys-S	other	EdU-neg	G1	Neg
S89A_24hr	13.9463	4458.18	20.6188	5.04781	2	G1	G1	EdU-neg	G1	Neg
S89A_4hr	12.1429	118.524	251.305	18.4987	2	dys-S	other	EdU-neg	G1	Neg
S89A_24hr	12.1429	40.9514	105.279	33.6992	3	dys-S	other	EdU-neg	G1	Neg
S89A_24hr	12.1429	3026.37	95.2229	9.67104	3	dys-S	other	EdU-neg	G1	Neg
S89A_24hr	12.1429	658.784	27.3805	50.3072	4	dys-S	other	EdU-neg	G1	Neg
S89A_24hr	12.1429	93.7832	309.576	54.4364	5	dys-S	other	EdU-neg	G1	Neg
S89A_cont	12.1463	2360.57	25.9348	2.57411	3	dys-S	other	EdU-neg	G1	Neg
WT_veh	14.7374	6019.23	96.1968	11.7664	3	G1	G1	EdU-neg	G1	Neg
S89A_24hr	12.2143	238.714	32.7898	30.0992	3	dys-S	other	EdU-neg	G1	Neg
S89A_24hr	12.2143	44.782	190.98	12.1327	3	dys-S	other	EdU-neg	G1	Neg
S89A_APH	15.186	4628.79	70.6985	7.35737	3	G1	G1	EdU-neg	G1	Neg
WT_24hr	12.5064	4484.84	54.4638	6.1236	3	G1	G1	EdU-neg	G1	Neg
WT_veh	14.08	6018.42	13.9507	106.977	4	G1	G1	EdU-neg	G1	Neg
S89A_cont	13.7819	7765.21	38.6189	5.80784	3	G1	G1	EdU-neg	G1	Neg
S89A_24hr	12.2857	576.624	42.5765	27.5632	1	dys-S	other	EdU-neg	G1	Neg
S89A_24hr	12.2857	31.9702	84.2136	5.04911	2	dys-S	other	EdU-neg	G1	Neg
S89A_24hr	12.2857	110.522	28.8864	19.9907	2	dys-S	other	EdU-neg	G1	Neg
S89A_24hr	12.3571	701.305	209.987	32.7062	1	dys-S	other	EdU-neg	G1	Neg
S89A_24hr	12.3571	629.202	41.4295	7.84271	1	dys-S	other	EdU-neg	G1	Neg
S89A_24hr	12.3571	642.08	43.5097	92.6117	1	dys-S	other	EdU-neg	G1	Neg
S89A_24hr	12.3571	115.337	31.2957	1.71025	2	dys-S	other	EdU-neg	G1	Neg
S89A_24hr	12.3571	42.5492	73.3475	15.3976	3	dys-S	other	EdU-neg	G1	Neg
S89A_24hr	12.3571	237.113	85.2984	24.0783	4	dys-S	other	EdU-neg	G1	Neg
S89A_24hr	12.3571	288.919	256.542	18.4428	5	dys-S	other	EdU-neg	G1	Neg
S89A_cont	12.3651	2838.85	21.4865	3.41098	4	dys-S	other	EdU-neg	G1	Neg
WT_veh	15.4674	6780.81	69.3475	107.029	4	G1	G1	EdU-neg	G1	Neg
WT_veh	14.3687	5309.24	14.8552	3.50327	2	G1	G1	EdU-neg	G1	Neg
S89A_cont	14.928	6179.8	13.1113	0.218883	3	G1	G1	EdU-neg	G1	Neg
S89A_24hr	12.4286	2196.67	643.655	50.4704	1	dys-S	other	EdU-neg	G1	Low
S89A_24hr	12.4286	1430.42	66.1813	4.67878	1	dys-S	other	EdU-neg	G1	Neg
S89A_24hr	12.4286	294.004	70.7785	30.5439	2	dys-S	other	EdU-neg	G1	Neg
S89A_24hr	12.4286	194.144	84.5106	15.9956	2	dys-S	other	EdU-neg	G1	Neg
WT_24hr	10.3571	3010.46	23.0145	10.9804	3	dys-S	other	EdU-neg	G1	Neg
WT_veh	15.0662	6987.05	46.6182	14.3021	1	G1	G1	EdU-neg	G1	Neg
S89A_cont	16.107	4776.04	62.7573	5.45843	1	G1	G1	EdU-neg	G1	Neg
WT_veh	15.6298	6315.88	56.5678	13.3283	3	G1	G1	EdU-neg	G1	Neg
S89A_24hr	12.5	2128.98	372.123	20.5647	2	dys-S	other	EdU-neg	G1	Neg
S89A_24hr	12.5	31.085	23.6294	12.9401	2	dys-S	other	EdU-neg	G1	Neg
S89A_24hr	12.5	1568.52	25.0733	8.36983	3	dys-S	other	EdU-neg	G1	Neg
WT_24hr	13.5398	5641.34	12.45	2.02558	3	G1	G1	EdU-neg	G1	Neg
S89A_24hr	12.5	85.8367	520.254	42.5599	5	dys-S	other	EdU-neg	G1	Low
S89A_cont	12.516	1709.88	34.9227	0	2	dys-S	other	EdU-neg	G1	Neg
WT_veh	14.9752	5956.51	29.6112	11.0096	2	G1	G1	EdU-neg	G1	Neg
WT_24hr	13.4839	4699.96	20.2413	2.95166	1	G1	G1	EdU-neg	G1	Neg
WT_8hr	6.95213	6197.04	25.4856	8.04427	1	G1	G1	EdU-neg	G1	Neg
S89A_24hr	12.5714	34.6195	121.713	27.4412	4	dys-S	other	EdU-neg	G1	Neg
WT_veh	15.5732	7138.04	84.2932	4.04512	1	G1	G1	EdU-neg	G1	Neg
WT_veh	15.1053	5192.14	10.8039	3.03181	3	G1	G1	EdU-neg	G1	Neg
WT_veh	14.0156	6215.82	70.6349	167.776	2	G1	G1	EdU-neg	G1	Neg
WT_veh	16.0928	4299.59	11.9141	5.13841	4	G1	G1	EdU-neg	G1	Neg
S89A_24hr	12.6429	602.67	69.0784	6.39309	1	dys-S	other	EdU-neg	G1	Neg
S89A_24hr	12.6429	912.498	220.732	19.4391	1	dys-S	other	EdU-neg	G1	Neg
S89A_24hr	12.6429	652.654	89.1581	39.42	1	dys-S	other	EdU-neg	G1	Neg
S89A_24hr	12.6429	113.732	17.9837	6.03928	2	dys-S	other	EdU-neg	G1	Neg
S89A_24hr	14.7486	6107.58	21.8762	16.8522	2	G1	G1	EdU-neg	G1	Neg
S89A_24hr	12.6429	3252.08	78.4192	27.4254	3	dys-S	other	EdU-neg	G1	Neg
WT_24hr	10.5357	1574.38	114.303	15.6034	3	dys-S	other	EdU-neg	G1	Neg
S89A_24hr	12.6429	172.963	213.872	26.5634	5	dys-S	other	EdU-neg	G1	Neg
WT_veh	14.6849	4745.23	74.2753	81.0629	1	G1	G1	EdU-neg	G1	Neg
S89A_24hr	12.7143	576.721	384.081	133.985	1	dys-S	other	EdU-neg	G1	Neg
S89A_24hr	12.7143	2986.51	39.5447	1.91908	2	dys-S	other	EdU-neg	G1	Neg
WT_24hr	13.2832	3539.08	16.3212	5.01125	2	G1	G1	EdU-neg	G1	Neg
S89A_24hr	12.7143	2086.08	395.266	52.4034	3	dys-S	other	EdU-neg	G1	Neg
S89A_24hr	12.7143	42.2487	110.775	7.83309	4	dys-S	other	EdU-neg	G1	Neg
WT_24hr	10.5952	1487.69	55.3826	5.36648	4	dys-S	other	EdU-neg	G1	Neg
S89A_cont	16.2554	6393.51	13.9942	18.3869	4	G1	G1	EdU-neg	G1	Neg
S89A_cont	14.2822	7222.01	60.1069	10.9641	3	G1	G1	EdU-neg	G1	Neg
S89A_24hr	12.7857	149.48	641.235	44.5699	3	dys-S	other	EdU-neg	G1	Low
WT_24hr	10.6548	1627.86	119.084	41.4535	3	dys-S	other	EdU-neg	G1	Neg
WT_24hr	10.6548	3603.8	111.053	9.63545	3	dys-S	other	EdU-neg	G1	Neg
WT_24hr	13.7655	6834.46	10.601	2.03756	3	G1	G1	EdU-neg	G1	Neg
WT_24hr	11.7572	5337.75	95.1753	6.97629	3	G1	G1	EdU-neg	G1	Neg
WT_8hr	6.39286	119.654	19.7199	14.7239	4	dys-S	other	EdU-neg	G1	Neg
S89A_24hr	12.7857	404.439	45.7676	4.28725	5	dys-S	other	EdU-neg	G1	Neg
WT_veh	12.8153	2928.96	7.60705	10.4639	3	dys-S	other	EdU-neg	G1	Neg
S89A_cont	14.3749	5321.2	25.0041	7.74737	4	G1	G1	EdU-neg	G1	Neg
S89A_cont	14.9473	7026.63	14.6085	12.4326	4	G1	G1	EdU-neg	G1	Neg
WT_veh	15.1072	6363.45	19.2357	6.27592	4	G1	G1	EdU-neg	G1	Neg
S89A_cont	14.7692	6451.68	42.017	24.2924	1	G1	G1	EdU-neg	G1	Neg
WT_veh	16.0689	5460.33	12.2675	1.44016	4	G1	G1	EdU-neg	G1	Neg
S89A_24hr	12.9286	554.496	42.0444	5.46296	1	dys-S	other	EdU-neg	G1	Neg
S89A_24hr	12.9286	3148.79	83.4658	47.782	2	dys-S	other	EdU-neg	G1	Neg
S89A_24hr	12.9286	116.257	89.304	47.1215	3	dys-S	other	EdU-neg	G1	Neg
WT_24hr	12.9465	4420.5	38.287	2.85876	3	G1	G1	EdU-neg	G1	Neg
S89A_cont	15.2063	6999.82	14.4637	0.245487	4	G1	G1	EdU-neg	G1	Neg
WT_veh	16.2198	5765.68	10.682	1489.52	1	G1	G1	EdU-neg	G1	Neg
S89A_24hr	13	66.5292	45.7709	15.1755	3	dys-S	other	EdU-neg	G1	Neg
WT_24hr	12.5295	5883.11	78.0134	2.67925	3	G1	G1	EdU-neg	G1	Neg
WT_24hr	12.4366	6128.6	12.0422	4	3	G1	G1	EdU-neg	G1	Neg
WT_APH	10.2753	4323.16	60.1127	17.1527	3	G1	G1	EdU-neg	G1	Neg
S89A_24hr	16.6423	4368.29	43.7214	29.6323	5	G1	G1	EdU-neg	G1	Neg
S89A_cont	16.62	7354.92	16.1411	9.95671	4	G1	G1	EdU-neg	G1	Neg
S89A_24hr	13.0714	2189.38	511.7	39.5497	1	dys-S	other	EdU-neg	G1	Low
S89A_24hr	13.0714	40.1141	45.7729	4.39762	3	dys-S	other	EdU-neg	G1	Neg
S89A_24hr	13.1429	1158.94	93.2017	39.297	2	dys-S	other	EdU-neg	G1	Neg
S89A_24hr	13.1429	30.9452	239.484	64.3933	2	dys-S	other	EdU-neg	G1	Neg
WT_24hr	10.9524	1245.52	86.764	11.1689	2	dys-S	other	EdU-neg	G1	Neg
S89A_24hr	13.1429	29.3472	33.5228	43.0828	3	dys-S	other	EdU-neg	G1	Neg
WT_24hr	13.2577	5693.67	85.977	2.03741	3	G1	G1	EdU-neg	G1	Neg
WT_veh	15.7389	5799.42	39.4642	7.84593	1	G1	G1	EdU-neg	G1	Neg
WT_veh	16.3428	6087.45	25.8192	8.34078	3	G1	G1	EdU-neg	G1	Neg
WT_veh	15.1956	6015.71	44.147	10.1456	1	G1	G1	EdU-neg	G1	Neg
S89A_24hr	13.2143	1538.15	71.2227	26.3154	3	dys-S	other	EdU-neg	G1	Neg
S89A_24hr	13.2143	1448.75	670.156	115.717	5	dys-S	other	EdU-neg	G1	Low
S89A_cont	14.69	5863.61	23.6249	5.72948	4	G1	G1	EdU-neg	G1	Neg
WT_veh	16.4507	4258.57	59.4502	32.1839	2	G1	G1	EdU-neg	G1	Neg
S89A_24hr	13.2857	687.546	13.3422	3.31334	1	dys-S	other	EdU-neg	G1	Neg
S89A_24hr	13.2857	1693.01	78.8584	3.20075	1	dys-S	other	EdU-neg	G1	Neg
S89A_24hr	13.2857	2265.99	123.172	11.9721	3	dys-S	other	EdU-neg	G1	Neg
S89A_24hr	13.2857	22.2097	96.6794	14.0472	3	dys-S	other	EdU-neg	G1	Neg
WT_24hr	11.0714	8249.32	120.571	10.6306	3	dys-S	other	EdU-neg	G2	Neg
WT_veh	13.3017	2518.32	38.8464	3.84379	1	dys-S	other	EdU-neg	G1	Neg
WT_veh	13.3236	3506.86	8.0338	18.9107	3	dys-S	other	EdU-neg	G1	Neg
S89A_24hr	13.3571	602.598	227.007	33.6924	1	dys-S	other	EdU-neg	G1	Neg
S89A_24hr	13.3571	119.409	439.385	3.80421	2	dys-S	other	EdU-neg	G1	Neg
S89A_24hr	17.0611	4288.4	35.0626	18.6302	3	G1	G1	EdU-neg	G1	Neg
S89A_24hr	13.3571	167.19	11.5651	74.0449	3	dys-S	other	EdU-neg	G1	Neg
WT_24hr	11.131	1346.34	41.4494	32.3213	3	dys-S	other	EdU-neg	G1	Neg
S89A_24hr	13.3571	87.5759	1289.34	107.292	4	dys-S	other	EdU-neg	G1	Low
WT_veh	15.5482	4617.48	22.5086	6.88732	4	G1	G1	EdU-neg	G1	Neg
S89A_cont	14.8134	6086.45	10.9857	0.577752	2	G1	G1	EdU-neg	G1	Neg
S89A_24hr	13.4286	1522.82	37.5342	6.94	1	dys-S	other	EdU-neg	G1	Neg
S89A_24hr	13.4286	3088.26	45.2238	13.9933	1	dys-S	other	EdU-neg	G1	Neg
WT_APH	11.0143	4782.97	12.5762	9.08882	1	G1	G1	EdU-neg	G1	Neg
S89A_APH	16.5147	5062.27	21.0552	9.64484	2	G1	G1	EdU-neg	G1	Neg
S89A_24hr	13.4286	73.9584	44.6984	33.0647	3	dys-S	other	EdU-neg	G1	Neg
WT_24hr	13.5689	6062.26	11.501	4.75136	3	G1	G1	EdU-neg	G1	Neg
S89A_24hr	13.4286	855.214	24.5091	22.7004	5	dys-S	other	EdU-neg	G1	Neg
WT_veh	14.8616	6242.76	21.2957	9.58438	3	G1	G1	EdU-neg	G1	Neg
S89A_cont	17.2371	7422.52	31.2606	10.5712	3	G1	G1	EdU-neg	G1	Neg
S89A_cont	17.3948	6912.33	27.3854	20.5556	4	G1	G1	EdU-neg	G1	Neg
S89A_24hr	13.5	1227.45	26.139	7.76497	3	dys-S	other	EdU-neg	G1	Neg
S89A_24hr	13.5	61.7045	63.2606	2.54458	4	dys-S	other	EdU-neg	G1	Neg
WT_veh	15.1978	7570.34	90.3301	130.59	1	G1	G1	EdU-neg	G1	Neg
WT_veh	17.3438	6890.01	20.9747	22.4028	3	G1	G1	EdU-neg	G1	Neg
WT_veh	16.2436	6163.02	28.7063	14.1288	2	G1	G1	EdU-neg	G1	Neg
S89A_24hr	13.5714	769.788	21.476	47.5253	1	dys-S	other	EdU-neg	G1	Neg
S89A_24hr	13.5714	537.716	149.685	20.2765	1	dys-S	other	EdU-neg	G1	Neg
S89A_24hr	13.5714	2566.94	31.371	2.56794	2	dys-S	other	EdU-neg	G1	Neg
S89A_24hr	13.5714	14.6074	32.6214	4.99929	5	dys-S	other	EdU-neg	G1	Neg
WT_veh	15.2898	4669.34	39.4532	0	3	G1	G1	EdU-neg	G1	Neg
WT_veh	16.7914	5614.93	13.5461	9.04726	3	G1	G1	EdU-neg	G1	Neg
WT_veh	15.5938	7047.19	88.9519	7.70671	1	G1	G1	EdU-neg	G1	Neg
WT_24hr	11.369	2067.81	99.539	3.66055	2	dys-S	other	EdU-neg	G1	Neg
WT_24hr	13.7301	5747.42	30.0287	29.9096	2	G1	G1	EdU-neg	G1	Neg
WT_8hr	6.82143	769.652	119.75	3.51929	4	dys-S	other	EdU-neg	G1	Neg
S89A_24hr	16.4935	4667.61	85.6572	1.53946	5	G1	G1	EdU-neg	G1	Neg
S89A_cont	17.2741	5341.53	12.3123	15.0583	1	G1	G1	EdU-neg	G1	Neg
WT_veh	17.0346	4282.45	42.0239	17.1084	1	G1	G1	EdU-neg	G1	Neg
S89A_24hr	13.7143	55.4334	167.018	25.233	2	dys-S	other	EdU-neg	G1	Neg
S89A_24hr	17.285	5733.72	20.9147	4.21902	3	G1	G1	EdU-neg	G1	Neg
S89A_24hr	13.7143	31.5859	37.7705	1.53448	5	dys-S	other	EdU-neg	G1	Neg
S89A_cont	16.9227	5859.98	92.1614	11.7325	4	G1	G1	EdU-neg	G1	Neg
S89A_cont	15.2334	4830.53	22.1146	7.46388	4	G1	G1	EdU-neg	G1	Neg
WT_veh	16.6418	5954.8	67.5995	1.6681	3	G1	G1	EdU-neg	G1	Neg
S89A_24hr	13.7857	575.264	32.8073	82.9043	1	dys-S	other	EdU-neg	G1	Neg
S89A_4hr	17.5635	5164.19	50.3152	8.84307	1	G1	G1	EdU-neg	G1	Neg
S89A_24hr	13.7857	60.8062	34.4012	37.2441	2	dys-S	other	EdU-neg	G1	Neg
S89A_24hr	13.7857	516.8	246.483	29.7455	2	dys-S	other	EdU-neg	G1	Neg
S89A_24hr	13.7857	2169.65	86.6966	28.4647	2	dys-S	other	EdU-neg	G1	Neg
S89A_24hr	13.7857	1861.34	95.6123	48.5539	3	dys-S	other	EdU-neg	G1	Neg
WT_veh	17.3977	5867.38	18.2811	23.6361	1	G1	G1	EdU-neg	G1	Neg
WT_veh	15.8576	5661.48	36.5666	9.36582	3	G1	G1	EdU-neg	G1	Neg
WT_veh	16.9325	6685.88	31.1911	13.1716	4	G1	G1	EdU-neg	G1	Neg
S89A_cont	17.3236	4902.11	16.0888	31.8051	4	G1	G1	EdU-neg	G1	Neg
S89A_cont	15.8176	5722.49	17.6668	0.379945	4	G1	G1	EdU-neg	G1	Neg
S89A_cont	16.9506	8092.34	56.8289	3.24634	2	G1	G1	EdU-neg	G1	Neg
WT_veh	17.5162	4643.5	32.8827	191.516	1	G1	G1	EdU-neg	G1	Neg
WT_veh	16.266	6478.07	66.2949	5.45414	3	G1	G1	EdU-neg	G1	Neg
S89A_24hr	13.8571	707.123	49.2581	73.3057	1	dys-S	other	EdU-neg	G1	Neg
S89A_24hr	15.6367	5073.9	87.2615	3.71727	2	G1	G1	EdU-neg	G1	Neg
S89A_24hr	13.8571	89.7175	127.538	12.3929	2	dys-S	other	EdU-neg	G1	Neg
S89A_8hr	13.8571	914.029	571.863	8.4791	2	dys-S	other	EdU-neg	G1	Low
WT_8hr	6.92857	470.803	63.6256	2.68025	3	dys-S	other	EdU-neg	G1	Neg
S89A_cont	16.508	5278.65	25.3086	2.25382	2	G1	G1	EdU-neg	G1	Neg
S89A_cont	17.9095	5858.37	40.0579	7.17297	1	G1	G1	EdU-neg	G1	Neg
S89A_cont	16.4064	5880.86	19.3908	7.88763	1	G1	G1	EdU-neg	G1	Neg
S89A_24hr	13.9286	83.6595	60.7185	29.9693	2	dys-S	other	EdU-neg	G1	Neg
S89A_cont	18.0882	6517.34	35.6595	15.0409	4	G1	G1	EdU-neg	G1	Neg
WT_veh	15.4302	5756.32	88.2115	2.37787	1	G1	G1	EdU-neg	G1	Neg
WT_veh	16.486	5022.76	94.6048	10.3819	3	G1	G1	EdU-neg	G1	Neg
S89A_24hr	14	2272.85	33.9145	36.4288	1	dys-S	other	EdU-neg	G1	Neg
S89A_24hr	14	84.5238	477.647	35.9252	3	dys-S	other	EdU-neg	G1	Neg
WT_24hr	13.1007	4913.8	27.2478	6.72378	3	G1	G1	EdU-neg	G1	Neg
S89A_cont	15.4293	5211.91	17.0211	2.29166	1	G1	G1	EdU-neg	G1	Neg
S89A_cont	17.0099	7629.13	14.0479	9.29107	2	G1	G1	EdU-neg	G1	Neg
WT_veh	15.5422	5055.62	58.8057	6.967	3	G1	G1	EdU-neg	G1	Neg
S89A_cont	16.6915	8828.32	12.6632	5.8027	3	G2	G2	EdU-neg	G2	Neg
S89A_cont	17.5096	6328.92	20.6795	206.704	1	G1	G1	EdU-neg	G1	Neg
WT_veh	16.5665	6816.11	23.9961	14.9623	4	G1	G1	EdU-neg	G1	Neg
S89A_cont	14.0566	6999.94	20.512	4.93872	4	dys-S	G1	EdU-neg	G1	Neg
S89A_24hr	14.0714	2407.19	47.3845	15.3844	1	dys-S	other	EdU-neg	G1	Neg
S89A_24hr	14.0714	101.165	11.0157	47.9283	3	dys-S	other	EdU-neg	G1	Neg
WT_24hr	11.7262	1407.54	53.9695	10.7017	3	dys-S	other	EdU-neg	G1	Neg
WT_24hr	11.7262	843.246	55.1922	5.10747	4	dys-S	other	EdU-neg	G1	Neg
S89A_24hr	15.5054	4470.88	16.4283	13.3136	5	G1	G1	EdU-neg	G1	Neg
S89A_APH	16.8409	5056.66	19.2658	9.1723	5	G1	G1	EdU-neg	G1	Neg
S89A_cont	17.1133	6620.18	14.0911	4.39551	2	G1	G1	EdU-neg	G1	Neg
S89A_cont	15.886	6295.26	22.6186	14.6542	1	G1	G1	EdU-neg	G1	Neg
S89A_24hr	14.1429	108.909	84.4365	47.2678	2	dys-S	other	EdU-neg	G1	Neg
S89A_24hr	14.1429	211.806	115.174	25.857	3	dys-S	other	EdU-neg	G1	Neg
S89A_24hr	14.1429	2222.27	151.021	35.1221	3	dys-S	other	EdU-neg	G1	Neg
WT_veh	17.9092	5918.41	10.1607	7.09166	2	G1	G1	EdU-neg	G1	Neg
S89A_24hr	14.2143	472.265	453.436	55.1236	1	dys-S	other	EdU-neg	G1	Neg
WT_APH	10.5669	5190.51	34.1429	11.1166	3	G1	G1	EdU-neg	G1	Neg
S89A_24hr	14.2143	58.2294	173.53	24.7596	4	dys-S	other	EdU-neg	G1	Neg
S89A_24hr	14.2143	22.4942	61.3546	61.2902	5	dys-S	other	EdU-neg	G1	Neg
S89A_cont	17.1995	5618.3	20.3687	7.00007	3	G1	G1	EdU-neg	G1	Neg
S89A_cont	17.7729	8004.19	77.1445	7.17874	4	G1	G1	EdU-neg	G1	Neg
S89A_4hr	14.2857	186.736	25.2846	61.1128	1	dys-S	other	EdU-neg	G1	Neg
S89A_24hr	14.2857	2604.08	57.9886	19.2504	2	dys-S	other	EdU-neg	G1	Neg
S89A_cont	16.1466	11088.3	30.1349	7.38458	1	G2	G2	EdU-neg	G2	Neg
WT_veh	16.4126	5903.7	77.6572	1.12301	2	G1	G1	EdU-neg	G1	Neg
WT_veh	16.8815	6455.15	23.4863	14.4963	4	G1	G1	EdU-neg	G1	Neg
WT_veh	16.1994	7063.32	11.4331	7.72846	1	G1	G1	EdU-neg	G1	Neg
WT_veh	16.2709	5941.93	35.982	15.6419	1	G1	G1	EdU-neg	G1	Neg
S89A_cont	18.1704	6278.31	44.3355	9.27585	1	G1	G1	EdU-neg	G1	Neg
S89A_24hr	14.3571	1772.65	709.767	2.48379	1	dys-S	other	EdU-neg	G1	Low
S89A_24hr	14.3571	550.485	85.8446	2.96859	1	dys-S	other	EdU-neg	G1	Neg
S89A_24hr	14.3571	98.9283	636.535	410.672	2	dys-S	other	EdU-neg	G1	Low
S89A_24hr	14.3571	3646.04	36.6301	408.144	2	dys-S	other	EdU-neg	G1	Neg
S89A_24hr	14.3571	181.64	63.1461	5.96318	3	dys-S	other	EdU-neg	G1	Neg
S89A_24hr	14.3571	82.6757	116.376	21.2014	4	dys-S	other	EdU-neg	G1	Neg
S89A_24hr	14.3571	56.874	21.6678	2.7939	4	dys-S	other	EdU-neg	G1	Neg
S89A_24hr	17.5707	4833.01	10.9975	22.6334	5	G1	G1	EdU-neg	G1	Neg
S89A_cont	16.2841	7664.9	10.283	4.02742	2	G1	G1	EdU-neg	G1	Neg
S89A_cont	17.5126	5179.77	24.6395	3.73095	2	G1	G1	EdU-neg	G1	Neg
WT_veh	17.7721	5909.53	23.4581	4.75566	4	G1	G1	EdU-neg	G1	Neg
S89A_cont	14.4062	3131.89	32.8147	19.2143	1	dys-S	other	EdU-neg	G1	Neg
WT_veh	16.9641	7935.03	38.391	0	3	G1	G1	EdU-neg	G1	Neg
S89A_24hr	14.4286	478.957	52.1295	106.899	1	dys-S	other	EdU-neg	G1	Neg
WT_24hr	12.0238	2697.56	91.3037	9.69629	3	dys-S	other	EdU-neg	G1	Neg
S89A_cont	18.2282	5191.65	25.2592	19.8654	1	G1	G1	EdU-neg	G1	Neg
WT_veh	17.5293	9415.99	27.7178	10.5326	1	G2	G2	EdU-neg	G2	Neg
WT_veh	16.1624	4202.66	27.448	13.2125	4	G1	G1	EdU-neg	G1	Neg
WT_veh	14.4613	6866.47	10.207	5.14844	3	dys-S	G1	EdU-neg	G1	Neg
S89A_24hr	14.5	62.347	13.4522	2.4395	3	dys-S	other	EdU-neg	G1	Neg
S89A_24hr	14.5	19.8514	223.881	20.6261	4	dys-S	other	EdU-neg	G1	Neg
S89A_24hr	14.5	1914.65	55.6443	31.2894	5	dys-S	other	EdU-neg	G1	Neg
WT_veh	17.3455	6201.98	17.8886	140.933	2	G1	G1	EdU-neg	G1	Neg
WT_veh	16.7837	6078.6	74.8865	9.52894	2	G1	G1	EdU-neg	G1	Neg
S89A_cont	18.8215	4513.18	18.8688	12.9513	4	G1	G1	EdU-neg	G1	Neg
WT_veh	18.4385	6454.84	59.888	14.8072	2	G1	G1	EdU-neg	G1	Neg
S89A_cont	17.1935	5821.54	58.1258	6.99405	1	G1	G1	EdU-neg	G1	Neg
WT_veh	18.3426	6574.26	21.0313	0	4	G1	G1	EdU-neg	G1	Neg
WT_veh	16.2705	6178.2	72.7946	5.68799	1	G1	G1	EdU-neg	G1	Neg
WT_veh	14.563	6011.53	86.849	11.8804	1	dys-S	G1	EdU-neg	G1	Neg
S89A_24hr	14.5714	120.171	639.015	76.6693	3	dys-S	other	EdU-neg	G1	Low
WT_24hr	15.3491	5437.36	22.7536	18.1008	3	G1	G1	EdU-neg	G1	Neg
WT_24hr	14.9513	4180.86	18.8678	10.568	3	G1	G1	EdU-neg	G1	Neg
WT_8hr	7.28571	299.702	53.9093	6.79411	3	dys-S	other	EdU-neg	G1	Neg
S89A_24hr	14.6429	845.855	128.882	4.24464	1	dys-S	other	EdU-neg	G1	Neg
WT_veh	16.9235	6818.06	16.9341	14.0302	1	G1	G1	EdU-neg	G1	Neg
S89A_cont	18.2677	5031.9	32.4368	11.5937	4	G1	G1	EdU-neg	G1	Neg
WT_veh	16.6997	6615.78	15.3415	23.0791	1	G1	G1	EdU-neg	G1	Neg
S89A_24hr	14.7143	3205.27	389.442	28.8273	1	dys-S	other	EdU-neg	G1	Neg
S89A_24hr	14.7143	64.3139	112.11	24.4979	4	dys-S	other	EdU-neg	G1	Neg
S89A_24hr	14.7143	252.508	257.103	2.57776	5	dys-S	other	EdU-neg	G1	Neg
S89A_24hr	14.7143	3102.46	30.0406	97.9657	5	dys-S	other	EdU-neg	G1	Neg
S89A_cont	19.0049	5207.2	13.6914	3.07765	4	G1	G1	EdU-neg	G1	Neg
S89A_cont	19.0431	4932.11	49.6083	0	4	G1	G1	EdU-neg	G1	Neg
S89A_cont	17.562	5404.37	20.0583	2.17159	1	G1	G1	EdU-neg	G1	Neg
WT_veh	14.7473	2143.57	25.1195	12.7486	4	dys-S	other	EdU-neg	G1	Neg
WT_veh	14.7699	6555.95	19.4309	19.7139	1	dys-S	G1	EdU-neg	G1	Neg
S89A_cont	18.0784	4616.59	31.046	28.0143	2	G1	G1	EdU-neg	G1	Neg
S89A_24hr	17.8246	5337.25	36.4948	25.1417	3	G1	G1	EdU-neg	G1	Neg
S89A_24hr	18.7196	6350.92	20.4382	13.0189	3	G1	G1	EdU-neg	G1	Neg
S89A_24hr	17.1576	4619.31	41.4104	11.0127	3	G1	G1	EdU-neg	G1	Neg
S89A_24hr	14.7857	160.673	136.828	13.8262	3	dys-S	other	EdU-neg	G1	Neg
WT_APH	12.1558	6031.14	23.4661	12.5973	3	G1	G1	EdU-neg	G1	Neg
S89A_24hr	14.7857	44.6516	291.838	34.4801	5	dys-S	other	EdU-neg	G1	Neg
WT_veh	18.5387	3437.68	26.4263	13.5017	4	G1	G1	EdU-neg	G1	Neg
WT_veh	17.2516	6354.55	47.4191	32.515	3	G1	G1	EdU-neg	G1	Neg
S89A_cont	17.8741	5750.32	29.3715	5.10344	4	G1	G1	EdU-neg	G1	Neg
WT_24hr	12.381	1351.75	232.278	2.14156	2	dys-S	other	EdU-neg	G1	Neg
WT_4hr	10.6122	649.843	13.203	2.95926	2	dys-S	other	EdU-neg	G1	Neg
WT_24hr	12.381	1583.04	147.9	14.5798	3	dys-S	other	EdU-neg	G1	Neg
S89A_24hr	14.8571	142.787	60.7767	26.971	5	dys-S	other	EdU-neg	G1	Neg
S89A_cont	18.8923	12263.7	36.0354	16.8752	3	G2	G2	EdU-neg	G2	Neg
S89A_cont	17.6408	11821.7	72.826	0.36256	1	G2	G2	EdU-neg	G2	Neg
S89A_cont	14.9243	1340.89	31.2944	3.04156	2	dys-S	other	EdU-neg	G1	Neg
S89A_24hr	14.9286	2594.43	52.3652	332.776	1	dys-S	other	EdU-neg	G1	Neg
S89A_24hr	14.9286	2110.8	61.7563	3.50252	2	dys-S	other	EdU-neg	G1	Neg
S89A_24hr	14.9286	1634.48	57.2129	12.2152	3	dys-S	other	EdU-neg	G1	Neg
S89A_cont	16.6104	6434.95	25.0603	10.4644	1	G1	G1	EdU-neg	G1	Neg
S89A_cont	17.821	6567.76	77.0496	5.45942	2	G1	G1	EdU-neg	G1	Neg
S89A_cont	19.4007	6741.67	96.8577	5.5007	1	G1	G1	EdU-neg	G1	Neg
S89A_cont	18.4257	7416.79	16.931	0	2	G1	G1	EdU-neg	G1	Neg
S89A_cont	19.1623	5656.05	15.4507	3.08856	2	G1	G1	EdU-neg	G1	Neg
S89A_cont	18.0391	6566.48	52.1522	11.5905	2	G1	G1	EdU-neg	G1	Neg
S89A_24hr	15	1998.94	19.7868	39.0084	1	dys-S	other	EdU-neg	G1	Neg
WT_24hr	12.5	2127.02	301.665	3.44429	2	dys-S	other	EdU-neg	G1	Neg
WT_24hr	15.5645	4488.5	29.6161	15.0709	2	G1	G1	EdU-neg	G1	Neg
S89A_24hr	16.5849	6355.26	31.2065	23.338	3	G1	G1	EdU-neg	G1	Neg
S89A_24hr	15	73.1783	572.008	84.3925	4	dys-S	other	EdU-neg	G1	Low
S89A_24hr	15	254.267	1188.13	83.0083	5	dys-S	other	EdU-neg	G1	Low
S89A_cont	16.6664	4921.95	19.2549	9.367	4	G1	G1	EdU-neg	G1	Neg
S89A_cont	18.8919	6072.23	62.1578	15.5089	4	G1	G1	EdU-neg	G1	Neg
WT_veh	18.189	6133.32	24.4404	8.49815	3	G1	G1	EdU-neg	G1	Neg
WT_veh	17.8843	6507.22	19.3455	0.108437	4	G1	G1	EdU-neg	G1	Neg
S89A_24hr	15.0714	181.852	140.825	77.9107	3	dys-S	other	EdU-neg	G1	Neg
WT_veh	17.409	7009.23	89.7742	2.84527	2	G1	G1	EdU-neg	G1	Neg
S89A_24hr	15.1429	810.935	19.1635	16.1635	1	dys-S	other	EdU-neg	G1	Neg
S89A_24hr	17.493	3890.47	28.358	28.2526	1	G1	G1	EdU-neg	G1	Neg
S89A_APH	16.7788	5311.23	29.0265	11.2862	1	G1	G1	EdU-neg	G1	Neg
WT_24hr	15.5164	5163.97	28.8393	4.64847	1	G1	G1	EdU-neg	G1	Neg
S89A_24hr	15.1429	3709.56	483.56	146.916	2	dys-S	other	EdU-neg	G1	Neg
S89A_24hr	15.1429	2655.89	72.94	40.9985	3	dys-S	other	EdU-neg	G1	Neg
S89A_24hr	15.1429	61.8802	20.952	4.53511	3	dys-S	other	EdU-neg	G1	Neg
S89A_8hr	15.1429	2137.3	67.3744	72.41	3	dys-S	other	EdU-neg	G1	Neg
WT_veh	16.8501	4815.6	22.0819	7.2245	2	G1	G1	EdU-neg	G1	Neg
S89A_cont	16.8817	6638	90.1637	4.15343	3	G1	G1	EdU-neg	G1	Neg
S89A_cont	19.1736	5344.51	70.5284	6.85862	3	G1	G1	EdU-neg	G1	Neg
S89A_24hr	16.7767	4060.22	21.0185	46.2107	1	G1	G1	EdU-neg	G1	Neg
S89A_24hr	15.2143	1584.69	172.771	30.2753	1	dys-S	other	EdU-neg	G1	Neg
S89A_4hr	17.3132	4115.57	44.3695	9.51834	1	G1	G1	EdU-neg	G1	Neg
S89A_24hr	18.4559	4828.96	54.3246	9.50418	2	G1	G1	EdU-neg	G1	Neg
S89A_24hr	15.2143	85.7689	78.0103	31.7628	3	dys-S	other	EdU-neg	G1	Neg
WT_APH	11.6107	5140.41	99.2814	9.39566	3	G1	G1	EdU-neg	G1	Neg
S89A_24hr	19.3738	4325.65	64.7737	20.9646	5	G1	G1	EdU-neg	G1	Neg
WT_veh	18.4118	6763.95	95.9827	9.96882	2	G1	G1	EdU-neg	G1	Neg
WT_veh	17.9985	7845.1	28.0572	16.1022	3	G1	G1	EdU-neg	G1	Neg
S89A_24hr	15.2857	719.049	300.01	25.123	1	dys-S	other	EdU-neg	G1	Neg
S89A_24hr	15.2857	564.285	18.4954	24.2964	1	dys-S	other	EdU-neg	G1	Neg
S89A_24hr	15.2857	2424.19	83.1015	4.76974	1	dys-S	other	EdU-neg	G1	Neg
WT_24hr	14.5817	6213.52	28.4274	17.0938	3	G1	G1	EdU-neg	G1	Neg
WT_veh	19.1056	4687.29	80.8778	2.96394	4	G1	G1	EdU-neg	G1	Neg
S89A_cont	19.8596	5466.39	39.603	3.34999	1	G1	G1	EdU-neg	G1	Neg
WT_veh	19.7143	7678.57	22.8691	23.5217	1	G1	G1	EdU-neg	G1	Neg
S89A_cont	19.6704	6095.28	20.3018	9.28303	2	G1	G1	EdU-neg	G1	Neg
WT_veh	18.0175	5416.13	28.8546	0.581702	2	G1	G1	EdU-neg	G1	Neg
S89A_8hr	15.3571	752.186	83.6082	5.26031	4	dys-S	other	EdU-neg	G1	Neg
WT_4hr	10.9694	578.146	22.5203	37.9543	4	dys-S	other	EdU-neg	G1	Neg
WT_4hr	14.2458	4135.16	11.5044	2.85002	4	G1	G1	EdU-neg	G1	Neg
S89A_24hr	15.3571	27.581	41.6661	4.50184	5	dys-S	other	EdU-neg	G1	Neg
S89A_cont	17.3653	6473.57	39.6645	5.18048	4	G1	G1	EdU-neg	G1	Neg
WT_veh	17.1696	7534.05	23.2214	2.8329	4	G1	G1	EdU-neg	G1	Neg
S89A_cont	18.3046	4933.42	28.6207	9.33454	3	G1	G1	EdU-neg	G1	Neg
WT_veh	15.4205	3937.93	10.9962	761.206	3	dys-S	other	EdU-neg	G1	Neg
S89A_24hr	17.4094	3838.01	67.4382	7.13733	2	G1	G1	EdU-neg	G1	Neg
S89A_24hr	15.4286	2870.24	1521.56	107.362	2	dys-S	other	EdU-neg	G1	Low
S89A_24hr	15.4286	1056.12	114.041	10.3411	2	dys-S	other	EdU-neg	G1	Neg
WT_4hr	11.0204	2841.73	65.2166	8.14758	4	dys-S	other	EdU-neg	G1	Neg
WT_veh	18.2678	6136.66	54.4237	0	4	G1	G1	EdU-neg	G1	Neg
S89A_cont	19.3755	6592.51	18.2749	5.53873	3	G1	G1	EdU-neg	G1	Neg
S89A_24hr	15.5	755.08	38.0429	13.0027	1	dys-S	other	EdU-neg	G1	Neg
S89A_4hr	15.5	270.548	219.527	5.05945	1	dys-S	other	EdU-neg	G1	Neg
WT_8hr	7.75	2920.27	54.6833	28.545	1	dys-S	other	EdU-neg	G1	Neg
S89A_24hr	15.5	135.676	458.702	42.7877	5	dys-S	other	EdU-neg	G1	Neg
WT_veh	17.3948	6577.33	24.5109	16.8837	2	G1	G1	EdU-neg	G1	Neg
S89A_cont	19.8284	5303.2	13.0174	5.89918	3	G1	G1	EdU-neg	G1	Neg
S89A_24hr	19.1018	5283.17	23.1088	2.88616	1	G1	G1	EdU-neg	G1	Neg
WT_APH	12.1597	7414.09	22.0219	15.3288	1	G1	G1	EdU-neg	G1	Neg
S89A_24hr	15.5714	1490.93	613.051	33.3323	3	dys-S	other	EdU-neg	G1	Low
WT_4hr	11.1224	2841.76	79.7922	11.0793	3	dys-S	other	EdU-neg	G1	Neg
S89A_24hr	19.1665	4598.42	34.2773	10.0034	5	G1	G1	EdU-neg	G1	Neg
WT_veh	18.7594	5703.7	20.8707	5.66184	4	G1	G1	EdU-neg	G1	Neg
WT_veh	19.703	5815.55	26.5059	15.8788	4	G1	G1	EdU-neg	G1	Neg
WT_veh	20.1447	7748.01	26.0436	13.8754	4	G1	G1	EdU-neg	G1	Neg
S89A_cont	18.007	6599.99	31.3938	1.52889	4	G1	G1	EdU-neg	G1	Neg
S89A_24hr	15.6429	799.039	29.9625	28.9584	1	dys-S	other	EdU-neg	G1	Neg
S89A_24hr	15.6429	1467.18	562.922	85.1619	3	dys-S	other	EdU-neg	G1	Low
S89A_24hr	19.442	5791.26	18.3569	24.0991	3	G1	G1	EdU-neg	G1	Neg
S89A_24hr	15.6429	61.2924	64.0846	63.2917	4	dys-S	other	EdU-neg	G1	Neg
WT_veh	19.9411	4269.06	33.2886	9.5736	3	G1	G1	EdU-neg	G1	Neg
WT_veh	19.3424	7727.97	37.2942	20.636	3	G1	G1	EdU-neg	G1	Neg
WT_veh	19.4145	5213.97	20.0547	2.22312	3	G1	G1	EdU-neg	G1	Neg
S89A_cont	17.4681	5978.22	18.7864	9.64096	3	G1	G1	EdU-neg	G1	Neg
WT_veh	17.3552	5114.81	10.5127	4.70991	2	G1	G1	EdU-neg	G1	Neg
WT_veh	18.601	6905.5	93.5961	12.64	4	G1	G1	EdU-neg	G1	Neg
WT_4hr	13.3995	5895.96	26.9815	5.8455	1	G1	G1	EdU-neg	G1	Neg
WT_APH	12.3507	4435.34	11.4819	3.06894	1	G1	G1	EdU-neg	G1	Neg
S89A_24hr	15.7143	244.731	87.0517	18.3661	2	dys-S	other	EdU-neg	G1	Neg
S89A_24hr	19.7654	4936.97	28.6294	24.9866	2	G1	G1	EdU-neg	G1	Neg
S89A_24hr	15.7143	635.76	57.8607	4.9568	5	dys-S	other	EdU-neg	G1	Neg
WT_veh	15.7167	2465.23	27.5444	86.4626	4	dys-S	other	EdU-neg	G1	Neg
WT_veh	18.9547	6569.96	43.4367	2.62122	3	G1	G1	EdU-neg	G1	Neg
S89A_cont	19.8367	5657.59	61.0237	3.48912	2	G1	G1	EdU-neg	G1	Neg
S89A_cont	19.1282	5490.85	10.8916	8.48375	4	G1	G1	EdU-neg	G1	Neg
WT_veh	19.9137	4920.74	63.469	737.882	2	G1	G1	EdU-neg	G1	Neg
S89A_cont	17.9444	5914.9	38.3926	26.267	1	G1	G1	EdU-neg	G1	Neg
S89A_cont	18.169	5931.07	89.8083	0.581193	3	G1	G1	EdU-neg	G1	Neg
WT_veh	19.2642	6557.08	97.8874	2.91401	3	G1	G1	EdU-neg	G1	Neg
S89A_cont	19.8841	5452.83	11.9679	12.6916	4	G1	G1	EdU-neg	G1	Neg
S89A_cont	19.4779	6212.73	19.2372	6.45798	4	G1	G1	EdU-neg	G1	Neg
S89A_cont	19.8275	5490.26	74.2428	21.2098	3	G1	G1	EdU-neg	G1	Neg
S89A_24hr	18.8192	5747.87	36.5922	23.4879	1	G1	G1	EdU-neg	G1	Neg
S89A_24hr	15.7857	535.507	100.279	23.4606	1	dys-S	other	EdU-neg	G1	Neg
S89A_24hr	15.7857	262.071	35.7727	6.97449	2	dys-S	other	EdU-neg	G1	Neg
S89A_24hr	15.7857	54.6677	83.3591	4.56807	5	dys-S	other	EdU-neg	G1	Neg
WT_veh	20.3622	6597.8	15.4848	20.7908	2	G1	G1	EdU-neg	G1	Neg
S89A_cont	17.8061	5679.39	40.523	16.1944	2	G1	G1	EdU-neg	G1	Neg
S89A_24hr	15.8571	1709.65	121.434	218.326	1	dys-S	other	EdU-neg	G1	Neg
S89A_24hr	15.8571	3686.45	20.3782	4.54299	2	dys-S	other	EdU-neg	G1	Neg
WT_veh	18.1438	7671.52	65.4447	0	1	G1	G1	EdU-neg	G1	Neg
S89A_cont	17.6063	5700.38	34.4075	12.6429	3	G1	G1	EdU-neg	G1	Neg
WT_veh	19.3833	5578.77	65.8727	2.71607	4	G1	G1	EdU-neg	G1	Neg
S89A_cont	18.6605	5030.59	57.9206	4.16023	1	G1	G1	EdU-neg	G1	Neg
S89A_cont	20.5462	5315.76	22.2608	7.34673	4	G1	G1	EdU-neg	G1	Neg
WT_veh	19.4987	7071.06	29.0777	5.14195	1	G1	G1	EdU-neg	G1	Neg
S89A_cont	18.0641	5987.09	28.5192	10.706	3	G1	G1	EdU-neg	G1	Neg
S89A_24hr	15.9286	579.495	577.785	59.9294	1	dys-S	other	EdU-neg	G1	Low
S89A_24hr	15.9286	2402.36	55.0828	18.7317	2	dys-S	other	EdU-neg	G1	Neg
WT_24hr	13.2738	1296.63	86.3696	3.41154	3	dys-S	other	EdU-neg	G1	Neg
WT_24hr	13.2738	1492.3	255.984	8.01536	3	dys-S	other	EdU-neg	G1	Neg
S89A_24hr	15.9286	2173	77.4493	27.8078	5	dys-S	other	EdU-neg	G1	Neg
S89A_24hr	20.5937	5264.81	49.4394	50.619	5	G1	G1	EdU-neg	G1	Neg
S89A_cont	19.7438	4427.27	42.7498	19.2672	1	G1	G1	EdU-neg	G1	Neg
S89A_cont	18.3883	5769.73	40.7076	16.9913	1	G1	G1	EdU-neg	G1	Neg
S89A_cont	18.9623	5538.81	30.2454	4.88062	1	G1	G1	EdU-neg	G1	Neg
S89A_8hr	16	1505.03	513.324	17.3504	1	dys-S	other	EdU-neg	G1	Low
S89A_24hr	19.0413	4385.56	69.4484	6.37464	2	G1	G1	EdU-neg	G1	Neg
WT_24hr	13.3333	3787.47	95.982	7.25288	2	dys-S	other	EdU-neg	G1	Neg
S89A_24hr	16	81.1587	70.4089	1.69939	4	dys-S	other	EdU-neg	G1	Neg
WT_veh	19.1284	5572.37	62.0271	3.10775	3	G1	G1	EdU-neg	G1	Neg
WT_24hr	13.3929	2054.61	116.366	6.39294	1	dys-S	other	EdU-neg	G1	Neg
S89A_24hr	16.0714	46.8243	55.659	297.146	3	dys-S	other	EdU-neg	G1	Neg
S89A_24hr	19.2343	4557.55	85.6194	8.12491	3	G1	G1	EdU-neg	G1	Neg
WT_8hr	8.03571	2236.8	56.9775	6.81888	4	dys-S	other	EdU-neg	G1	Neg
S89A_24hr	18.4934	4322.83	10.5878	3.96457	5	G1	G1	EdU-neg	G1	Neg
S89A_cont	19.4169	5554.86	22.631	15.3713	1	G1	G1	EdU-neg	G1	Neg
WT_veh	20.8528	4964.94	10.7168	78.2816	3	G1	G1	EdU-neg	G1	Neg
S89A_24hr	16.1429	644.437	165.652	15.1797	1	dys-S	other	EdU-neg	G1	Neg
S89A_8hr	16.1429	3381.7	42.564	53.1359	1	dys-S	other	EdU-neg	G1	Neg
WT_24hr	13.4524	10486.8	77.5369	3.35397	1	dys-S	other	EdU-neg	G2	Neg
S89A_8hr	16.1429	1271.43	291.55	75.6782	2	dys-S	other	EdU-neg	G1	Neg
S89A_8hr	16.1429	817.843	122.038	8.67178	2	dys-S	other	EdU-neg	G1	Neg
S89A_24hr	16.1429	33.2059	205.412	31.008	3	dys-S	other	EdU-neg	G1	Neg
S89A_24hr	16.1429	49.1063	104.792	17.5836	3	dys-S	other	EdU-neg	G1	Neg
S89A_24hr	16.1429	48.647	76.4741	5.5582	5	dys-S	other	EdU-neg	G1	Neg
S89A_APH	19.5633	6310.31	34.7786	17.5128	5	G1	G1	EdU-neg	G1	Neg
WT_veh	20.9802	6157.8	70.6978	2.70365	3	G1	G1	EdU-neg	G1	Neg
S89A_cont	20.8953	4979.65	45.7603	8.76318	2	G1	G1	EdU-neg	G1	Neg
S89A_24hr	16.2143	135.822	177.447	60.463	2	dys-S	other	EdU-neg	G1	Neg
S89A_24hr	20.405	6057.31	69.6787	23.3803	3	G1	G1	EdU-neg	G1	Neg
WT_24hr	13.5119	4537.49	60.6802	5.87479	3	dys-S	other	EdU-neg	G1	Neg
WT_4hr	13.8806	5257.31	69.0876	2.94975	4	G1	G1	EdU-neg	G1	Neg
S89A_24hr	20.7243	4274.82	35.7771	16.7788	5	G1	G1	EdU-neg	G1	Neg
S89A_24hr	17.8839	5004.97	17.7887	23.8421	5	G1	G1	EdU-neg	G1	Neg
WT_veh	16.2287	2765.47	28.1334	18.4436	4	dys-S	other	EdU-neg	G1	Neg
S89A_24hr	16.2857	2351.68	319.067	35.5031	1	dys-S	other	EdU-neg	G1	Neg
S89A_24hr	16.2857	2356.41	713.235	48.5211	1	dys-S	other	EdU-neg	G1	Low
S89A_8hr	16.2857	2767.37	41.69	13.0541	1	dys-S	other	EdU-neg	G1	Neg
S89A_24hr	19.4583	5592.57	19.6423	35.5592	2	G1	G1	EdU-neg	G1	Neg
WT_24hr	17.0756	4753.31	15.6738	2.08443	2	G1	G1	EdU-neg	G1	Neg
WT_APH	12.2752	5097.07	17.6633	19.2738	3	G1	G1	EdU-neg	G1	Neg
S89A_cont	20.8554	5872.32	23.1318	10.8585	4	G1	G1	EdU-neg	G1	Neg
S89A_cont	19.8693	6015.68	16.018	0	3	G1	G1	EdU-neg	G1	Neg
S89A_cont	18.6556	6434.26	35.4762	0	4	G1	G1	EdU-neg	G1	Neg
WT_veh	18.0274	6016.69	29.6302	9.69765	2	G1	G1	EdU-neg	G1	Neg
S89A_cont	21.2002	6118.94	90.2646	2.21386	1	G1	G1	EdU-neg	G1	Neg
WT_veh	20.827	6010.83	29.7793	5.20003	1	G1	G1	EdU-neg	G1	Neg
S89A_cont	19.1139	5378.64	64.0193	8.24977	3	G1	G1	EdU-neg	G1	Neg
S89A_24hr	16.3571	132.002	76.154	25.3238	2	dys-S	other	EdU-neg	G1	Neg
S89A_24hr	16.3571	292.122	20.0748	76.913	3	dys-S	other	EdU-neg	G1	Neg
WT_24hr	15.3985	4833.95	19.4561	13.2502	3	G1	G1	EdU-neg	G1	Neg
S89A_24hr	16.3571	3137.52	166.178	14.0257	5	dys-S	other	EdU-neg	G1	Neg
WT_veh	20.4761	5175.44	43.8072	19.3478	3	G1	G1	EdU-neg	G1	Neg
S89A_cont	18.1345	5950.51	48.8416	4.90128	3	G1	G1	EdU-neg	G1	Neg
WT_veh	18.7421	6017.73	31.0366	403.831	4	G1	G1	EdU-neg	G1	Neg
S89A_cont	16.4233	7310.42	77.9405	8.63977	1	dys-S	G1	EdU-neg	G2	Neg
S89A_24hr	20.7283	4793.86	16.6224	23.0555	1	G1	G1	EdU-neg	G1	Neg
S89A_4hr	16.4286	726.918	16.0385	8.94057	1	dys-S	other	EdU-neg	G1	Neg
WT_24hr	16.4754	4974.29	64.3205	3.46109	1	G1	G1	EdU-neg	G1	Neg
S89A_24hr	16.4286	2246.73	486.564	34.8763	2	dys-S	other	EdU-neg	G1	Neg
WT_4hr	11.7347	1740.64	32.3308	78.0883	3	dys-S	other	EdU-neg	G1	Neg
S89A_24hr	16.4286	34.1063	112.234	14.9851	5	dys-S	other	EdU-neg	G1	Neg
WT_veh	19.2698	5625.8	14.2118	0.429518	2	G1	G1	EdU-neg	G1	Neg
S89A_cont	18.2269	6522.98	11.1249	5.63549	3	G1	G1	EdU-neg	G1	Neg
WT_veh	21.0001	5794.27	21.7535	0.353696	1	G1	G1	EdU-neg	G1	Neg
S89A_cont	19.6863	5532.88	29.4772	5.02333	1	G1	G1	EdU-neg	G1	Neg
WT_8hr	10.4042	5510.11	16.3769	4.74147	1	G1	G1	EdU-neg	G1	Neg
S89A_24hr	16.5	62.3504	16.5826	6.61245	4	dys-S	other	EdU-neg	G1	Neg
WT_8hr	8.25	677.759	58.2003	8.29536	4	dys-S	other	EdU-neg	G1	Neg
S89A_cont	18.3515	7338.07	16.419	5.83446	3	G1	G1	EdU-neg	G1	Neg
S89A_cont	19.1521	5568.46	24.699	0.325976	4	G1	G1	EdU-neg	G1	Neg
WT_veh	20.9106	6369.24	22.3543	12.2239	3	G1	G1	EdU-neg	G1	Neg
S89A_cont	21.0495	6176.11	33.9095	1.6759	1	G1	G1	EdU-neg	G1	Neg
S89A_24hr	16.5714	689.589	17.3011	38.9518	1	dys-S	other	EdU-neg	G1	Neg
S89A_24hr	21.4992	5053.67	36.6618	28.9371	3	G1	G1	EdU-neg	G1	Neg
WT_veh	20.4498	3835.81	29.6958	0.361738	1	G1	G1	EdU-neg	G1	Neg
WT_veh	19.0249	12488.9	10.7233	1.41617	3	G2	G2	EdU-neg	G2	Neg
S89A_cont	18.414	7330.18	44.2674	14.1192	1	G1	G1	EdU-neg	G1	Neg
S89A_24hr	16.6429	2006.39	546.811	46.7631	1	dys-S	other	EdU-neg	G1	Low
S89A_8hr	16.6429	1479.66	99.3384	5.34306	1	dys-S	other	EdU-neg	G1	Neg
WT_24hr	17.0911	4237.75	91.1453	6.21869	2	G1	G1	EdU-neg	G1	Neg
WT_24hr	13.869	1766.96	152.958	33.6092	3	dys-S	other	EdU-neg	G1	Neg
S89A_24hr	16.6429	1535.65	305.905	22.8558	5	dys-S	other	EdU-neg	G1	Neg
S89A_24hr	16.6429	2106.82	522.533	244.46	5	dys-S	other	EdU-neg	G1	Low
WT_veh	19.0817	4673.99	91.6531	2.55596	1	G1	G1	EdU-neg	G1	Neg
S89A_cont	21.0106	5691.73	12.8259	26.5936	4	G1	G1	EdU-neg	G1	Neg
S89A_4hr	19.7393	4254.01	37.3101	2.11798	1	G1	G1	EdU-neg	G1	Neg
S89A_4hr	20.8069	5086.8	27.2942	3.18594	1	G1	G1	EdU-neg	G1	Neg
WT_24hr	16.6916	4737.64	25.9406	20.8922	1	G1	G1	EdU-neg	G1	Neg
S89A_24hr	18.9277	5066.16	62.8354	62.7633	2	G1	G1	EdU-neg	G1	Neg
S89A_24hr	16.7143	148.1	33.237	2.97921	2	dys-S	other	EdU-neg	G1	Neg
WT_24hr	16.2907	4034.54	11.9893	4.39457	3	G1	G1	EdU-neg	G1	Neg
WT_24hr	15.6561	5331.03	14.3496	7.61081	3	G1	G1	EdU-neg	G1	Neg
S89A_24hr	20.8091	5349.27	37.378	38.9611	5	G1	G1	EdU-neg	G1	Neg
S89A_24hr	18.665	3969.6	70.4354	15.9145	5	G1	G1	EdU-neg	G1	Neg
WT_veh	19.1601	4512.7	98.3343	19.1213	1	G1	G1	EdU-neg	G1	Neg
S89A_cont	20.4916	4297.43	26.3386	9.14592	3	G1	G1	EdU-neg	G1	Neg
S89A_24hr	16.7857	1077.38	119.03	17.8714	1	dys-S	other	EdU-neg	G1	Neg
S89A_24hr	16.7857	2542.2	40.7456	3.32944	1	dys-S	other	EdU-neg	G1	Neg
WT_8hr	9.3924	7552.01	36.2533	9.39952	1	G1	G1	EdU-neg	G1	Neg
S89A_24hr	16.7857	61.6187	301.799	50.569	3	dys-S	other	EdU-neg	G1	Neg
S89A_24hr	16.7857	170.74	27.1919	9.4679	3	dys-S	other	EdU-neg	G1	Neg
S89A_24hr	20.4169	3978.17	120.849	88.1968	3	G1	G1	EdU-neg	G1	Neg
S89A_24hr	16.7857	73.2471	394.177	0.575334	4	dys-S	other	EdU-neg	G1	Neg
S89A_24hr	19.7667	5244.58	20.7026	20.0384	5	G1	G1	EdU-neg	G1	Neg
S89A_cont	20.049	4455.13	36.6687	7.90835	3	G1	G1	EdU-neg	G1	Neg
S89A_cont	20.5881	7644.84	24.7822	18.621	3	G1	G1	EdU-neg	G1	Neg
S89A_cont	16.8035	7230.99	37.8108	5.96125	2	dys-S	G1	EdU-neg	G2	Neg
S89A_cont	20.3845	7455.36	42.2831	4.61203	4	G1	G1	EdU-neg	G1	Neg
S89A_24hr	19.8507	6106.68	41.307	1.90606	1	G1	G1	EdU-neg	G1	Neg
WT_8hr	10.4435	6896.16	14.4902	11.2821	1	G1	G1	EdU-neg	G1	Neg
S89A_24hr	20.1295	4915.27	65.7381	36.7732	3	G1	G1	EdU-neg	G1	Neg
S89A_24hr	16.8571	2106.5	41.0643	37.1471	3	dys-S	other	EdU-neg	G1	Neg
S89A_24hr	20.8511	4320.7	21.7351	25.3943	4	G1	G1	EdU-neg	G1	Neg
S89A_cont	16.8785	3114.01	17.2203	3.15652	3	dys-S	other	EdU-neg	G1	Neg
WT_veh	19.0816	6038.34	24.6935	14.1676	1	G1	G1	EdU-neg	G1	Neg
S89A_cont	21.5235	4534.39	14.9183	15.1428	1	G1	G1	EdU-neg	G1	Neg
S89A_cont	16.909	2559.25	11.5302	9.94687	4	dys-S	other	EdU-neg	G1	Neg
S89A_24hr	16.9286	583.938	67.8433	34.4543	1	dys-S	other	EdU-neg	G1	Neg
S89A_24hr	16.9286	2588.19	41.5914	7.84086	3	dys-S	other	EdU-neg	G1	Neg
S89A_24hr	16.9286	40.6353	159.909	254.218	3	dys-S	other	EdU-neg	G1	Neg
WT_24hr	16.6343	4781.15	39.6333	10.2118	3	G1	G1	EdU-neg	G1	Neg
WT_8hr	8.46429	87.2508	65.4859	5.46787	3	dys-S	other	EdU-neg	G1	Neg
S89A_24hr	16.9286	42.7966	25.6393	198.615	4	dys-S	other	EdU-neg	G1	Neg
S89A_24hr	20.4828	5283.14	89.2218	11.5022	5	G1	G1	EdU-neg	G1	Neg
WT_veh	20.2215	8128.04	12.9878	6.40195	1	G1	G1	EdU-neg	G1	Neg
WT_veh	21.8447	7460.83	12.3054	98.76	2	G1	G1	EdU-neg	G1	Neg
S89A_cont	19.4321	6376	15.3236	4.47432	4	G1	G1	EdU-neg	G1	Neg
S89A_cont	20.3796	5681.49	16.6664	12.6784	4	G1	G1	EdU-neg	G1	Neg
S89A_cont	19.1513	5869.96	31.3813	4.33845	1	G1	G1	EdU-neg	G1	Neg
S89A_24hr	17	666.78	49.0184	30.1302	1	dys-S	other	EdU-neg	G1	Neg
S89A_24hr	22.0635	4372.75	10.2598	20.7034	2	G1	G1	EdU-neg	G1	Neg
S89A_24hr	19.4498	5760.62	32.9284	26.82	2	G1	G1	EdU-neg	G1	Neg
WT_24hr	14.1667	1123.54	62.608	9.74368	2	dys-S	other	EdU-neg	G1	Neg
WT_24hr	15.7996	4416	80.649	5.4701	3	G1	G1	EdU-neg	G1	Neg
WT_24hr	17.7298	5374.97	22.8946	10.8368	3	G1	G1	EdU-neg	G1	Neg
S89A_cont	20.4984	6866.33	51.1869	9.67569	3	G1	G1	EdU-neg	G1	Neg
S89A_cont	20.9272	5966.73	39.1485	14.5874	4	G1	G1	EdU-neg	G1	Neg
S89A_cont	19.4059	6355.94	53.0389	6.19981	2	G1	G1	EdU-neg	G1	Neg
WT_veh	20.785	4975.95	44.3803	6.86089	1	G1	G1	EdU-neg	G1	Neg
S89A_24hr	17.0714	861.664	32.3451	27.0932	1	dys-S	other	EdU-neg	G1	Neg
WT_24hr	15.7279	5187.88	43.564	5.59332	2	G1	G1	EdU-neg	G1	Neg
WT_24hr	17.8676	4707.29	66.5952	2.92828	2	G1	G1	EdU-neg	G1	Neg
WT_APH	12.6923	4982.32	85.6731	16.549	2	G1	G1	EdU-neg	G1	Neg
S89A_24hr	20.4831	4480.46	14.3934	25.0888	3	G1	G1	EdU-neg	G1	Neg
S89A_24hr	17.0714	3780.93	69.0031	29.7753	3	dys-S	other	EdU-neg	G1	Neg
S89A_24hr	17.0714	121.237	234.17	52.5603	5	dys-S	other	EdU-neg	G1	Neg
S89A_24hr	17.0714	69.3238	62.9532	236.329	5	dys-S	other	EdU-neg	G1	Neg
S89A_cont	20.9397	6528.26	20.0281	2.89061	1	G1	G1	EdU-neg	G1	Neg
WT_veh	21.5779	7130.75	28.0234	1.10198	1	G1	G1	EdU-neg	G1	Neg
S89A_24hr	17.1429	3303.58	46.1755	57.3307	2	dys-S	other	EdU-neg	G1	Neg
WT_24hr	17.5391	5216.35	26.3156	4.89142	2	G1	G1	EdU-neg	G1	Neg
WT_4hr	12.2449	858.996	84.7938	19.808	3	dys-S	other	EdU-neg	G1	Neg
WT_4hr	12.2449	3514.85	11.8806	7.71506	3	dys-S	other	EdU-neg	G1	Neg
WT_veh	19.7827	4693.78	15.797	35.8177	2	G1	G1	EdU-neg	G1	Neg
S89A_cont	21.3675	9868.04	26.5849	0	3	G2	G2	EdU-neg	G2	Neg
S89A_cont	21.5166	6028.73	76.7498	9.53457	4	G1	G1	EdU-neg	G1	Neg
WT_veh	21.0431	5278.19	23.5251	1.85892	3	G1	G1	EdU-neg	G1	Neg
WT_veh	19.0453	5060.51	32.434	6.56215	1	G1	G1	EdU-neg	G1	Neg
S89A_24hr	17.2143	676.848	161.047	27.1238	1	dys-S	other	EdU-neg	G1	Neg
S89A_8hr	17.2143	2727.61	57.2412	28.1704	1	dys-S	other	EdU-neg	G1	Neg
WT_24hr	14.3452	921.621	176.792	48.0462	4	dys-S	other	EdU-neg	G1	Neg
S89A_24hr	20.5308	5453.48	15.6339	27.4171	5	G1	G1	EdU-neg	G1	Neg
WT_veh	21.3752	5556.68	27.873	2211.38	4	G1	G1	EdU-neg	G1	Neg
S89A_24hr	17.2857	1001.32	27.5505	8.70053	1	dys-S	other	EdU-neg	G1	Neg
S89A_8hr	17.2857	908.698	108.805	22.9255	2	dys-S	other	EdU-neg	G1	Neg
S89A_24hr	17.2857	31.9036	21.775	60.0154	3	dys-S	other	EdU-neg	G1	Neg
S89A_4hr	20.7561	5586.16	25.5282	14.7675	3	G1	G1	EdU-neg	G1	Neg
S89A_24hr	17.2857	571.884	205.637	30.1631	5	dys-S	other	EdU-neg	G1	Neg
S89A_cont	20.6139	5347.83	14.507	17.2887	3	G1	G1	EdU-neg	G1	Neg
WT_veh	22.1217	6040.92	24.0103	3.59318	3	G1	G1	EdU-neg	G1	Neg
WT_veh	21.4383	6326.8	29.8062	10.2206	4	G1	G1	EdU-neg	G1	Neg
S89A_cont	20.7663	5718.62	36.3291	8.19569	4	G1	G1	EdU-neg	G1	Neg
S89A_24hr	19.793	5313.61	76.7691	4.28425	3	G1	G1	EdU-neg	G1	Neg
S89A_24hr	22.4302	4339.55	27.1192	2.46399	5	G1	G1	EdU-neg	G1	Neg
S89A_cont	22.3059	4350.89	11.1	23.3539	3	G1	G1	EdU-neg	G1	Neg
S89A_cont	21.056	6868.63	33.6801	16.236	2	G1	G1	EdU-neg	G1	Neg
S89A_cont	19.4406	5366.14	29.0556	12.3931	3	G1	G1	EdU-neg	G1	Neg
WT_veh	20.65	6568.87	42.4131	10.1029	3	G1	G1	EdU-neg	G1	Neg
S89A_cont	21.6244	5885.39	18.7087	4.30536	3	G1	G1	EdU-neg	G1	Neg
S89A_24hr	17.4286	504.704	527.404	62.3898	1	dys-S	other	EdU-neg	G1	Low
WT_8hr	8.71429	3132.25	42.5331	6.20587	1	dys-S	other	EdU-neg	G1	Neg
S89A_4hr	17.4286	2707.47	47.0847	30.6985	3	dys-S	other	EdU-neg	G1	Neg
WT_24hr	14.5238	2642.57	64.8157	6.88354	3	dys-S	other	EdU-neg	G1	Neg
WT_24hr	18.6235	6324.22	14.8148	4.67021	3	G1	G1	EdU-neg	G1	Neg
WT_8hr	11.2547	5488.25	97.3598	6.42547	4	G1	G1	EdU-neg	G1	Neg
S89A_24hr	17.4286	26.0282	289.195	54.4154	5	dys-S	other	EdU-neg	G1	Neg
S89A_24hr	17.4286	3279.68	29.9293	7.65882	5	dys-S	other	EdU-neg	G1	Neg
S89A_cont	19.7488	5916.61	70.68	32.0924	2	G1	G1	EdU-neg	G1	Neg
WT_veh	17.4507	6412.64	62.261	15.8185	4	dys-S	G1	EdU-neg	G1	Neg
S89A_cont	19.7067	6024	20.1978	18.2755	3	G1	G1	EdU-neg	G1	Neg
S89A_24hr	17.5	2648.52	692.28	65.2408	1	dys-S	other	EdU-neg	G1	Low
S89A_24hr	17.5	1007.33	38.9201	7.94609	1	dys-S	other	EdU-neg	G1	Neg
WT_24hr	18.2553	5023.78	17.1435	3.53753	2	G1	G1	EdU-neg	G1	Neg
S89A_24hr	17.5	110.317	96.8978	2.55684	3	dys-S	other	EdU-neg	G1	Neg
S89A_24hr	22.7016	4985.92	24.273	36.59	3	G1	G1	EdU-neg	G1	Neg
WT_24hr	17.4083	6973.51	27.0506	3.91461	3	G1	G1	EdU-neg	G1	Neg
S89A_24hr	17.5	68.8392	39.8927	55.8649	4	dys-S	other	EdU-neg	G1	Neg
S89A_24hr	21.0942	3944.06	95.6639	1.59011	5	G1	G1	EdU-neg	G1	Neg
S89A_cont	20.1987	4772.66	50.2636	26.6376	4	G1	G1	EdU-neg	G1	Neg
S89A_cont	17.5131	3174.47	28.2838	4.41239	4	dys-S	other	EdU-neg	G1	Neg
S89A_cont	17.5429	1845.06	42.6297	14.8245	4	dys-S	other	EdU-neg	G1	Neg
S89A_cont	21.3107	6842.92	15.5877	2.2848	2	G1	G1	EdU-neg	G1	Neg
S89A_cont	20.4049	4916.22	19.7314	15.8944	3	G1	G1	EdU-neg	G1	Neg
S89A_cont	20.3626	5900	24.8018	8.84062	1	G1	G1	EdU-neg	G1	Neg
S89A_24hr	17.5714	125.861	35.4238	8.67422	3	dys-S	other	EdU-neg	G1	Neg
S89A_24hr	17.5714	115.246	251.139	90.2947	3	dys-S	other	EdU-neg	G1	Neg
S89A_24hr	17.5714	1086.99	99.0162	26.9968	4	dys-S	other	EdU-neg	G1	Neg
S89A_24hr	17.5714	150.577	12.8087	81.7921	4	dys-S	other	EdU-neg	G1	Neg
S89A_24hr	17.5714	2118.6	78.2097	5.43094	4	dys-S	other	EdU-neg	G1	Neg
S89A_cont	20.9065	5780.6	56.5518	1.29015	2	G1	G1	EdU-neg	G1	Neg
WT_veh	19.4629	5214.76	19.9931	1.16876	4	G1	G1	EdU-neg	G1	Neg
WT_veh	21.9972	3736.56	38.1938	5.04379	2	G1	G1	EdU-neg	G1	Neg
S89A_cont	22.3241	6598.56	19.1363	15.5988	3	G1	G1	EdU-neg	G1	Neg
S89A_cont	21.7067	6538.38	16.5375	1.97337	4	G1	G1	EdU-neg	G1	Neg
WT_veh	19.7388	4515.42	31.6652	27.5821	3	G1	G1	EdU-neg	G1	Neg
S89A_24hr	17.6429	1040.98	66.7183	33.738	1	dys-S	other	EdU-neg	G1	Neg
S89A_24hr	20.6363	5002.68	10.7917	1.41277	1	G1	G1	EdU-neg	G1	Neg
S89A_24hr	20.2846	5452.5	89.5242	2.05663	2	G1	G1	EdU-neg	G1	Neg
S89A_24hr	20.412	5489.63	19.7084	19.7389	3	G1	G1	EdU-neg	G1	Neg
S89A_cont	19.7209	4476.59	25.278	16.2271	4	G1	G1	EdU-neg	G1	Neg
S89A_cont	19.9063	6879.51	16.5108	8.06831	3	G1	G1	EdU-neg	G1	Neg
WT_veh	19.8114	5644.98	45.7612	11.2546	2	G1	G1	EdU-neg	G1	Neg
S89A_cont	19.5974	7322.14	36.7367	12.3427	2	G1	G1	EdU-neg	G1	Neg
S89A_24hr	17.7143	840.281	20.0835	37.4226	1	dys-S	other	EdU-neg	G1	Neg
S89A_24hr	21.4212	4746.92	54.0742	36.7336	1	G1	G1	EdU-neg	G1	Neg
S89A_24hr	17.7143	63.1544	57.8152	3.20771	2	dys-S	other	EdU-neg	G1	Neg
S89A_24hr	17.7143	92.3234	49.9377	173.317	2	dys-S	other	EdU-neg	G1	Neg
S89A_4hr	19.7932	4932.63	30.5215	5.84994	3	G1	G1	EdU-neg	G1	Neg
S89A_8hr	17.7143	1697.21	66.7477	10.0287	4	dys-S	other	EdU-neg	G1	Neg
WT_8hr	8.85714	806.471	186.598	10.9828	4	dys-S	other	EdU-neg	G1	Neg
S89A_24hr	17.7143	2411.98	130.681	5.98164	5	dys-S	other	EdU-neg	G1	Neg
S89A_24hr	20.6018	6771.46	35.8931	30.4893	5	G1	G1	EdU-neg	G1	Neg
S89A_cont	17.7143	2297.67	19.8759	6.44852	3	dys-S	other	EdU-neg	G1	Neg
WT_veh	20.9055	7319.3	74.2719	8.29814	2	G1	G1	EdU-neg	G1	Neg
S89A_cont	20.5633	5487.54	26.48	7.03241	2	G1	G1	EdU-neg	G1	Neg
S89A_cont	17.7346	2476.21	76.6885	4.914	4	dys-S	other	EdU-neg	G1	Neg
WT_veh	20.6703	6467.52	73.3069	0	2	G1	G1	EdU-neg	G1	Neg
S89A_cont	22.5473	6812.63	90.174	7.27765	4	G1	G1	EdU-neg	G1	Neg
WT_veh	17.7522	3989.89	101.016	10.9584	1	dys-S	other	EdU-neg	G1	Neg
WT_veh	21.3254	6397.67	24.2262	8.81079	3	G1	G1	EdU-neg	G1	Neg
WT_24hr	14.8214	3509.2	75.0751	8.90554	1	dys-S	other	EdU-neg	G1	Neg
S89A_24hr	20.8161	4163.9	76.7856	27.0177	2	G1	G1	EdU-neg	G1	Neg
S89A_24hr	17.7857	36.2903	51.1685	70.0467	3	dys-S	other	EdU-neg	G1	Neg
S89A_24hr	17.7857	35.9157	88.8801	72.9017	5	dys-S	other	EdU-neg	G1	Neg
S89A_cont	22.5502	5782.64	57.6356	2.54644	1	G1	G1	EdU-neg	G1	Neg
S89A_cont	20.3569	3813.56	16.9244	21.6954	3	G1	G1	EdU-neg	G1	Neg
S89A_cont	17.8207	1146.47	314.531	10.5078	1	dys-S	other	EdU-neg	G1	Neg
WT_veh	19.8662	6966.89	94.3501	1.91548	1	G1	G1	EdU-neg	G1	Neg
WT_veh	22.0892	7418.17	48.1168	15.2892	2	G1	G1	EdU-neg	G1	Neg
S89A_24hr	17.8571	2843.43	448.565	36.6156	1	dys-S	other	EdU-neg	G1	Neg
S89A_24hr	17.8571	554.729	321.667	209.43	1	dys-S	other	EdU-neg	G1	Neg
S89A_24hr	17.8571	1926.8	82.2708	27.7037	1	dys-S	other	EdU-neg	G1	Neg
WT_24hr	18.476	5067.66	84.7865	11.4053	1	G1	G1	EdU-neg	G1	Neg
WT_24hr	16.4941	7812.49	34.2041	4.41072	1	G1	G1	EdU-neg	G1	Neg
WT_APH	13.5393	5191.94	30.9783	7.41877	1	G1	G1	EdU-neg	G1	Neg
S89A_24hr	17.8571	43.3632	136.55	22.0048	2	dys-S	other	EdU-neg	G1	Neg
WT_24hr	19.0118	9375.84	19.4212	22.3207	3	G2	G2	EdU-neg	G2	Neg
S89A_24hr	17.8571	77.6256	92.5363	40.7803	5	dys-S	other	EdU-neg	G1	Neg
S89A_24hr	19.6549	3869.99	32.3123	16.0452	5	G1	G1	EdU-neg	G1	Neg
S89A_24hr	20.0049	5661	29.0894	22.636	5	G1	G1	EdU-neg	G1	Neg
S89A_APH	22.0752	3976.82	16.9268	15.6295	6	G1	G1	EdU-neg	G1	Neg
WT_veh	22.5308	5276.67	21.6112	5.64132	4	G1	G1	EdU-neg	G1	Neg
WT_veh	19.835	6334.61	56.3561	7.14259	4	G1	G1	EdU-neg	G1	Neg
S89A_cont	21.8395	6725.67	16.5663	4.99785	3	G1	G1	EdU-neg	G1	Neg
S89A_cont	21.9384	5706.94	34.9737	10.9267	1	G1	G1	EdU-neg	G1	Neg
S89A_cont	22.5568	4531.92	10.0962	3.42305	3	G1	G1	EdU-neg	G1	Neg
S89A_cont	21.4909	3974.7	78.474	3.17161	3	G1	G1	EdU-neg	G1	Neg
WT_veh	22.1451	5189.24	61.2057	3.17094	4	G1	G1	EdU-neg	G1	Neg
S89A_cont	20.8828	5688.01	14.8357	7.89522	3	G1	G1	EdU-neg	G1	Neg
WT_veh	20.724	5163.64	26.3494	11.8271	4	G1	G1	EdU-neg	G1	Neg
S89A_24hr	22.3044	5112.72	44.6727	15.2323	2	G1	G1	EdU-neg	G1	Neg
S89A_24hr	17.9286	78.68	134.991	24.6651	3	dys-S	other	EdU-neg	G1	Neg
WT_24hr	14.9405	1147.03	48.921	4.40922	4	dys-S	other	EdU-neg	G1	Neg
S89A_24hr	22.4719	4585.69	25.3341	27.2837	5	G1	G1	EdU-neg	G1	Neg
WT_veh	22.4196	5659.66	30.8536	1.20253	1	G1	G1	EdU-neg	G1	Neg
S89A_cont	22.1689	5369.03	66.3516	2.75224	2	G1	G1	EdU-neg	G1	Neg
S89A_cont	21.9469	5260.83	14.1467	3.07423	3	G1	G1	EdU-neg	G1	Neg
WT_veh	21.2879	7252.04	17.3213	6.39707	1	G1	G1	EdU-neg	G1	Neg
WT_veh	17.9478	6583.43	275.821	36.3727	4	dys-S	other	EdU-neg	G1	Neg
S89A_cont	22.58	4922.22	19.0005	1.52824	1	G1	G1	EdU-neg	G1	Neg
WT_veh	22.0405	7126.31	31.8885	8.77291	3	G1	G1	EdU-neg	G1	Neg
S89A_24hr	18	542.228	102.742	9.88255	1	dys-S	other	EdU-neg	G1	Neg
S89A_24hr	18	2682.67	49.7831	56.5798	2	dys-S	other	EdU-neg	G1	Neg
WT_24hr	19.0252	5777.07	11.2257	5.00924	2	G1	G1	EdU-neg	G1	Neg
S89A_24hr	19.9337	5989.1	32.6928	9.84131	3	G1	G1	EdU-neg	G1	Neg
S89A_24hr	20.927	4704.31	24.0681	40.2841	4	G1	G1	EdU-neg	G1	Neg
WT_4hr	12.8571	530.448	50.4522	13.6179	4	dys-S	other	EdU-neg	G1	Neg
S89A_24hr	18	42.0065	353.438	40.1617	5	dys-S	other	EdU-neg	G1	Neg
WT_veh	20.3515	5079.16	20.8962	3.76317	1	G1	G1	EdU-neg	G1	Neg
S89A_cont	21.2795	5594.47	54.173	18.558	3	G1	G1	EdU-neg	G1	Neg
S89A_cont	21.3305	6975.72	39.0322	5.92029	2	G1	G1	EdU-neg	G1	Neg
WT_veh	21.3423	6401.83	20.9367	5.57691	3	G1	G1	EdU-neg	G1	Neg
WT_veh	22.2527	7876.54	28.9876	11.71	4	G1	G1	EdU-neg	G1	Neg
S89A_cont	20.307	9605.83	17.6955	10.4959	3	G2	G2	EdU-neg	G2	Neg
S89A_24hr	18.0714	750.927	162.496	33.8636	1	dys-S	other	EdU-neg	G1	Neg
S89A_24hr	18.0714	2535.25	313.636	28.5558	1	dys-S	other	EdU-neg	G1	Neg
S89A_24hr	18.0714	2839.47	559.109	48.1323	2	dys-S	other	EdU-neg	G1	Low
S89A_8hr	18.0714	1024.49	10.0318	6.64288	2	dys-S	other	EdU-neg	G1	Neg
S89A_24hr	21.1012	3513.26	59.0691	7.25099	5	G1	G1	EdU-neg	G1	Neg
S89A_cont	23.4853	6180.66	16.775	21.281	4	G1	G1	EdU-neg	G1	Neg
S89A_cont	20.3102	6226.9	33.1992	14.8779	3	G1	G1	EdU-neg	G1	Neg
S89A_cont	21.5996	4830.82	41.3644	10.2406	1	G1	G1	EdU-neg	G1	Neg
WT_veh	18.1194	2330.98	12.3075	3.50439	3	dys-S	other	EdU-neg	G1	Neg
WT_veh	20.462	5852.84	78.2919	9.15957	2	G1	G1	EdU-neg	G1	Neg
S89A_24hr	18.1429	640.055	541.302	56.0761	1	dys-S	other	EdU-neg	G1	Low
S89A_4hr	22.3166	6113.85	19.0717	21.3286	1	G1	G1	EdU-neg	G1	Neg
S89A_24hr	18.1429	63.0927	61.611	37.9183	2	dys-S	other	EdU-neg	G1	Neg
WT_APH	14.8738	4060.42	27.2036	27.1245	2	G1	G1	EdU-neg	G1	Neg
S89A_24hr	23.1017	5838.01	42.1871	17.1622	3	G1	G1	EdU-neg	G1	Neg
S89A_24hr	18.1429	41.9678	275.677	239.52	3	dys-S	other	EdU-neg	G1	Neg
S89A_24hr	18.1429	26.5783	73.1	103.876	3	dys-S	other	EdU-neg	G1	Neg
S89A_24hr	18.1429	54.1674	25.6049	250.038	4	dys-S	other	EdU-neg	G1	Neg
WT_4hr	14.6092	5614.81	11.0296	10.6753	4	G1	G1	EdU-neg	G1	Neg
WT_veh	21.8737	5426.77	12.9704	3.96958	3	G1	G1	EdU-neg	G1	Neg
S89A_cont	21.3415	5632.39	19.3169	3.483	3	G1	G1	EdU-neg	G1	Neg
WT_veh	20.198	6225.25	78.9974	0.0595761	3	G1	G1	EdU-neg	G1	Neg
WT_veh	18.2141	8283.67	309.976	6.92482	4	dys-S	other	EdU-neg	G2	Neg
WT_veh	22.6199	5761.6	24.5413	13.7412	3	G1	G1	EdU-neg	G1	Neg
WT_4hr	13.0102	1301.79	58.241	8.47013	2	dys-S	other	EdU-neg	G1	Neg
WT_24hr	17.4857	3784.8	38.4205	4.90324	3	G1	G1	EdU-neg	G1	Neg
S89A_24hr	18.2143	90.6674	99.8063	3.35262	4	dys-S	other	EdU-neg	G1	Neg
WT_veh	21.6045	5027.87	35.1515	5.43072	1	G1	G1	EdU-neg	G1	Neg
WT_veh	22.0699	6375.63	33.9312	22.532	4	G1	G1	EdU-neg	G1	Neg
WT_veh	23.6161	4578.12	26.5686	46.129	4	G1	G1	EdU-neg	G1	Neg
S89A_cont	18.2524	1631.86	17.2338	6091.49	3	dys-S	other	EdU-neg	G1	Neg
S89A_cont	23.6461	5836.85	20.5782	11.2369	2	G1	G1	EdU-neg	G1	Neg
S89A_cont	23.3657	6210.8	16.8589	8.25562	1	G1	G1	EdU-neg	G1	Neg
S89A_cont	22.7237	4323.58	37.2123	9.45484	4	G1	G1	EdU-neg	G1	Neg
S89A_cont	22.6295	4816.46	20.8779	9.15814	4	G1	G1	EdU-neg	G1	Neg
S89A_24hr	18.2857	3184.32	177.804	83.5169	1	dys-S	other	EdU-neg	G1	Neg
WT_24hr	18.7035	6036.56	92.3279	7.48829	1	G1	G1	EdU-neg	G1	Neg
WT_24hr	18.3989	4766.27	39.6328	3.94542	2	G1	G1	EdU-neg	G1	Neg
S89A_24hr	22.4386	6126.46	30.6116	38.3197	3	G1	G1	EdU-neg	G1	Neg
S89A_24hr	20.2151	5029.62	22.1838	15.3905	3	G1	G1	EdU-neg	G1	Neg
S89A_24hr	18.2857	108.697	57.0993	3.68298	3	dys-S	other	EdU-neg	G1	Neg
S89A_24hr	20.7144	4713.87	11.6541	42.0645	3	G1	G1	EdU-neg	G1	Neg
S89A_4hr	21.7339	5330.5	49.4125	14.1388	4	G1	G1	EdU-neg	G1	Neg
S89A_24hr	18.2857	26.4918	227.316	44.8507	5	dys-S	other	EdU-neg	G1	Neg
WT_veh	21.7834	7783.32	33.0395	3.42452	4	G1	G1	EdU-neg	G1	Neg
S89A_cont	23.2903	5963.5	99.9864	174.528	4	G1	G1	EdU-neg	G1	Neg
S89A_cont	20.403	7068	44.3275	17.2515	3	G1	G1	EdU-neg	G1	Neg
S89A_cont	22.9733	6160.28	43.2487	14.8861	3	G1	G1	EdU-neg	G1	Neg
WT_veh	20.9307	4575.96	23.8874	11.5888	2	G1	G1	EdU-neg	G1	Neg
S89A_24hr	18.3571	3150.95	302.818	65.4718	1	dys-S	other	EdU-neg	G1	Neg
S89A_24hr	18.3571	3672.34	799.849	312.146	1	dys-S	other	EdU-neg	G1	Low
S89A_24hr	18.3571	809.974	27.8698	18.8921	1	dys-S	other	EdU-neg	G1	Neg
S89A_8hr	23.7503	4583.27	31.6141	5.72502	1	G1	G1	EdU-neg	G1	Neg
WT_24hr	18.6552	5829.81	23.5148	9.28518	1	G1	G1	EdU-neg	G1	Neg
S89A_24hr	18.3571	57.2187	47.3316	14.0064	2	dys-S	other	EdU-neg	G1	Neg
S89A_24hr	18.3571	7104.91	104.9	89.5812	2	dys-S	G1	EdU-neg	G2	Neg
S89A_24hr	21.3227	6290.79	18.8321	8.42185	3	G1	G1	EdU-neg	G1	Neg
S89A_24hr	21.4455	5767.91	19.9887	29.1349	3	G1	G1	EdU-neg	G1	Neg
S89A_24hr	18.3571	1642.49	272.17	43.3023	3	dys-S	other	EdU-neg	G1	Neg
S89A_24hr	23.7345	5980.43	14.004	17.0775	3	G1	G1	EdU-neg	G1	Neg
WT_24hr	18.3595	6536.24	31.7552	2.52048	3	G1	G1	EdU-neg	G1	Neg
WT_24hr	15.2976	10748.9	78.6104	7.02094	3	dys-S	other	EdU-neg	G2	Neg
WT_4hr	13.1122	1063.87	574.388	7.63277	3	dys-S	other	EdU-neg	G1	Low
WT_veh	23.6853	5013.17	64.0464	4.9318	4	G1	G1	EdU-neg	G1	Neg
WT_24hr	18.1502	4093.24	67.5146	4.83803	1	G1	G1	EdU-neg	G1	Neg
WT_24hr	19.1451	6220.57	90.4595	6.40255	1	G1	G1	EdU-neg	G1	Neg
WT_24hr	19.6156	6679.01	55.8737	4.65825	3	G1	G1	EdU-neg	G1	Neg
S89A_24hr	18.4286	35.6299	261.808	54.4775	4	dys-S	other	EdU-neg	G1	Neg
S89A_24hr	18.4286	24.3035	38.0891	9.24895	4	dys-S	other	EdU-neg	G1	Neg
S89A_24hr	18.4286	3099.6	265.051	26.7811	5	dys-S	other	EdU-neg	G1	Neg
S89A_24hr	18.4286	1993.58	147.238	26.0022	5	dys-S	other	EdU-neg	G1	Neg
[truncated: 100,608 more rows]

## Sheet: Fig 5E
Fig 5E
	RPA_gH2AX status	condition	cumulative_mean	cumulative_sd	condition_label
	RPA	S89A_cont	0.686017	0.110714	UT
	RPA	S89A_aph	10.9561	1.26743	1hr
	RPA	S89A_4hr	21.7258	3.19598	4hr
	RPA	S89A_8hr	16.773	2.38932	8hr
	RPA	S89A_24hr	0.89969	0.19966	24hr
	gH2AX	S89A_cont	1.4774	0.270893	UT
	gH2AX	S89A_aph	14.2413	1.90685	1hr
	gH2AX	S89A_4hr	27.6048	3.65235	4hr
	gH2AX	S89A_8hr	30.4463	3.53728	8hr
	gH2AX	S89A_24hr	29.9775	2.54197	24hr
	gH2AX+RPA	S89A_cont	1.51365	0.271023	UT
	gH2AX+RPA	S89A_aph	15.7021	2.11164	1hr
	gH2AX+RPA	S89A_4hr	31.9019	4.74117	4hr
	gH2AX+RPA	S89A_8hr	44.9535	3.99034	8hr
	gH2AX+RPA	S89A_24hr	59.806	6.62973	24hr
	None	S89A_cont	100.018	0.424751	UT
	None	S89A_aph	100	3.75466	1hr
	None	S89A_4hr	100	9.16776	4hr
	None	S89A_8hr	100	6.90004	8hr
	None	S89A_24hr	100	12.8722	24hr

## Sheet: Sup. fig. 1A& E
	Sup. fig. 1 A: Stacked bar plot													Sup. fig. 1 E: Stacked bar plot
	Sample:	G1	S	G2/M	subG1	Total %
	Mut rep 1	26.5	42.2	19.6	11.7	100									MCM2-mAID Cont				MCM2-mAID + IAA					WT-MCM2 Cont				WT-MCM2 + IAA					S139A Cont				S139A + IAA
	Mut rep 2	25.6	41.6	21.2	11.6	100									Rep 1	Rep 2	Rep 3		Rep 1	Rep 2	Rep 3	Rep 4		Rep 1	Rep 2	Rep 3		Rep 1	Rep 2	Rep 3	Rep 4		Rep 1	Rep 2	Rep 3		Rep 1	Rep 2	Rep 3	Rep 4
	Mut rep 3	26.8	41.7	21.2	10.3	100								G1	23.1	21.9	22.9		29.4	30.4	30.6	30.4		23	22.4	23.5		22.3	21.9	22.6	22.5		21.5	21.4	22.3		20.1	18.4	17.7	17.5
	Mut rep 4	25.6	43.3	20.3	10.8	100								S without EdU	3.67	3.48	3.15		26.8	25.7	26	25.7		3.62	3.92	3.5		4.01	4.21	3.87	4.29		3.54	3.54	4.11		17	15.4	15.9	14.7
	WT rep 1	28	43.4	21.8	6.8	100								S-with EdU	58.7	59.5	58.7		1.44	1.45	1.36	1.38		58.1	58.2	58.5		59	59.2	59.2	58.2		59.2	59.2	57.9		5.33	1.55	1.36	1.31
	WT rep 2	26.4	45.6	22	6	100								G2/M	10.7	11.1	11		15.9	14.6	14.3	14.8		11.5	11.7	10.8		10.9	10.9	10.9	11.3		11.7	11.5	11.6		13.5	10.5	8.8	8.4
	WT rep 3	27	45.2	21.9	5.9	100								subG1	3.83	4.02	4.25		26.46	27.85	27.74	27.72		3.78	3.78	3.7		3.79	3.79	3.43	3.71		4.06	4.36	4.09		44.07	54.15	56.24	58.09
	WT rep 4	27.5	44.2	21.8	6.5	100
	Average	G1	S	G2/M	subG1
	WT-SIRT1	27.225	44.6	21.875	6.3									Statistics	Tukey's multiple comparisons test
	Mut-SIRT1	26.125	42.2	20.575	11.1
	SD														Within each row, compare columns (simple effects within rows)
	WT-SIRT1	0.684957	0.993311	0.0957427	0.424264
	Mut-SIRT1	0.618466	0.778888	0.776209	0.668331									Number of families	5
	Ttest													Number of comparisons per family	15
	2-tailed	0.0544776	0.00893991	0.0159167	1.91063e-05									Alpha	0.05
	1-tailed	0.0613703	0.0556948	0.0336447	0.000516383
														Tukey's multiple comparisons test	Predicted (LS) mean diff.	95.00% CI of diff.	Below threshold?	Summary	Adjusted P Value
														G1
														MCM2-mAID Cont vs. MCM2-mAID + IAA	-7.567	-10.86 to -4.278	Yes	****	<0.0001
														MCM2-mAID Cont vs. WT-MCM2 Cont	-0.3333	-3.849 to 3.182	No	ns	0.9998
														MCM2-mAID Cont vs. WT-MCM2 + IAA	0.3083	-2.980 to 3.597	No	ns	0.9998
														MCM2-mAID Cont vs. S139A Cont	0.9	-2.616 to 4.416	No	ns	0.975
														MCM2-mAID Cont vs. S139A + IAA	4.208	0.9197 to 7.497	Yes	**	0.0046
														MCM2-mAID + IAA vs. WT-MCM2 Cont	7.233	3.945 to 10.52	Yes	****	<0.0001
														MCM2-mAID + IAA vs. WT-MCM2 + IAA	7.875	4.830 to 10.92	Yes	****	<0.0001
														MCM2-mAID + IAA vs. S139A Cont	8.467	5.178 to 11.76	Yes	****	<0.0001
														MCM2-mAID + IAA vs. S139A + IAA	11.78	8.730 to 14.82	Yes	****	<0.0001
														WT-MCM2 Cont vs. WT-MCM2 + IAA	0.6417	-2.647 to 3.930	No	ns	0.9926
														WT-MCM2 Cont vs. S139A Cont	1.233	-2.282 to 4.749	No	ns	0.9078
														WT-MCM2 Cont vs. S139A + IAA	4.542	1.253 to 7.830	Yes	**	0.0017
														WT-MCM2 + IAA vs. S139A Cont	0.5917	-2.697 to 3.880	No	ns	0.995
														WT-MCM2 + IAA vs. S139A + IAA	3.9	0.8553 to 6.945	Yes	**	0.0046
														S139A Cont vs. S139A + IAA	3.308	0.01973 to 6.597	Yes	*	0.0478
														S without EdU
														MCM2-mAID Cont vs. MCM2-mAID + IAA	-22.62	-25.91 to -19.33	Yes	****	<0.0001
														MCM2-mAID Cont vs. WT-MCM2 Cont	-0.2467	-3.762 to 3.269	No	ns	>0.9999
														MCM2-mAID Cont vs. WT-MCM2 + IAA	-0.6617	-3.950 to 2.627	No	ns	0.9915
														MCM2-mAID Cont vs. S139A Cont	-0.2967	-3.812 to 3.219	No	ns	0.9999
														MCM2-mAID Cont vs. S139A + IAA	-12.32	-15.61 to -9.028	Yes	****	<0.0001
														MCM2-mAID + IAA vs. WT-MCM2 Cont	22.37	19.08 to 25.66	Yes	****	<0.0001
														MCM2-mAID + IAA vs. WT-MCM2 + IAA	21.96	18.91 to 25.00	Yes	****	<0.0001
														MCM2-mAID + IAA vs. S139A Cont	22.32	19.03 to 25.61	Yes	****	<0.0001
														MCM2-mAID + IAA vs. S139A + IAA	10.3	7.255 to 13.34	Yes	****	<0.0001
														WT-MCM2 Cont vs. WT-MCM2 + IAA	-0.415	-3.704 to 2.874	No	ns	0.9991
														WT-MCM2 Cont vs. S139A Cont	-0.05	-3.566 to 3.466	No	ns	>0.9999
														WT-MCM2 Cont vs. S139A + IAA	-12.07	-15.36 to -8.781	Yes	****	<0.0001
														WT-MCM2 + IAA vs. S139A Cont	0.365	-2.924 to 3.654	No	ns	0.9995
														WT-MCM2 + IAA vs. S139A + IAA	-11.66	-14.70 to -8.610	Yes	****	<0.0001
														S139A Cont vs. S139A + IAA	-12.02	-15.31 to -8.731	Yes	****	<0.0001
														S-with EdU
														MCM2-mAID Cont vs. MCM2-mAID + IAA	57.56	54.27 to 60.85	Yes	****	<0.0001
														MCM2-mAID Cont vs. WT-MCM2 Cont	0.7	-2.816 to 4.216	No	ns	0.9919
														MCM2-mAID Cont vs. WT-MCM2 + IAA	0.06667	-3.222 to 3.355	No	ns	>0.9999
														MCM2-mAID Cont vs. S139A Cont	0.2	-3.316 to 3.716	No	ns	>0.9999
														MCM2-mAID Cont vs. S139A + IAA	56.58	53.29 to 59.87	Yes	****	<0.0001
														MCM2-mAID + IAA vs. WT-MCM2 Cont	-56.86	-60.15 to -53.57	Yes	****	<0.0001
														MCM2-mAID + IAA vs. WT-MCM2 + IAA	-57.49	-60.54 to -54.45	Yes	****	<0.0001
														MCM2-mAID + IAA vs. S139A Cont	-57.36	-60.65 to -54.07	Yes	****	<0.0001
														MCM2-mAID + IAA vs. S139A + IAA	-0.98	-4.025 to 2.065	No	ns	0.9343
														WT-MCM2 Cont vs. WT-MCM2 + IAA	-0.6333	-3.922 to 2.655	No	ns	0.9931
														WT-MCM2 Cont vs. S139A Cont	-0.5	-4.016 to 3.016	No	ns	0.9983
														WT-MCM2 Cont vs. S139A + IAA	55.88	52.59 to 59.17	Yes	****	<0.0001
														WT-MCM2 + IAA vs. S139A Cont	0.1333	-3.155 to 3.422	No	ns	>0.9999
														WT-MCM2 + IAA vs. S139A + IAA	56.51	53.47 to 59.56	Yes	****	<0.0001
														S139A Cont vs. S139A + IAA	56.38	53.09 to 59.67	Yes	****	<0.0001
														G2/M
														MCM2-mAID Cont vs. MCM2-mAID + IAA	-3.967	-7.255 to -0.6781	Yes	**	0.0091
														MCM2-mAID Cont vs. WT-MCM2 Cont	-0.4	-3.916 to 3.116	No	ns	0.9994
														MCM2-mAID Cont vs. WT-MCM2 + IAA	-0.06667	-3.355 to 3.222	No	ns	>0.9999
														MCM2-mAID Cont vs. S139A Cont	-0.6667	-4.182 to 2.849	No	ns	0.9936
														MCM2-mAID Cont vs. S139A + IAA	0.6333	-2.655 to 3.922	No	ns	0.9931
														MCM2-mAID + IAA vs. WT-MCM2 Cont	3.567	0.2781 to 6.855	Yes	*	0.0257
														MCM2-mAID + IAA vs. WT-MCM2 + IAA	3.9	0.8553 to 6.945	Yes	**	0.0046
														MCM2-mAID + IAA vs. S139A Cont	3.3	0.01140 to 6.589	Yes	*	0.0487
														MCM2-mAID + IAA vs. S139A + IAA	4.6	1.555 to 7.645	Yes	***	0.0005
														WT-MCM2 Cont vs. WT-MCM2 + IAA	0.3333	-2.955 to 3.622	No	ns	0.9997
														WT-MCM2 Cont vs. S139A Cont	-0.2667	-3.782 to 3.249	No	ns	>0.9999
														WT-MCM2 Cont vs. S139A + IAA	1.033	-2.255 to 4.322	No	ns	0.9405
														WT-MCM2 + IAA vs. S139A Cont	-0.6	-3.889 to 2.689	No	ns	0.9946
														WT-MCM2 + IAA vs. S139A + IAA	0.7	-2.345 to 3.745	No	ns	0.9844
														S139A Cont vs. S139A + IAA	1.3	-1.989 to 4.589	No	ns	0.8559
														subG1
														MCM2-mAID Cont vs. MCM2-mAID + IAA	-23.41	-26.70 to -20.12	Yes	****	<0.0001
														MCM2-mAID Cont vs. WT-MCM2 Cont	0.28	-3.236 to 3.796	No	ns	>0.9999
														MCM2-mAID Cont vs. WT-MCM2 + IAA	0.3533	-2.935 to 3.642	No	ns	0.9996
														MCM2-mAID Cont vs. S139A Cont	-0.1367	-3.652 to 3.379	No	ns	>0.9999
														MCM2-mAID Cont vs. S139A + IAA	-49.1	-52.39 to -45.82	Yes	****	<0.0001
														MCM2-mAID + IAA vs. WT-MCM2 Cont	23.69	20.40 to 26.98	Yes	****	<0.0001
														MCM2-mAID + IAA vs. WT-MCM2 + IAA	23.76	20.72 to 26.81	Yes	****	<0.0001
														MCM2-mAID + IAA vs. S139A Cont	23.27	19.98 to 26.56	Yes	****	<0.0001
														MCM2-mAID + IAA vs. S139A + IAA	-25.7	-28.74 to -22.65	Yes	****	<0.0001
														WT-MCM2 Cont vs. WT-MCM2 + IAA	0.07333	-3.215 to 3.362	No	ns	>0.9999
														WT-MCM2 Cont vs. S139A Cont	-0.4167	-3.932 to 3.099	No	ns	0.9993
														WT-MCM2 Cont vs. S139A + IAA	-49.38	-52.67 to -46.10	Yes	****	<0.0001
														WT-MCM2 + IAA vs. S139A Cont	-0.49	-3.779 to 2.799	No	ns	0.9979
														WT-MCM2 + IAA vs. S139A + IAA	-49.46	-52.50 to -46.41	Yes	****	<0.0001
														S139A Cont vs. S139A + IAA	-48.97	-52.26 to -45.68	Yes	****	<0.0001
														Test details	Predicted (LS) mean 1	Predicted (LS) mean 2	Predicted (LS) mean diff.	SE of diff.	N1	N2	q	DF
														G1
														MCM2-mAID Cont vs. MCM2-mAID + IAA	22.63	30.2	-7.567	1.124	3	4	9.517	75
														MCM2-mAID Cont vs. WT-MCM2 Cont	22.63	22.97	-0.3333	1.202	3	3	0.3922	75
														MCM2-mAID Cont vs. WT-MCM2 + IAA	22.63	22.33	0.3083	1.124	3	4	0.3878	75
														MCM2-mAID Cont vs. S139A Cont	22.63	21.73	0.9	1.202	3	3	1.059	75
														MCM2-mAID Cont vs. S139A + IAA	22.63	18.43	4.208	1.124	3	4	5.293	75
														MCM2-mAID + IAA vs. WT-MCM2 Cont	30.2	22.97	7.233	1.124	4	3	9.097	75
														MCM2-mAID + IAA vs. WT-MCM2 + IAA	30.2	22.33	7.875	1.041	4	4	10.7	75
														MCM2-mAID + IAA vs. S139A Cont	30.2	21.73	8.467	1.124	4	3	10.65	75
														MCM2-mAID + IAA vs. S139A + IAA	30.2	18.43	11.78	1.041	4	4	16	75
														WT-MCM2 Cont vs. WT-MCM2 + IAA	22.97	22.33	0.6417	1.124	3	4	0.807	75
														WT-MCM2 Cont vs. S139A Cont	22.97	21.73	1.233	1.202	3	3	1.451	75
														WT-MCM2 Cont vs. S139A + IAA	22.97	18.43	4.542	1.124	3	4	5.712	75
														WT-MCM2 + IAA vs. S139A Cont	22.33	21.73	0.5917	1.124	4	3	0.7442	75
														WT-MCM2 + IAA vs. S139A + IAA	22.33	18.43	3.9	1.041	4	4	5.298	75
														S139A Cont vs. S139A + IAA	21.73	18.43	3.308	1.124	3	4	4.161	75
														S without EdU
														MCM2-mAID Cont vs. MCM2-mAID + IAA	3.433	26.05	-22.62	1.124	3	4	28.45	75
														MCM2-mAID Cont vs. WT-MCM2 Cont	3.433	3.68	-0.2467	1.202	3	3	0.2902	75
														MCM2-mAID Cont vs. WT-MCM2 + IAA	3.433	4.095	-0.6617	1.124	3	4	0.8322	75
														MCM2-mAID Cont vs. S139A Cont	3.433	3.73	-0.2967	1.202	3	3	0.349	75
														MCM2-mAID Cont vs. S139A + IAA	3.433	15.75	-12.32	1.124	3	4	15.49	75
														MCM2-mAID + IAA vs. WT-MCM2 Cont	26.05	3.68	22.37	1.124	4	3	28.14	75
														MCM2-mAID + IAA vs. WT-MCM2 + IAA	26.05	4.095	21.96	1.041	4	4	29.83	75
														MCM2-mAID + IAA vs. S139A Cont	26.05	3.73	22.32	1.124	4	3	28.07	75
														MCM2-mAID + IAA vs. S139A + IAA	26.05	15.75	10.3	1.041	4	4	13.99	75
														WT-MCM2 Cont vs. WT-MCM2 + IAA	3.68	4.095	-0.415	1.124	3	4	0.522	75
														WT-MCM2 Cont vs. S139A Cont	3.68	3.73	-0.05	1.202	3	3	0.05882	75
														WT-MCM2 Cont vs. S139A + IAA	3.68	15.75	-12.07	1.124	3	4	15.18	75
														WT-MCM2 + IAA vs. S139A Cont	4.095	3.73	0.365	1.124	4	3	0.4591	75
														WT-MCM2 + IAA vs. S139A + IAA	4.095	15.75	-11.66	1.041	4	4	15.83	75
														S139A Cont vs. S139A + IAA	3.73	15.75	-12.02	1.124	3	4	15.12	75
														S-with EdU
														MCM2-mAID Cont vs. MCM2-mAID + IAA	58.97	1.408	57.56	1.124	3	4	72.39	75
														MCM2-mAID Cont vs. WT-MCM2 Cont	58.97	58.27	0.7	1.202	3	3	0.8235	75
														MCM2-mAID Cont vs. WT-MCM2 + IAA	58.97	58.9	0.06667	1.124	3	4	0.08385	75
														MCM2-mAID Cont vs. S139A Cont	58.97	58.77	0.2	1.202	3	3	0.2353	75
														MCM2-mAID Cont vs. S139A + IAA	58.97	2.387	56.58	1.124	3	4	71.16	75
														MCM2-mAID + IAA vs. WT-MCM2 Cont	1.408	58.27	-56.86	1.124	4	3	71.51	75
														MCM2-mAID + IAA vs. WT-MCM2 + IAA	1.408	58.9	-57.49	1.041	4	4	78.1	75
														MCM2-mAID + IAA vs. S139A Cont	1.408	58.77	-57.36	1.124	4	3	72.14	75
														MCM2-mAID + IAA vs. S139A + IAA	1.408	2.387	-0.98	1.041	4	4	1.331	75
														WT-MCM2 Cont vs. WT-MCM2 + IAA	58.27	58.9	-0.6333	1.124	3	4	0.7966	75
														WT-MCM2 Cont vs. S139A Cont	58.27	58.77	-0.5	1.202	3	3	0.5882	75
														WT-MCM2 Cont vs. S139A + IAA	58.27	2.387	55.88	1.124	3	4	70.28	75
														WT-MCM2 + IAA vs. S139A Cont	58.9	58.77	0.1333	1.124	4	3	0.1677	75
														WT-MCM2 + IAA vs. S139A + IAA	58.9	2.387	56.51	1.041	4	4	76.77	75
														S139A Cont vs. S139A + IAA	58.77	2.387	56.38	1.124	3	4	70.91	75
														G2/M
														MCM2-mAID Cont vs. MCM2-mAID + IAA	10.93	14.9	-3.967	1.124	3	4	4.989	75
														MCM2-mAID Cont vs. WT-MCM2 Cont	10.93	11.33	-0.4	1.202	3	3	0.4706	75
														MCM2-mAID Cont vs. WT-MCM2 + IAA	10.93	11	-0.06667	1.124	3	4	0.08385	75
														MCM2-mAID Cont vs. S139A Cont	10.93	11.6	-0.6667	1.202	3	3	0.7843	75
														MCM2-mAID Cont vs. S139A + IAA	10.93	10.3	0.6333	1.124	3	4	0.7966	75
														MCM2-mAID + IAA vs. WT-MCM2 Cont	14.9	11.33	3.567	1.124	4	3	4.486	75
														MCM2-mAID + IAA vs. WT-MCM2 + IAA	14.9	11	3.9	1.041	4	4	5.298	75
														MCM2-mAID + IAA vs. S139A Cont	14.9	11.6	3.3	1.124	4	3	4.15	75
														MCM2-mAID + IAA vs. S139A + IAA	14.9	10.3	4.6	1.041	4	4	6.249	75
														WT-MCM2 Cont vs. WT-MCM2 + IAA	11.33	11	0.3333	1.124	3	4	0.4192	75
														WT-MCM2 Cont vs. S139A Cont	11.33	11.6	-0.2667	1.202	3	3	0.3137	75
														WT-MCM2 Cont vs. S139A + IAA	11.33	10.3	1.033	1.124	3	4	1.3	75
														WT-MCM2 + IAA vs. S139A Cont	11	11.6	-0.6	1.124	4	3	0.7546	75
														WT-MCM2 + IAA vs. S139A + IAA	11	10.3	0.7	1.041	4	4	0.9509	75
														S139A Cont vs. S139A + IAA	11.6	10.3	1.3	1.124	3	4	1.635	75
														subG1
														MCM2-mAID Cont vs. MCM2-mAID + IAA	4.033	27.44	-23.41	1.124	3	4	29.44	75
														MCM2-mAID Cont vs. WT-MCM2 Cont	4.033	3.753	0.28	1.202	3	3	0.3294	75
														MCM2-mAID Cont vs. WT-MCM2 + IAA	4.033	3.68	0.3533	1.124	3	4	0.4444	75
														MCM2-mAID Cont vs. S139A Cont	4.033	4.17	-0.1367	1.202	3	3	0.1608	75
														MCM2-mAID Cont vs. S139A + IAA	4.033	53.14	-49.1	1.124	3	4	61.76	75
														MCM2-mAID + IAA vs. WT-MCM2 Cont	27.44	3.753	23.69	1.124	4	3	29.79	75
														MCM2-mAID + IAA vs. WT-MCM2 + IAA	27.44	3.68	23.76	1.041	4	4	32.28	75
														MCM2-mAID + IAA vs. S139A Cont	27.44	4.17	23.27	1.124	4	3	29.27	75
														MCM2-mAID + IAA vs. S139A + IAA	27.44	53.14	-25.7	1.041	4	4	34.91	75
														WT-MCM2 Cont vs. WT-MCM2 + IAA	3.753	3.68	0.07333	1.124	3	4	0.09223	75

## Sheet: Sup. fig. 4C
			PLA	Cells	EdU_status	Total.Spot.Area
	Sup. fig. 4C: boxplot & scatterplot		pMCM2-pRecQL4	WT-SIRT1	EdU_pos	0
			pMCM2-pRecQL4	WT-SIRT1	EdU_pos	90
			pMCM2-pRecQL4	WT-SIRT1	EdU_neg	0
			pMCM2-pRecQL4	WT-SIRT1	EdU_neg	0
			pMCM2-pRecQL4	WT-SIRT1	EdU_neg	0
			pMCM2-pRecQL4	WT-SIRT1	EdU_pos	0
			pMCM2-pRecQL4	WT-SIRT1	EdU_pos	0
			pMCM2-pRecQL4	WT-SIRT1	EdU_pos	0
			pMCM2-pRecQL4	WT-SIRT1	EdU_pos	0
			pMCM2-pRecQL4	WT-SIRT1	EdU_pos	0
			pMCM2-pRecQL4	WT-SIRT1	EdU_neg	0
			pMCM2-pRecQL4	WT-SIRT1	EdU_pos	0
			pMCM2-pRecQL4	WT-SIRT1	EdU_neg	0
			pMCM2-pRecQL4	WT-SIRT1	EdU_neg	0
			pMCM2-pRecQL4	WT-SIRT1	EdU_pos	0
			pMCM2-pRecQL4	WT-SIRT1	EdU_neg	17
			pMCM2-pRecQL4	WT-SIRT1	EdU_pos	11
			pMCM2-pRecQL4	WT-SIRT1	EdU_pos	48
			pMCM2-pRecQL4	WT-SIRT1	EdU_pos	0
			pMCM2-pRecQL4	WT-SIRT1	EdU_pos	16
			pMCM2-pRecQL4	WT-SIRT1	EdU_pos	76
			pMCM2-pRecQL4	WT-SIRT1	EdU_neg	0
			pMCM2-pRecQL4	WT-SIRT1	EdU_neg	0
			pMCM2-pRecQL4	WT-SIRT1	EdU_neg	71
			pMCM2-pRecQL4	WT-SIRT1	EdU_pos	0
			pMCM2-pRecQL4	WT-SIRT1	EdU_pos	0
			pMCM2-pRecQL4	WT-SIRT1	EdU_neg	0
			pMCM2-pRecQL4	WT-SIRT1	EdU_neg	22
			pMCM2-pRecQL4	WT-SIRT1	EdU_neg	0
			pMCM2-pRecQL4	WT-SIRT1	EdU_neg	0
			pMCM2-pRecQL4	WT-SIRT1	EdU_neg	0
			pMCM2-pRecQL4	WT-SIRT1	EdU_pos	406
			pMCM2-pRecQL4	WT-SIRT1	EdU_neg	2
			pMCM2-pRecQL4	WT-SIRT1	EdU_neg	0
			pMCM2-pRecQL4	WT-SIRT1	EdU_neg	657
			pMCM2-pRecQL4	WT-SIRT1	EdU_neg	0
			pMCM2-pRecQL4	WT-SIRT1	EdU_pos	650
			pMCM2-pRecQL4	WT-SIRT1	EdU_neg	0
			pMCM2-pRecQL4	WT-SIRT1	EdU_neg	27
			pMCM2-pRecQL4	WT-SIRT1	EdU_neg	292
			pMCM2-pRecQL4	WT-SIRT1	EdU_pos	299
			pMCM2-pRecQL4	WT-SIRT1	EdU_neg	0
			pMCM2-pRecQL4	WT-SIRT1	EdU_neg	0
			pMCM2-pRecQL4	WT-SIRT1	EdU_neg	7
			pMCM2-pRecQL4	WT-SIRT1	EdU_neg	0
			pMCM2-pRecQL4	WT-SIRT1	EdU_neg	0
			pMCM2-pRecQL4	WT-SIRT1	EdU_pos	27
			pMCM2-pRecQL4	WT-SIRT1	EdU_pos	28
			pMCM2-pRecQL4	WT-SIRT1	EdU_pos	0
			pMCM2-pRecQL4	WT-SIRT1	EdU_pos	12
			pMCM2-pRecQL4	WT-SIRT1	EdU_pos	218
			pMCM2-pRecQL4	WT-SIRT1	EdU_pos	66
			pMCM2-pRecQL4	WT-SIRT1	EdU_neg	0
			pMCM2-pRecQL4	WT-SIRT1	EdU_pos	0
			pMCM2-pRecQL4	WT-SIRT1	EdU_neg	1
			pMCM2-pRecQL4	WT-SIRT1	EdU_neg	0
			pMCM2-pRecQL4	WT-SIRT1	EdU_pos	154
			pMCM2-pRecQL4	WT-SIRT1	EdU_pos	238
			pMCM2-pRecQL4	WT-SIRT1	EdU_pos	16
			pMCM2-pRecQL4	WT-SIRT1	EdU_pos	1
			pMCM2-pRecQL4	WT-SIRT1	EdU_pos	7
			pMCM2-pRecQL4	WT-SIRT1	EdU_neg	70
			pMCM2-pRecQL4	WT-SIRT1	EdU_pos	0
			pMCM2-pRecQL4	WT-SIRT1	EdU_pos	0
			pMCM2-pRecQL4	WT-SIRT1	EdU_neg	0
			pMCM2-pRecQL4	WT-SIRT1	EdU_pos	96
			pMCM2-pRecQL4	WT-SIRT1	EdU_pos	74
			pMCM2-pRecQL4	WT-SIRT1	EdU_pos	946
			pMCM2-pRecQL4	WT-SIRT1	EdU_pos	559
			pMCM2-pRecQL4	WT-SIRT1	EdU_neg	0
			pMCM2-pRecQL4	WT-SIRT1	EdU_neg	0
			pMCM2-pRecQL4	WT-SIRT1	EdU_pos	0
			pMCM2-pRecQL4	WT-SIRT1	EdU_neg	203
			pMCM2-pRecQL4	WT-SIRT1	EdU_neg	129
			pMCM2-pRecQL4	WT-SIRT1	EdU_neg	62
			pMCM2-pRecQL4	WT-SIRT1	EdU_neg	30
			pMCM2-pRecQL4	WT-SIRT1	EdU_neg	40
			pMCM2-pRecQL4	WT-SIRT1	EdU_neg	692
			pMCM2-pRecQL4	WT-SIRT1	EdU_neg	1
			pMCM2-pRecQL4	WT-SIRT1	EdU_neg	289
			pMCM2-pRecQL4	WT-SIRT1	EdU_pos	180
			pMCM2-pRecQL4	WT-SIRT1	EdU_neg	11
			pMCM2-pRecQL4	WT-SIRT1	EdU_neg	191
			pMCM2-pRecQL4	WT-SIRT1	EdU_neg	52
			pMCM2-pRecQL4	WT-SIRT1	EdU_neg	11
			pMCM2-pRecQL4	WT-SIRT1	EdU_pos	71
			pMCM2-pRecQL4	WT-SIRT1	EdU_pos	282
			pMCM2-pRecQL4	WT-SIRT1	EdU_neg	32
			pMCM2-pRecQL4	WT-SIRT1	EdU_neg	3
			pMCM2-pRecQL4	WT-SIRT1	EdU_pos	136
			pMCM2-pRecQL4	WT-SIRT1	EdU_pos	754
			pMCM2-pRecQL4	WT-SIRT1	EdU_neg	66
			pMCM2-pRecQL4	WT-SIRT1	EdU_neg	36
			pMCM2-pRecQL4	WT-SIRT1	EdU_pos	61
			pMCM2-pRecQL4	WT-SIRT1	EdU_neg	83
			pMCM2-pRecQL4	WT-SIRT1	EdU_neg	381
			pMCM2-pRecQL4	WT-SIRT1	EdU_neg	26
			pMCM2-pRecQL4	WT-SIRT1	EdU_pos	552
			pMCM2-pRecQL4	WT-SIRT1	EdU_neg	6
			pMCM2-pRecQL4	WT-SIRT1	EdU_neg	2
			pMCM2-pRecQL4	WT-SIRT1	EdU_neg	1
			pMCM2-pRecQL4	WT-SIRT1	EdU_neg	1
			pMCM2-pRecQL4	WT-SIRT1	EdU_pos	967
			pMCM2-pRecQL4	WT-SIRT1	EdU_neg	8
			pMCM2-pRecQL4	WT-SIRT1	EdU_neg	4
			pMCM2-pRecQL4	WT-SIRT1	EdU_pos	203
			pMCM2-pRecQL4	WT-SIRT1	EdU_neg	108
			pMCM2-pRecQL4	WT-SIRT1	EdU_neg	83
			pMCM2-pRecQL4	WT-SIRT1	EdU_neg	5
			pMCM2-pRecQL4	WT-SIRT1	EdU_neg	14
			pMCM2-pRecQL4	WT-SIRT1	EdU_neg	0
			pMCM2-pRecQL4	WT-SIRT1	EdU_neg	63
			pMCM2-pRecQL4	WT-SIRT1	EdU_neg	2
			pMCM2-pRecQL4	WT-SIRT1	EdU_neg	5
			pMCM2-pRecQL4	WT-SIRT1	EdU_neg	6
			pMCM2-pRecQL4	WT-SIRT1	EdU_neg	10
			pMCM2-pRecQL4	WT-SIRT1	EdU_neg	45
			pMCM2-pRecQL4	WT-SIRT1	EdU_neg	6
			pMCM2-pRecQL4	WT-SIRT1	EdU_pos	279
			pMCM2-pRecQL4	WT-SIRT1	EdU_pos	323
			pMCM2-pRecQL4	WT-SIRT1	EdU_pos	57
			pMCM2-pRecQL4	WT-SIRT1	EdU_neg	8
			pMCM2-pRecQL4	WT-SIRT1	EdU_pos	411
			pMCM2-pRecQL4	WT-SIRT1	EdU_neg	476
			pMCM2-pRecQL4	WT-SIRT1	EdU_pos	923
			pMCM2-pRecQL4	WT-SIRT1	EdU_neg	15
			pMCM2-pRecQL4	WT-SIRT1	EdU_neg	63
			pMCM2-pRecQL4	WT-SIRT1	EdU_neg	105
			pMCM2-pRecQL4	WT-SIRT1	EdU_pos	807
			pMCM2-pRecQL4	WT-SIRT1	EdU_neg	59
			pMCM2-pRecQL4	WT-SIRT1	EdU_pos	592
			pMCM2-pRecQL4	WT-SIRT1	EdU_pos	202
			pMCM2-pRecQL4	WT-SIRT1	EdU_neg	1
			pMCM2-pRecQL4	WT-SIRT1	EdU_neg	83
			pMCM2-pRecQL4	WT-SIRT1	EdU_neg	17
			pMCM2-pRecQL4	WT-SIRT1	EdU_neg	0
			pMCM2-pRecQL4	WT-SIRT1	EdU_pos	284
			pMCM2-pRecQL4	WT-SIRT1	EdU_neg	21
			pMCM2-pRecQL4	WT-SIRT1	EdU_neg	36
			pMCM2-pRecQL4	WT-SIRT1	EdU_pos	71
			pMCM2-pRecQL4	WT-SIRT1	EdU_neg	223
			pMCM2-pRecQL4	WT-SIRT1	EdU_pos	53
			pMCM2-pRecQL4	WT-SIRT1	EdU_neg	18
			pMCM2-pRecQL4	WT-SIRT1	EdU_pos	0
			pMCM2-pRecQL4	WT-SIRT1	EdU_neg	0
			pMCM2-pRecQL4	WT-SIRT1	EdU_neg	0
			pMCM2-pRecQL4	WT-SIRT1	EdU_neg	0
			pMCM2-pRecQL4	WT-SIRT1	EdU_neg	0
			pMCM2-pRecQL4	WT-SIRT1	EdU_neg	3
			pMCM2-pRecQL4	WT-SIRT1	EdU_neg	0
			pMCM2-pRecQL4	WT-SIRT1	EdU_neg	0
			pMCM2-pRecQL4	WT-SIRT1	EdU_pos	0
			pMCM2-pRecQL4	WT-SIRT1	EdU_neg	0
			pMCM2-pRecQL4	WT-SIRT1	EdU_neg	0
			pMCM2-pRecQL4	WT-SIRT1	EdU_neg	35
			pMCM2-pRecQL4	WT-SIRT1	EdU_pos	0
			pMCM2-pRecQL4	WT-SIRT1	EdU_neg	0
			pMCM2-pRecQL4	WT-SIRT1	EdU_neg	0
			pMCM2-pRecQL4	WT-SIRT1	EdU_pos	2
			pMCM2-pRecQL4	WT-SIRT1	EdU_pos	34
			pMCM2-pRecQL4	WT-SIRT1	EdU_pos	11
			pMCM2-pRecQL4	WT-SIRT1	EdU_pos	0
			pMCM2-pRecQL4	WT-SIRT1	EdU_pos	67
			pMCM2-pRecQL4	WT-SIRT1	EdU_neg	0
			pMCM2-pRecQL4	WT-SIRT1	EdU_neg	76
			pMCM2-pRecQL4	WT-SIRT1	EdU_pos	262
			pMCM2-pRecQL4	WT-SIRT1	EdU_pos	58
			pMCM2-pRecQL4	WT-SIRT1	EdU_neg	0
			pMCM2-pRecQL4	WT-SIRT1	EdU_neg	34
			pMCM2-pRecQL4	WT-SIRT1	EdU_neg	2
			pMCM2-pRecQL4	WT-SIRT1	EdU_neg	8
			pMCM2-pRecQL4	WT-SIRT1	EdU_neg	27
			pMCM2-pRecQL4	WT-SIRT1	EdU_pos	135
			pMCM2-pRecQL4	WT-SIRT1	EdU_neg	48
			pMCM2-pRecQL4	WT-SIRT1	EdU_neg	16
			pMCM2-pRecQL4	WT-SIRT1	EdU_neg	0
			pMCM2-pRecQL4	WT-SIRT1	EdU_pos	393
			pMCM2-pRecQL4	WT-SIRT1	EdU_neg	0
			pMCM2-pRecQL4	WT-SIRT1	EdU_neg	23
			pMCM2-pRecQL4	WT-SIRT1	EdU_neg	10
			pMCM2-pRecQL4	WT-SIRT1	EdU_neg	10
			pMCM2-pRecQL4	WT-SIRT1	EdU_neg	20
			pMCM2-pRecQL4	WT-SIRT1	EdU_neg	11
			pMCM2-pRecQL4	WT-SIRT1	EdU_neg	1
			pMCM2-pRecQL4	WT-SIRT1	EdU_pos	1415
			pMCM2-pRecQL4	WT-SIRT1	EdU_pos	508
			pMCM2-pRecQL4	WT-SIRT1	EdU_pos	42
			pMCM2-pRecQL4	WT-SIRT1	EdU_pos	66
			pMCM2-pRecQL4	WT-SIRT1	EdU_neg	6
			pMCM2-pRecQL4	WT-SIRT1	EdU_neg	0
			pMCM2-pRecQL4	WT-SIRT1	EdU_neg	70
			pMCM2-pRecQL4	WT-SIRT1	EdU_neg	178
			pMCM2-pRecQL4	WT-SIRT1	EdU_pos	57
			pMCM2-pRecQL4	WT-SIRT1	EdU_pos	3
			pMCM2-pRecQL4	WT-SIRT1	EdU_pos	223
			pMCM2-pRecQL4	WT-SIRT1	EdU_pos	420
			pMCM2-pRecQL4	WT-SIRT1	EdU_pos	143
			pMCM2-pRecQL4	WT-SIRT1	EdU_neg	180
			pMCM2-pRecQL4	WT-SIRT1	EdU_pos	1309
			pMCM2-pRecQL4	WT-SIRT1	EdU_neg	46
			pMCM2-pRecQL4	WT-SIRT1	EdU_neg	8
			pMCM2-pRecQL4	WT-SIRT1	EdU_pos	777
			pMCM2-pRecQL4	WT-SIRT1	EdU_neg	16
			pMCM2-pRecQL4	WT-SIRT1	EdU_neg	39
			pMCM2-pRecQL4	WT-SIRT1	EdU_pos	28
			pMCM2-pRecQL4	WT-SIRT1	EdU_pos	178
			pMCM2-pRecQL4	WT-SIRT1	EdU_pos	1078
			pMCM2-pRecQL4	WT-SIRT1	EdU_pos	534
			pMCM2-pRecQL4	WT-SIRT1	EdU_pos	163
			pMCM2-pRecQL4	WT-SIRT1	EdU_neg	53
			pMCM2-pRecQL4	WT-SIRT1	EdU_neg	3
			pMCM2-pRecQL4	WT-SIRT1	EdU_neg	91
			pMCM2-pRecQL4	WT-SIRT1	EdU_neg	144
			pMCM2-pRecQL4	WT-SIRT1	EdU_neg	162
			pMCM2-pRecQL4	WT-SIRT1	EdU_pos	6
			pMCM2-pRecQL4	WT-SIRT1	EdU_neg	25
			pMCM2-pRecQL4	WT-SIRT1	EdU_neg	53
			pMCM2-pRecQL4	WT-SIRT1	EdU_neg	76
			pMCM2-pRecQL4	WT-SIRT1	EdU_pos	238
			pMCM2-pRecQL4	WT-SIRT1	EdU_pos	730
			pMCM2-pRecQL4	WT-SIRT1	EdU_neg	141
			pMCM2-pRecQL4	WT-SIRT1	EdU_pos	7
			pMCM2-pRecQL4	WT-SIRT1	EdU_neg	108
			pMCM2-pRecQL4	WT-SIRT1	EdU_neg	1
			pMCM2-pRecQL4	WT-SIRT1	EdU_pos	527
			pMCM2-pRecQL4	WT-SIRT1	EdU_neg	28
			pMCM2-pRecQL4	WT-SIRT1	EdU_pos	1321
			pMCM2-pRecQL4	WT-SIRT1	EdU_pos	440
			pMCM2-pRecQL4	WT-SIRT1	EdU_neg	2
			pMCM2-pRecQL4	WT-SIRT1	EdU_neg	2
			pMCM2-pRecQL4	WT-SIRT1	EdU_neg	12
			pMCM2-pRecQL4	WT-SIRT1	EdU_pos	1087
			pMCM2-pRecQL4	WT-SIRT1	EdU_pos	778
			pMCM2-pRecQL4	WT-SIRT1	EdU_neg	82
			pMCM2-pRecQL4	WT-SIRT1	EdU_neg	35
			pMCM2-pRecQL4	WT-SIRT1	EdU_pos	424
			pMCM2-pRecQL4	WT-SIRT1	EdU_neg	72
			pMCM2-pRecQL4	WT-SIRT1	EdU_pos	70
			pMCM2-pRecQL4	WT-SIRT1	EdU_neg	42
			MTBP-RecQL4	WT-SIRT1	EdU_neg	3
			MTBP-RecQL4	WT-SIRT1	EdU_pos	6
			MTBP-RecQL4	WT-SIRT1	EdU_pos	50
			MTBP-RecQL4	WT-SIRT1	EdU_neg	0
			MTBP-RecQL4	WT-SIRT1	EdU_neg	2
			MTBP-RecQL4	WT-SIRT1	EdU_pos	0
			MTBP-RecQL4	WT-SIRT1	EdU_pos	398
			MTBP-RecQL4	WT-SIRT1	EdU_pos	37
			MTBP-RecQL4	WT-SIRT1	EdU_pos	20
			MTBP-RecQL4	WT-SIRT1	EdU_pos	180
			MTBP-RecQL4	WT-SIRT1	EdU_pos	0
			MTBP-RecQL4	WT-SIRT1	EdU_neg	0
			MTBP-RecQL4	WT-SIRT1	EdU_pos	74
			MTBP-RecQL4	WT-SIRT1	EdU_neg	256
			MTBP-RecQL4	WT-SIRT1	EdU_neg	4
			MTBP-RecQL4	WT-SIRT1	EdU_pos	178
			MTBP-RecQL4	WT-SIRT1	EdU_pos	362
			MTBP-RecQL4	WT-SIRT1	EdU_pos	23
			MTBP-RecQL4	WT-SIRT1	EdU_neg	0
			MTBP-RecQL4	WT-SIRT1	EdU_neg	6
			MTBP-RecQL4	WT-SIRT1	EdU_neg	0
			MTBP-RecQL4	WT-SIRT1	EdU_neg	0
			MTBP-RecQL4	WT-SIRT1	EdU_neg	0
			MTBP-RecQL4	WT-SIRT1	EdU_neg	0
			MTBP-RecQL4	WT-SIRT1	EdU_neg	0
			MTBP-RecQL4	WT-SIRT1	EdU_pos	81
			MTBP-RecQL4	WT-SIRT1	EdU_neg	0
			MTBP-RecQL4	WT-SIRT1	EdU_pos	8
			MTBP-RecQL4	WT-SIRT1	EdU_neg	0
			MTBP-RecQL4	WT-SIRT1	EdU_pos	98
			MTBP-RecQL4	WT-SIRT1	EdU_pos	16
			MTBP-RecQL4	WT-SIRT1	EdU_pos	16
			MTBP-RecQL4	WT-SIRT1	EdU_neg	0
			MTBP-RecQL4	WT-SIRT1	EdU_pos	93
			MTBP-RecQL4	WT-SIRT1	EdU_pos	24
			MTBP-RecQL4	WT-SIRT1	EdU_neg	0
			MTBP-RecQL4	WT-SIRT1	EdU_neg	0
			MTBP-RecQL4	WT-SIRT1	EdU_neg	0
			MTBP-RecQL4	WT-SIRT1	EdU_neg	1
			MTBP-RecQL4	WT-SIRT1	EdU_pos	65
			MTBP-RecQL4	WT-SIRT1	EdU_pos	6
			MTBP-RecQL4	WT-SIRT1	EdU_neg	0
			MTBP-RecQL4	WT-SIRT1	EdU_pos	41
			MTBP-RecQL4	WT-SIRT1	EdU_neg	0
			MTBP-RecQL4	WT-SIRT1	EdU_neg	0
			MTBP-RecQL4	WT-SIRT1	EdU_neg	40
			MTBP-RecQL4	WT-SIRT1	EdU_pos	200
			MTBP-RecQL4	WT-SIRT1	EdU_neg	286
			MTBP-RecQL4	WT-SIRT1	EdU_pos	1057
			MTBP-RecQL4	WT-SIRT1	EdU_neg	9
			MTBP-RecQL4	WT-SIRT1	EdU_pos	190
			MTBP-RecQL4	WT-SIRT1	EdU_pos	52
			MTBP-RecQL4	WT-SIRT1	EdU_neg	193
			MTBP-RecQL4	WT-SIRT1	EdU_pos	820
			MTBP-RecQL4	WT-SIRT1	EdU_neg	131
			MTBP-RecQL4	WT-SIRT1	EdU_neg	192
			MTBP-RecQL4	WT-SIRT1	EdU_pos	8
			MTBP-RecQL4	WT-SIRT1	EdU_pos	401
			MTBP-RecQL4	WT-SIRT1	EdU_neg	197
			MTBP-RecQL4	WT-SIRT1	EdU_neg	11
			MTBP-RecQL4	WT-SIRT1	EdU_pos	1241
			MTBP-RecQL4	WT-SIRT1	EdU_pos	3
			MTBP-RecQL4	WT-SIRT1	EdU_pos	791
			MTBP-RecQL4	WT-SIRT1	EdU_pos	176
			MTBP-RecQL4	WT-SIRT1	EdU_neg	307
			MTBP-RecQL4	WT-SIRT1	EdU_pos	400
			MTBP-RecQL4	WT-SIRT1	EdU_pos	12
			MTBP-RecQL4	WT-SIRT1	EdU_pos	216
			MTBP-RecQL4	WT-SIRT1	EdU_neg	55
			MTBP-RecQL4	WT-SIRT1	EdU_neg	105
			MTBP-RecQL4	WT-SIRT1	EdU_pos	350
			MTBP-RecQL4	WT-SIRT1	EdU_neg	0
			MTBP-RecQL4	WT-SIRT1	EdU_pos	44
			MTBP-RecQL4	WT-SIRT1	EdU_pos	668
			MTBP-RecQL4	WT-SIRT1	EdU_pos	934
			MTBP-RecQL4	WT-SIRT1	EdU_neg	5
			MTBP-RecQL4	WT-SIRT1	EdU_neg	353
			MTBP-RecQL4	WT-SIRT1	EdU_pos	638
			MTBP-RecQL4	WT-SIRT1	EdU_pos	266
			MTBP-RecQL4	WT-SIRT1	EdU_pos	45
			MTBP-RecQL4	WT-SIRT1	EdU_neg	0
			MTBP-RecQL4	WT-SIRT1	EdU_neg	0
			MTBP-RecQL4	WT-SIRT1	EdU_neg	0
			MTBP-RecQL4	WT-SIRT1	EdU_neg	7
			MTBP-RecQL4	WT-SIRT1	EdU_neg	0
			MTBP-RecQL4	WT-SIRT1	EdU_neg	0
			MTBP-RecQL4	WT-SIRT1	EdU_neg	0
			MTBP-RecQL4	WT-SIRT1	EdU_pos	865
			MTBP-RecQL4	WT-SIRT1	EdU_neg	0
			MTBP-RecQL4	WT-SIRT1	EdU_neg	0
			MTBP-RecQL4	WT-SIRT1	EdU_pos	869
			MTBP-RecQL4	WT-SIRT1	EdU_pos	327
			MTBP-RecQL4	WT-SIRT1	EdU_pos	473
			MTBP-RecQL4	WT-SIRT1	EdU_pos	241
			MTBP-RecQL4	WT-SIRT1	EdU_pos	331
			MTBP-RecQL4	WT-SIRT1	EdU_pos	0
			MTBP-RecQL4	WT-SIRT1	EdU_pos	9
			MTBP-RecQL4	WT-SIRT1	EdU_pos	0
			MTBP-RecQL4	WT-SIRT1	EdU_pos	27
			MTBP-RecQL4	WT-SIRT1	EdU_neg	0
			MTBP-RecQL4	WT-SIRT1	EdU_neg	1
			MTBP-RecQL4	WT-SIRT1	EdU_pos	50
			MTBP-RecQL4	WT-SIRT1	EdU_pos	230
			MTBP-RecQL4	WT-SIRT1	EdU_neg	0
			MTBP-RecQL4	WT-SIRT1	EdU_neg	3
			MTBP-RecQL4	WT-SIRT1	EdU_neg	0
			MTBP-RecQL4	WT-SIRT1	EdU_pos	309
			MTBP-RecQL4	WT-SIRT1	EdU_neg	18
			MTBP-RecQL4	WT-SIRT1	EdU_pos	7
			MTBP-RecQL4	WT-SIRT1	EdU_pos	2
			MTBP-RecQL4	WT-SIRT1	EdU_pos	0
			MTBP-RecQL4	WT-SIRT1	EdU_pos	78
			MTBP-RecQL4	WT-SIRT1	EdU_pos	13
			MTBP-RecQL4	WT-SIRT1	EdU_pos	0
			MTBP-RecQL4	WT-SIRT1	EdU_neg	0
			MTBP-RecQL4	WT-SIRT1	EdU_pos	931
			MTBP-RecQL4	WT-SIRT1	EdU_neg	10
			MTBP-RecQL4	WT-SIRT1	EdU_neg	73
			MTBP-RecQL4	WT-SIRT1	EdU_pos	542
			MTBP-RecQL4	WT-SIRT1	EdU_neg	63
			MTBP-RecQL4	WT-SIRT1	EdU_neg	2
			MTBP-RecQL4	WT-SIRT1	EdU_pos	93
			MTBP-RecQL4	WT-SIRT1	EdU_neg	116
			MTBP-RecQL4	WT-SIRT1	EdU_pos	176
			MTBP-RecQL4	WT-SIRT1	EdU_neg	0
			MTBP-RecQL4	WT-SIRT1	EdU_pos	111
			MTBP-RecQL4	WT-SIRT1	EdU_pos	96
			MTBP-RecQL4	WT-SIRT1	EdU_neg	65
			MTBP-RecQL4	WT-SIRT1	EdU_neg	195
			MTBP-RecQL4	WT-SIRT1	EdU_neg	44
			MTBP-RecQL4	WT-SIRT1	EdU_pos	97
			MTBP-RecQL4	WT-SIRT1	EdU_neg	204
			MTBP-RecQL4	WT-SIRT1	EdU_neg	23
			MTBP-RecQL4	WT-SIRT1	EdU_pos	932
			MTBP-RecQL4	WT-SIRT1	EdU_neg	132
			MTBP-RecQL4	WT-SIRT1	EdU_pos	47
			MTBP-RecQL4	WT-SIRT1	EdU_neg	61
			MTBP-RecQL4	WT-SIRT1	EdU_neg	30
			MTBP-RecQL4	WT-SIRT1	EdU_neg	67
			MTBP-RecQL4	WT-SIRT1	EdU_neg	31
			MTBP-RecQL4	WT-SIRT1	EdU_neg	31
			MTBP-RecQL4	WT-SIRT1	EdU_neg	88
			MTBP-RecQL4	WT-SIRT1	EdU_neg	52
			MTBP-RecQL4	WT-SIRT1	EdU_neg	36
			MTBP-RecQL4	WT-SIRT1	EdU_neg	78
			MTBP-RecQL4	WT-SIRT1	EdU_neg	0
			MTBP-RecQL4	WT-SIRT1	EdU_neg	1
			MTBP-RecQL4	WT-SIRT1	EdU_neg	295
			MTBP-RecQL4	WT-SIRT1	EdU_neg	244
			MTBP-RecQL4	WT-SIRT1	EdU_neg	39
			MTBP-RecQL4	WT-SIRT1	EdU_neg	15
			MTBP-RecQL4	WT-SIRT1	EdU_neg	32
			MTBP-RecQL4	WT-SIRT1	EdU_neg	16
			MTBP-RecQL4	WT-SIRT1	EdU_pos	139
			MTBP-RecQL4	WT-SIRT1	EdU_pos	1211
			MTBP-RecQL4	WT-SIRT1	EdU_neg	0
			MTBP-RecQL4	WT-SIRT1	EdU_pos	1528
			MTBP-RecQL4	WT-SIRT1	EdU_neg	18
			MTBP-RecQL4	WT-SIRT1	EdU_neg	188
			MTBP-RecQL4	WT-SIRT1	EdU_pos	966
			MTBP-RecQL4	WT-SIRT1	EdU_neg	71
			MTBP-RecQL4	WT-SIRT1	EdU_pos	184
			MTBP-RecQL4	WT-SIRT1	EdU_pos	1455
			MTBP-RecQL4	WT-SIRT1	EdU_pos	107
			MTBP-RecQL4	WT-SIRT1	EdU_pos	1073
			MTBP-RecQL4	WT-SIRT1	EdU_neg	47
			MTBP-RecQL4	WT-SIRT1	EdU_pos	621
			MTBP-RecQL4	WT-SIRT1	EdU_pos	755
			MTBP-RecQL4	WT-SIRT1	EdU_neg	97
			MTBP-RecQL4	WT-SIRT1	EdU_neg	11
			MTBP-RecQL4	WT-SIRT1	EdU_neg	0
			MTBP-RecQL4	WT-SIRT1	EdU_neg	7
			MTBP-RecQL4	WT-SIRT1	EdU_neg	69
			MTBP-RecQL4	WT-SIRT1	EdU_pos	1794
			MTBP-RecQL4	WT-SIRT1	EdU_pos	2596
			MTBP-RecQL4	WT-SIRT1	EdU_neg	270
			MTBP-RecQL4	WT-SIRT1	EdU_pos	142
			MTBP-RecQL4	WT-SIRT1	EdU_neg	33
			MTBP-RecQL4	WT-SIRT1	EdU_neg	17
			MTBP-RecQL4	WT-SIRT1	EdU_neg	38
			MTBP-RecQL4	WT-SIRT1	EdU_neg	102
			MTBP-RecQL4	WT-SIRT1	EdU_pos	1196
			MTBP-RecQL4	WT-SIRT1	EdU_pos	527
			MTBP-RecQL4	WT-SIRT1	EdU_neg	2
			MTBP-RecQL4	WT-SIRT1	EdU_pos	863
			MTBP-RecQL4	WT-SIRT1	EdU_pos	677
			MTBP-RecQL4	WT-SIRT1	EdU_neg	2
			MTBP-RecQL4	WT-SIRT1	EdU_neg	54
			MTBP-RecQL4	WT-SIRT1	EdU_pos	1233
			MTBP-RecQL4	WT-SIRT1	EdU_neg	45
			MTBP-RecQL4	WT-SIRT1	EdU_neg	576
			MTBP-RecQL4	WT-SIRT1	EdU_neg	0
			MTBP-RecQL4	WT-SIRT1	EdU_neg	46
			MTBP-RecQL4	WT-SIRT1	EdU_neg	14
			MTBP-RecQL4	WT-SIRT1	EdU_neg	14
			MTBP-RecQL4	WT-SIRT1	EdU_neg	65
			MTBP-RecQL4	WT-SIRT1	EdU_neg	23
			MTBP-RecQL4	WT-SIRT1	EdU_neg	10
			MTBP-RecQL4	WT-SIRT1	EdU_neg	168
			MTBP-RecQL4	WT-SIRT1	EdU_neg	6
			MTBP-RecQL4	WT-SIRT1	EdU_pos	878
			MTBP-RecQL4	WT-SIRT1	EdU_neg	164
			MTBP-RecQL4	WT-SIRT1	EdU_neg	18
			MTBP-RecQL4	WT-SIRT1	EdU_neg	28
			MTBP-RecQL4	WT-SIRT1	EdU_neg	151
			MTBP-RecQL4	WT-SIRT1	EdU_pos	88
			MTBP-RecQL4	WT-SIRT1	EdU_neg	31
			MTBP-RecQL4	WT-SIRT1	EdU_neg	47
			MTBP-RecQL4	WT-SIRT1	EdU_neg	140
			MTBP-RecQL4	WT-SIRT1	EdU_neg	66
			MTBP-RecQL4	WT-SIRT1	EdU_neg	40
			MTBP-RecQL4	WT-SIRT1	EdU_pos	1588
			MTBP-RecQL4	WT-SIRT1	EdU_pos	329
			MTBP-RecQL4	WT-SIRT1	EdU_pos	134
			MTBP-RecQL4	WT-SIRT1	EdU_neg	908
			MTBP-RecQL4	WT-SIRT1	EdU_neg	1
			MTBP-RecQL4	WT-SIRT1	EdU_neg	59
			MTBP-RecQL4	WT-SIRT1	EdU_neg	47
			MTBP-RecQL4	WT-SIRT1	EdU_neg	0
			MTBP-RecQL4	WT-SIRT1	EdU_pos	189
			MTBP-RecQL4	WT-SIRT1	EdU_pos	226
			MTBP-RecQL4	WT-SIRT1	EdU_neg	265
			MTBP-RecQL4	WT-SIRT1	EdU_pos	195
			MTBP-RecQL4	WT-SIRT1	EdU_neg	14
			MTBP-RecQL4	WT-SIRT1	EdU_pos	647
			MTBP-RecQL4	WT-SIRT1	EdU_pos	60
			MTBP-RecQL4	WT-SIRT1	EdU_neg	95
			MTBP-RecQL4	WT-SIRT1	EdU_neg	1
			MTBP-RecQL4	WT-SIRT1	EdU_neg	96
			MTBP-RecQL4	WT-SIRT1	EdU_neg	78
			MTBP-RecQL4	WT-SIRT1	EdU_pos	705
			MTBP-RecQL4	WT-SIRT1	EdU_pos	1168
			MTBP-RecQL4	WT-SIRT1	EdU_neg	524
			MTBP-RecQL4	WT-SIRT1	EdU_pos	1990
			MTBP-RecQL4	WT-SIRT1	EdU_neg	59
			MTBP-RecQL4	WT-SIRT1	EdU_pos	418
			MTBP-RecQL4	WT-SIRT1	EdU_pos	754
			MTBP-RecQL4	WT-SIRT1	EdU_pos	1833
			MTBP-RecQL4	WT-SIRT1	EdU_pos	405
			MTBP-RecQL4	WT-SIRT1	EdU_neg	72
			MTBP-RecQL4	WT-SIRT1	EdU_pos	855
			MTBP-RecQL4	WT-SIRT1	EdU_pos	201
			MTBP-RecQL4	WT-SIRT1	EdU_pos	984
			MTBP-RecQL4	WT-SIRT1	EdU_pos	736
			MTBP-RecQL4	WT-SIRT1	EdU_pos	291
			MTBP-RecQL4	WT-SIRT1	EdU_neg	91
			MTBP-RecQL4	WT-SIRT1	EdU_neg	60
			MTBP-RecQL4	WT-SIRT1	EdU_neg	19
			MTBP-RecQL4	WT-SIRT1	EdU_neg	11
			MTBP-RecQL4	WT-SIRT1	EdU_pos	540
			MTBP-RecQL4	WT-SIRT1	EdU_pos	559
			MTBP-RecQL4	WT-SIRT1	EdU_neg	145
			pMCM2-MTBP	WT-SIRT1	EdU_neg	0
			pMCM2-MTBP	WT-SIRT1	EdU_neg	0
			pMCM2-MTBP	WT-SIRT1	EdU_neg	0
			pMCM2-MTBP	WT-SIRT1	EdU_neg	112
			pMCM2-MTBP	WT-SIRT1	EdU_pos	151
			pMCM2-MTBP	WT-SIRT1	EdU_neg	0
			pMCM2-MTBP	WT-SIRT1	EdU_pos	0
			pMCM2-MTBP	WT-SIRT1	EdU_neg	65
			pMCM2-MTBP	WT-SIRT1	EdU_neg	15
			pMCM2-MTBP	WT-SIRT1	EdU_neg	0
			pMCM2-MTBP	WT-SIRT1	EdU_neg	0
			pMCM2-MTBP	WT-SIRT1	EdU_neg	0
			pMCM2-MTBP	WT-SIRT1	EdU_pos	139
			pMCM2-MTBP	WT-SIRT1	EdU_neg	0
			pMCM2-MTBP	WT-SIRT1	EdU_pos	115
			pMCM2-MTBP	WT-SIRT1	EdU_neg	0
			pMCM2-MTBP	WT-SIRT1	EdU_pos	134
			pMCM2-MTBP	WT-SIRT1	EdU_neg	121
			pMCM2-MTBP	WT-SIRT1	EdU_pos	97
			pMCM2-MTBP	WT-SIRT1	EdU_neg	0
			pMCM2-MTBP	WT-SIRT1	EdU_neg	1
			pMCM2-MTBP	WT-SIRT1	EdU_pos	573
			pMCM2-MTBP	WT-SIRT1	EdU_neg	65
			pMCM2-MTBP	WT-SIRT1	EdU_pos	1200
			pMCM2-MTBP	WT-SIRT1	EdU_pos	151
			pMCM2-MTBP	WT-SIRT1	EdU_pos	846
			pMCM2-MTBP	WT-SIRT1	EdU_neg	1
			pMCM2-MTBP	WT-SIRT1	EdU_pos	81
			pMCM2-MTBP	WT-SIRT1	EdU_neg	0
			pMCM2-MTBP	WT-SIRT1	EdU_neg	0
			pMCM2-MTBP	WT-SIRT1	EdU_neg	0
			pMCM2-MTBP	WT-SIRT1	EdU_pos	1166
			pMCM2-MTBP	WT-SIRT1	EdU_neg	58
			pMCM2-MTBP	WT-SIRT1	EdU_neg	31
			pMCM2-MTBP	WT-SIRT1	EdU_neg	85
			pMCM2-MTBP	WT-SIRT1	EdU_pos	74
			pMCM2-MTBP	WT-SIRT1	EdU_pos	17
			pMCM2-MTBP	WT-SIRT1	EdU_pos	452
			pMCM2-MTBP	WT-SIRT1	EdU_pos	13
			pMCM2-MTBP	WT-SIRT1	EdU_pos	615
			pMCM2-MTBP	WT-SIRT1	EdU_neg	0
			pMCM2-MTBP	WT-SIRT1	EdU_neg	17
			pMCM2-MTBP	WT-SIRT1	EdU_pos	32
			pMCM2-MTBP	WT-SIRT1	EdU_pos	132
			pMCM2-MTBP	WT-SIRT1	EdU_neg	39
			pMCM2-MTBP	WT-SIRT1	EdU_neg	29
			pMCM2-MTBP	WT-SIRT1	EdU_pos	9
			pMCM2-MTBP	WT-SIRT1	EdU_neg	0
			pMCM2-MTBP	WT-SIRT1	EdU_pos	34
			pMCM2-MTBP	WT-SIRT1	EdU_neg	0
			pMCM2-MTBP	WT-SIRT1	EdU_pos	19
			pMCM2-MTBP	WT-SIRT1	EdU_neg	0
			pMCM2-MTBP	WT-SIRT1	EdU_neg	0
			pMCM2-MTBP	WT-SIRT1	EdU_neg	72
			pMCM2-MTBP	WT-SIRT1	EdU_neg	0
			pMCM2-MTBP	WT-SIRT1	EdU_neg	0
			pMCM2-MTBP	WT-SIRT1	EdU_neg	0
			pMCM2-MTBP	WT-SIRT1	EdU_neg	13
			pMCM2-MTBP	WT-SIRT1	EdU_neg	19
			pMCM2-MTBP	WT-SIRT1	EdU_neg	0
			pMCM2-MTBP	WT-SIRT1	EdU_neg	0
			pMCM2-MTBP	WT-SIRT1	EdU_neg	16
			pMCM2-MTBP	WT-SIRT1	EdU_neg	20
			pMCM2-MTBP	WT-SIRT1	EdU_neg	33
			pMCM2-MTBP	WT-SIRT1	EdU_neg	0
			pMCM2-MTBP	WT-SIRT1	EdU_pos	323
			pMCM2-MTBP	WT-SIRT1	EdU_pos	218
			pMCM2-MTBP	WT-SIRT1	EdU_pos	84
			pMCM2-MTBP	WT-SIRT1	EdU_neg	0
			pMCM2-MTBP	WT-SIRT1	EdU_neg	163
			pMCM2-MTBP	WT-SIRT1	EdU_neg	7
			pMCM2-MTBP	WT-SIRT1	EdU_neg	0
			pMCM2-MTBP	WT-SIRT1	EdU_neg	0
			pMCM2-MTBP	WT-SIRT1	EdU_neg	0
			pMCM2-MTBP	WT-SIRT1	EdU_neg	0
			pMCM2-MTBP	WT-SIRT1	EdU_pos	25
			pMCM2-MTBP	WT-SIRT1	EdU_neg	0
			pMCM2-MTBP	WT-SIRT1	EdU_neg	8
			pMCM2-MTBP	WT-SIRT1	EdU_neg	0
			pMCM2-MTBP	WT-SIRT1	EdU_neg	0
			pMCM2-MTBP	WT-SIRT1	EdU_neg	99
			pMCM2-MTBP	WT-SIRT1	EdU_neg	48
			pMCM2-MTBP	WT-SIRT1	EdU_neg	0
			pMCM2-MTBP	WT-SIRT1	EdU_pos	274
			pMCM2-MTBP	WT-SIRT1	EdU_neg	64
			pMCM2-MTBP	WT-SIRT1	EdU_neg	0
			pMCM2-MTBP	WT-SIRT1	EdU_neg	0
			pMCM2-MTBP	WT-SIRT1	EdU_neg	0
			pMCM2-MTBP	WT-SIRT1	EdU_pos	77
			pMCM2-MTBP	WT-SIRT1	EdU_neg	29
			pMCM2-MTBP	WT-SIRT1	EdU_neg	75
			pMCM2-MTBP	WT-SIRT1	EdU_pos	71
			pMCM2-MTBP	WT-SIRT1	EdU_pos	89
			pMCM2-MTBP	WT-SIRT1	EdU_pos	195
			pMCM2-MTBP	WT-SIRT1	EdU_pos	307
			pMCM2-MTBP	WT-SIRT1	EdU_neg	21
			pMCM2-MTBP	WT-SIRT1	EdU_pos	80
			pMCM2-MTBP	WT-SIRT1	EdU_neg	3
			pMCM2-MTBP	WT-SIRT1	EdU_neg	0
			pMCM2-MTBP	WT-SIRT1	EdU_pos	170
			pMCM2-MTBP	WT-SIRT1	EdU_neg	0
			pMCM2-MTBP	WT-SIRT1	EdU_neg	8
			pMCM2-MTBP	WT-SIRT1	EdU_neg	10
			pMCM2-MTBP	WT-SIRT1	EdU_neg	5
			pMCM2-MTBP	WT-SIRT1	EdU_neg	2
			pMCM2-MTBP	WT-SIRT1	EdU_neg	18
			pMCM2-MTBP	WT-SIRT1	EdU_neg	1
			pMCM2-MTBP	WT-SIRT1	EdU_neg	1
			pMCM2-MTBP	WT-SIRT1	EdU_neg	7
			pMCM2-MTBP	WT-SIRT1	EdU_neg	0
			pMCM2-MTBP	WT-SIRT1	EdU_neg	0
			pMCM2-MTBP	WT-SIRT1	EdU_neg	97
			pMCM2-MTBP	WT-SIRT1	EdU_pos	76
			pMCM2-MTBP	WT-SIRT1	EdU_neg	13
			pMCM2-MTBP	WT-SIRT1	EdU_pos	24
			pMCM2-MTBP	WT-SIRT1	EdU_neg	0
			pMCM2-MTBP	WT-SIRT1	EdU_neg	18
			pMCM2-MTBP	WT-SIRT1	EdU_neg	1
			pMCM2-MTBP	WT-SIRT1	EdU_pos	0
			pMCM2-MTBP	WT-SIRT1	EdU_pos	322
			pMCM2-MTBP	WT-SIRT1	EdU_neg	79
			pMCM2-MTBP	WT-SIRT1	EdU_neg	95
			pMCM2-MTBP	WT-SIRT1	EdU_neg	17
			pMCM2-MTBP	WT-SIRT1	EdU_neg	225
			pMCM2-MTBP	WT-SIRT1	EdU_pos	0
			pMCM2-MTBP	WT-SIRT1	EdU_pos	155
			pMCM2-MTBP	WT-SIRT1	EdU_pos	169
			pMCM2-MTBP	WT-SIRT1	EdU_neg	75
			pMCM2-MTBP	WT-SIRT1	EdU_neg	0
			pMCM2-MTBP	WT-SIRT1	EdU_pos	202
			pMCM2-MTBP	WT-SIRT1	EdU_neg	0
			pMCM2-MTBP	WT-SIRT1	EdU_neg	0
			pMCM2-MTBP	WT-SIRT1	EdU_pos	241
			pMCM2-MTBP	WT-SIRT1	EdU_neg	9
			pMCM2-MTBP	WT-SIRT1	EdU_neg	2
			pMCM2-MTBP	WT-SIRT1	EdU_neg	233
			pMCM2-MTBP	WT-SIRT1	EdU_pos	94
			pMCM2-MTBP	WT-SIRT1	EdU_pos	123
			pMCM2-MTBP	WT-SIRT1	EdU_pos	193
			pMCM2-MTBP	WT-SIRT1	EdU_neg	15
			pMCM2-MTBP	WT-SIRT1	EdU_neg	71
			pMCM2-MTBP	WT-SIRT1	EdU_neg	5
			pMCM2-MTBP	WT-SIRT1	EdU_neg	0
			pMCM2-MTBP	WT-SIRT1	EdU_pos	110
			pMCM2-MTBP	WT-SIRT1	EdU_neg	25
			pMCM2-MTBP	WT-SIRT1	EdU_neg	28
			pMCM2-MTBP	WT-SIRT1	EdU_neg	63
			pMCM2-MTBP	WT-SIRT1	EdU_neg	39
			pMCM2-MTBP	WT-SIRT1	EdU_neg	20
			pMCM2-MTBP	WT-SIRT1	EdU_neg	6
			pMCM2-MTBP	WT-SIRT1	EdU_pos	56
			pMCM2-MTBP	WT-SIRT1	EdU_neg	11
			pMCM2-MTBP	WT-SIRT1	EdU_pos	205
			pMCM2-MTBP	WT-SIRT1	EdU_neg	29
			pMCM2-MTBP	WT-SIRT1	EdU_neg	12
			pMCM2-MTBP	WT-SIRT1	EdU_pos	450
			pMCM2-MTBP	WT-SIRT1	EdU_neg	13
			pMCM2-MTBP	WT-SIRT1	EdU_pos	804
			pMCM2-MTBP	WT-SIRT1	EdU_neg	100
			pMCM2-MTBP	WT-SIRT1	EdU_neg	27
			pMCM2-MTBP	WT-SIRT1	EdU_neg	39
			pMCM2-MTBP	WT-SIRT1	EdU_pos	416
			pMCM2-MTBP	WT-SIRT1	EdU_neg	151
			pMCM2-MTBP	WT-SIRT1	EdU_pos	642
			pMCM2-MTBP	WT-SIRT1	EdU_neg	22
			pMCM2-MTBP	WT-SIRT1	EdU_pos	537
			pMCM2-MTBP	WT-SIRT1	EdU_neg	1
			pMCM2-MTBP	WT-SIRT1	EdU_pos	794
			pMCM2-MTBP	WT-SIRT1	EdU_pos	758
			pMCM2-MTBP	WT-SIRT1	EdU_pos	1072
			pMCM2-MTBP	WT-SIRT1	EdU_pos	755
			pMCM2-MTBP	WT-SIRT1	EdU_neg	262
			pMCM2-MTBP	WT-SIRT1	EdU_pos	1020
			pMCM2-MTBP	WT-SIRT1	EdU_pos	252
			pMCM2-MTBP	WT-SIRT1	EdU_neg	288
			pMCM2-MTBP	WT-SIRT1	EdU_neg	45
			pMCM2-MTBP	WT-SIRT1	EdU_pos	404
			pMCM2-MTBP	WT-SIRT1	EdU_neg	25
			pMCM2-MTBP	WT-SIRT1	EdU_pos	346
			pMCM2-MTBP	WT-SIRT1	EdU_neg	59
			pMCM2-MTBP	WT-SIRT1	EdU_neg	11
			pMCM2-MTBP	WT-SIRT1	EdU_pos	304
			pMCM2-MTBP	WT-SIRT1	EdU_pos	609
			pMCM2-MTBP	WT-SIRT1	EdU_neg	36
			pMCM2-MTBP	WT-SIRT1	EdU_neg	1
			pMCM2-MTBP	WT-SIRT1	EdU_pos	303
			pMCM2-MTBP	WT-SIRT1	EdU_neg	25
			pMCM2-MTBP	WT-SIRT1	EdU_neg	65
			pMCM2-MTBP	WT-SIRT1	EdU_neg	9
			pMCM2-MTBP	WT-SIRT1	EdU_neg	51
			pMCM2-MTBP	WT-SIRT1	EdU_pos	70
			pMCM2-MTBP	WT-SIRT1	EdU_neg	0
			pMCM2-MTBP	WT-SIRT1	EdU_pos	47
			pMCM2-MTBP	WT-SIRT1	EdU_neg	0
			pMCM2-MTBP	WT-SIRT1	EdU_neg	22
			pMCM2-MTBP	WT-SIRT1	EdU_neg	152
			pMCM2-MTBP	WT-SIRT1	EdU_neg	1
			pMCM2-MTBP	WT-SIRT1	EdU_neg	28
			pMCM2-MTBP	WT-SIRT1	EdU_neg	12
			pMCM2-MTBP	WT-SIRT1	EdU_neg	156
			pMCM2-MTBP	WT-SIRT1	EdU_neg	25
			pMCM2-MTBP	WT-SIRT1	EdU_neg	39
			pMCM2-MTBP	WT-SIRT1	EdU_pos	485
			pMCM2-MTBP	WT-SIRT1	EdU_pos	631
			pMCM2-MTBP	WT-SIRT1	EdU_neg	14
			pMCM2-MTBP	WT-SIRT1	EdU_neg	35
			pMCM2-MTBP	WT-SIRT1	EdU_neg	28
			pMCM2-MTBP	WT-SIRT1	EdU_pos	1090
			pMCM2-MTBP	WT-SIRT1	EdU_neg	40
			pMCM2-MTBP	WT-SIRT1	EdU_pos	1123
			pMCM2-MTBP	WT-SIRT1	EdU_pos	1347
			pMCM2-MTBP	WT-SIRT1	EdU_neg	36
			pMCM2-MTBP	WT-SIRT1	EdU_neg	8
			pMCM2-MTBP	WT-SIRT1	EdU_pos	1568
			pMCM2-MTBP	WT-SIRT1	EdU_pos	341
			pMCM2-MTBP	WT-SIRT1	EdU_pos	219
			pMCM2-MTBP	WT-SIRT1	EdU_neg	39
			pMCM2-MTBP	WT-SIRT1	EdU_neg	9
			pMCM2-MTBP	WT-SIRT1	EdU_pos	26
			pMCM2-MTBP	WT-SIRT1	EdU_pos	1669
			pMCM2-MTBP	WT-SIRT1	EdU_pos	21
			pMCM2-MTBP	WT-SIRT1	EdU_neg	8
			pMCM2-MTBP	WT-SIRT1	EdU_pos	511
			pMCM2-MTBP	WT-SIRT1	EdU_neg	49
			pMCM2-MTBP	WT-SIRT1	EdU_neg	15
			pMCM2-MTBP	WT-SIRT1	EdU_neg	4
			pMCM2-MTBP	WT-SIRT1	EdU_neg	32
			pMCM2-MTBP	WT-SIRT1	EdU_neg	100
			pMCM2-MTBP	WT-SIRT1	EdU_neg	90
			pMCM2-MTBP	WT-SIRT1	EdU_neg	0
			pMCM2-MTBP	WT-SIRT1	EdU_pos	408
			pMCM2-MTBP	WT-SIRT1	EdU_neg	156
			pMCM2-MTBP	WT-SIRT1	EdU_neg	9
			pMCM2-MTBP	WT-SIRT1	EdU_neg	28
			pMCM2-MTBP	WT-SIRT1	EdU_neg	10
			pMCM2-MTBP	WT-SIRT1	EdU_neg	37
			pMCM2-MTBP	WT-SIRT1	EdU_neg	51
			pMCM2-MTBP	WT-SIRT1	EdU_neg	131
			pMCM2-MTBP	WT-SIRT1	EdU_neg	28
			pMCM2-MTBP	WT-SIRT1	EdU_pos	399
			pMCM2-MTBP	WT-SIRT1	EdU_neg	9
			pMCM2-MTBP	WT-SIRT1	EdU_neg	14
			pMCM2-MTBP	WT-SIRT1	EdU_neg	75
			pMCM2-MTBP	WT-SIRT1	EdU_neg	0
			pMCM2-MTBP	WT-SIRT1	EdU_pos	1
			pMCM2-MTBP	WT-SIRT1	EdU_pos	804
			pMCM2-MTBP	WT-SIRT1	EdU_neg	66
			pMCM2-MTBP	WT-SIRT1	EdU_neg	2
			pMCM2-MTBP	WT-SIRT1	EdU_neg	56
			pMCM2-MTBP	WT-SIRT1	EdU_neg	0
			pMCM2-MTBP	WT-SIRT1	EdU_pos	317
			pMCM2-MTBP	WT-SIRT1	EdU_neg	98
			pMCM2-MTBP	WT-SIRT1	EdU_neg	0
			pMCM2-MTBP	WT-SIRT1	EdU_pos	19
			pMCM2-MTBP	WT-SIRT1	EdU_neg	0
			pMCM2-MTBP	WT-SIRT1	EdU_pos	296
			pMCM2-MTBP	WT-SIRT1	EdU_pos	229
			pMCM2-MTBP	WT-SIRT1	EdU_pos	72
			pMCM2-MTBP	WT-SIRT1	EdU_neg	0
			pMCM2-MTBP	WT-SIRT1	EdU_pos	58
			pMCM2-MTBP	WT-SIRT1	EdU_neg	18
			pMCM2-MTBP	WT-SIRT1	EdU_pos	6
			pMCM2-MTBP	WT-SIRT1	EdU_neg	143
			pMCM2-MTBP	WT-SIRT1	EdU_neg	33
			pMCM2-MTBP	WT-SIRT1	EdU_pos	1346
			pMCM2-MTBP	WT-SIRT1	EdU_pos	4
			pMCM2-MTBP	WT-SIRT1	EdU_pos	6
			pMCM2-MTBP	WT-SIRT1	EdU_neg	39
			pMCM2-MTBP	WT-SIRT1	EdU_neg	240
			pMCM2-MTBP	WT-SIRT1	EdU_neg	0
			pMCM2-MTBP	WT-SIRT1	EdU_pos	5
			pMCM2-MTBP	WT-SIRT1	EdU_pos	76
			pMCM2-MTBP	WT-SIRT1	EdU_neg	42
			pMCM2-MTBP	WT-SIRT1	EdU_pos	1018
			pMCM2-MTBP	WT-SIRT1	EdU_pos	126
			pMCM2-MTBP	WT-SIRT1	EdU_neg	199
			pMCM2-MTBP	WT-SIRT1	EdU_pos	263
			pMCM2-MTBP	WT-SIRT1	EdU_pos	896
			pMCM2-MTBP	WT-SIRT1	EdU_neg	16
			pMCM2-MTBP	WT-SIRT1	EdU_neg	23
			pMCM2-MTBP	WT-SIRT1	EdU_pos	1
			pMCM2-MTBP	WT-SIRT1	EdU_pos	70
			pMCM2-MTBP	WT-SIRT1	EdU_pos	366
			pMCM2-MTBP	WT-SIRT1	EdU_pos	67
			pMCM2-MTBP	WT-SIRT1	EdU_neg	32
			pMCM2-MTBP	WT-SIRT1	EdU_pos	75
			pMCM2-MTBP	WT-SIRT1	EdU_pos	460
			pMCM2-MTBP	WT-SIRT1	EdU_neg	68
			pMCM2-MTBP	WT-SIRT1	EdU_neg	0
			pMCM2-MTBP	WT-SIRT1	EdU_pos	246
			pMCM2-MTBP	WT-SIRT1	EdU_pos	572
			pMCM2-MTBP	WT-SIRT1	EdU_pos	1961
			pMCM2-MTBP	WT-SIRT1	EdU_neg	9
			pMCM2-MTBP	WT-SIRT1	EdU_pos	300
			pMCM2-MTBP	WT-SIRT1	EdU_neg	1
			pMCM2-MTBP	WT-SIRT1	EdU_pos	706
			pMCM2-MTBP	WT-SIRT1	EdU_pos	1495
			pMCM2-MTBP	WT-SIRT1	EdU_pos	291
			pMCM2-pRecQL4	WT-SIRT1	EdU_pos	4
			pMCM2-pRecQL4	WT-SIRT1	EdU_neg	0
			pMCM2-pRecQL4	WT-SIRT1	EdU_neg	0
			pMCM2-pRecQL4	WT-SIRT1	EdU_neg	0
			pMCM2-pRecQL4	WT-SIRT1	EdU_neg	61
			pMCM2-pRecQL4	WT-SIRT1	EdU_neg	2
			pMCM2-pRecQL4	WT-SIRT1	EdU_pos	21
			pMCM2-pRecQL4	WT-SIRT1	EdU_neg	31
			pMCM2-pRecQL4	WT-SIRT1	EdU_neg	37
			pMCM2-pRecQL4	WT-SIRT1	EdU_neg	5
			pMCM2-pRecQL4	WT-SIRT1	EdU_neg	163
			pMCM2-pRecQL4	WT-SIRT1	EdU_neg	70
			pMCM2-pRecQL4	WT-SIRT1	EdU_pos	89
			pMCM2-pRecQL4	WT-SIRT1	EdU_neg	14
			pMCM2-pRecQL4	WT-SIRT1	EdU_neg	32
			pMCM2-pRecQL4	WT-SIRT1	EdU_neg	0
			pMCM2-pRecQL4	WT-SIRT1	EdU_neg	24
			pMCM2-pRecQL4	WT-SIRT1	EdU_neg	0
			pMCM2-pRecQL4	WT-SIRT1	EdU_neg	25
			pMCM2-pRecQL4	WT-SIRT1	EdU_neg	67
			pMCM2-pRecQL4	WT-SIRT1	EdU_neg	42
			pMCM2-pRecQL4	WT-SIRT1	EdU_neg	0
			pMCM2-pRecQL4	WT-SIRT1	EdU_neg	117
			pMCM2-pRecQL4	WT-SIRT1	EdU_neg	1
			pMCM2-pRecQL4	WT-SIRT1	EdU_pos	0
			pMCM2-pRecQL4	WT-SIRT1	EdU_neg	18
			pMCM2-pRecQL4	WT-SIRT1	EdU_neg	0
			pMCM2-pRecQL4	WT-SIRT1	EdU_neg	12
			pMCM2-pRecQL4	WT-SIRT1	EdU_neg	0
			pMCM2-pRecQL4	WT-SIRT1	EdU_neg	4
			pMCM2-pRecQL4	WT-SIRT1	EdU_pos	10
			pMCM2-pRecQL4	WT-SIRT1	EdU_neg	0
			pMCM2-pRecQL4	WT-SIRT1	EdU_neg	1
			pMCM2-pRecQL4	WT-SIRT1	EdU_neg	112
			pMCM2-pRecQL4	WT-SIRT1	EdU_neg	20
			pMCM2-pRecQL4	WT-SIRT1	EdU_neg	16
			pMCM2-pRecQL4	WT-SIRT1	EdU_pos	7
			pMCM2-pRecQL4	WT-SIRT1	EdU_pos	3
			pMCM2-pRecQL4	WT-SIRT1	EdU_pos	2
			pMCM2-pRecQL4	WT-SIRT1	EdU_neg	72
			pMCM2-pRecQL4	WT-SIRT1	EdU_neg	209
			pMCM2-pRecQL4	WT-SIRT1	EdU_pos	6
			pMCM2-pRecQL4	WT-SIRT1	EdU_neg	1
			pMCM2-pRecQL4	WT-SIRT1	EdU_neg	77
			pMCM2-pRecQL4	WT-SIRT1	EdU_neg	125
			pMCM2-pRecQL4	WT-SIRT1	EdU_pos	6
			pMCM2-pRecQL4	WT-SIRT1	EdU_pos	77
			pMCM2-pRecQL4	WT-SIRT1	EdU_neg	22
			pMCM2-pRecQL4	WT-SIRT1	EdU_neg	57
			pMCM2-pRecQL4	WT-SIRT1	EdU_neg	13
			pMCM2-pRecQL4	WT-SIRT1	EdU_neg	0
			pMCM2-pRecQL4	WT-SIRT1	EdU_neg	63
			pMCM2-pRecQL4	WT-SIRT1	EdU_neg	9
			pMCM2-pRecQL4	WT-SIRT1	EdU_neg	25
			pMCM2-pRecQL4	WT-SIRT1	EdU_neg	267
			pMCM2-pRecQL4	WT-SIRT1	EdU_neg	0
			pMCM2-pRecQL4	WT-SIRT1	EdU_neg	0
			pMCM2-pRecQL4	WT-SIRT1	EdU_neg	51
			pMCM2-pRecQL4	WT-SIRT1	EdU_pos	0
			pMCM2-pRecQL4	WT-SIRT1	EdU_neg	1
			pMCM2-pRecQL4	WT-SIRT1	EdU_neg	26
			pMCM2-pRecQL4	WT-SIRT1	EdU_neg	66
			pMCM2-pRecQL4	WT-SIRT1	EdU_pos	0
			pMCM2-pRecQL4	WT-SIRT1	EdU_neg	0
			pMCM2-pRecQL4	WT-SIRT1	EdU_pos	7
			pMCM2-pRecQL4	WT-SIRT1	EdU_neg	4
			pMCM2-pRecQL4	WT-SIRT1	EdU_neg	149
			pMCM2-pRecQL4	WT-SIRT1	EdU_neg	0
			pMCM2-pRecQL4	WT-SIRT1	EdU_neg	0
			pMCM2-pRecQL4	WT-SIRT1	EdU_pos	12
			pMCM2-pRecQL4	WT-SIRT1	EdU_neg	15
			pMCM2-pRecQL4	WT-SIRT1	EdU_neg	104
			pMCM2-pRecQL4	WT-SIRT1	EdU_neg	22
			pMCM2-pRecQL4	WT-SIRT1	EdU_neg	32
			pMCM2-pRecQL4	WT-SIRT1	EdU_neg	66
			pMCM2-pRecQL4	WT-SIRT1	EdU_neg	9
			pMCM2-pRecQL4	WT-SIRT1	EdU_pos	178
			pMCM2-pRecQL4	WT-SIRT1	EdU_neg	33
			pMCM2-pRecQL4	WT-SIRT1	EdU_neg	135
			pMCM2-pRecQL4	WT-SIRT1	EdU_neg	48
			pMCM2-pRecQL4	WT-SIRT1	EdU_pos	160
			pMCM2-pRecQL4	WT-SIRT1	EdU_neg	468
			pMCM2-pRecQL4	WT-SIRT1	EdU_pos	49
			pMCM2-pRecQL4	WT-SIRT1	EdU_neg	15
			pMCM2-pRecQL4	WT-SIRT1	EdU_pos	14
			pMCM2-pRecQL4	WT-SIRT1	EdU_pos	6
			pMCM2-pRecQL4	WT-SIRT1	EdU_neg	112
			pMCM2-pRecQL4	WT-SIRT1	EdU_pos	0
			pMCM2-pRecQL4	WT-SIRT1	EdU_neg	55
			pMCM2-pRecQL4	WT-SIRT1	EdU_neg	134
			pMCM2-pRecQL4	WT-SIRT1	EdU_pos	117
			pMCM2-pRecQL4	WT-SIRT1	EdU_neg	238
			pMCM2-pRecQL4	WT-SIRT1	EdU_neg	6
			pMCM2-pRecQL4	WT-SIRT1	EdU_pos	10
			pMCM2-pRecQL4	WT-SIRT1	EdU_pos	21
			pMCM2-pRecQL4	WT-SIRT1	EdU_neg	0
			pMCM2-pRecQL4	WT-SIRT1	EdU_neg	0
			pMCM2-pRecQL4	WT-SIRT1	EdU_pos	5
			pMCM2-pRecQL4	WT-SIRT1	EdU_pos	129
			pMCM2-pRecQL4	WT-SIRT1	EdU_pos	6
			pMCM2-pRecQL4	WT-SIRT1	EdU_neg	174
			pMCM2-pRecQL4	WT-SIRT1	EdU_pos	9
			pMCM2-pRecQL4	WT-SIRT1	EdU_neg	38
			pMCM2-pRecQL4	WT-SIRT1	EdU_neg	6
			pMCM2-pRecQL4	WT-SIRT1	EdU_neg	6
			pMCM2-pRecQL4	WT-SIRT1	EdU_neg	97
			pMCM2-pRecQL4	WT-SIRT1	EdU_neg	3
			pMCM2-pRecQL4	WT-SIRT1	EdU_neg	152
			pMCM2-pRecQL4	WT-SIRT1	EdU_neg	50
			pMCM2-pRecQL4	WT-SIRT1	EdU_pos	11
			pMCM2-pRecQL4	WT-SIRT1	EdU_neg	41
			pMCM2-pRecQL4	WT-SIRT1	EdU_pos	217
			pMCM2-pRecQL4	WT-SIRT1	EdU_neg	33
			pMCM2-pRecQL4	WT-SIRT1	EdU_neg	228
			pMCM2-pRecQL4	WT-SIRT1	EdU_neg	70
			pMCM2-pRecQL4	WT-SIRT1	EdU_pos	36
			pMCM2-pRecQL4	WT-SIRT1	EdU_pos	53
			pMCM2-pRecQL4	WT-SIRT1	EdU_neg	22
			pMCM2-pRecQL4	WT-SIRT1	EdU_neg	88
			pMCM2-pRecQL4	WT-SIRT1	EdU_neg	488
			pMCM2-pRecQL4	WT-SIRT1	EdU_neg	12
			pMCM2-pRecQL4	WT-SIRT1	EdU_neg	23
			pMCM2-pRecQL4	WT-SIRT1	EdU_pos	22
			pMCM2-pRecQL4	WT-SIRT1	EdU_pos	63
			pMCM2-pRecQL4	WT-SIRT1	EdU_neg	45
			pMCM2-pRecQL4	WT-SIRT1	EdU_neg	89
			pMCM2-pRecQL4	WT-SIRT1	EdU_neg	18
			pMCM2-pRecQL4	WT-SIRT1	EdU_pos	77
			pMCM2-pRecQL4	WT-SIRT1	EdU_neg	208
			pMCM2-pRecQL4	WT-SIRT1	EdU_neg	44
			pMCM2-pRecQL4	WT-SIRT1	EdU_neg	33
			pMCM2-pRecQL4	WT-SIRT1	EdU_neg	61
			pMCM2-pRecQL4	WT-SIRT1	EdU_neg	55
			pMCM2-pRecQL4	WT-SIRT1	EdU_neg	14
			pMCM2-pRecQL4	WT-SIRT1	EdU_pos	38
			pMCM2-pRecQL4	WT-SIRT1	EdU_neg	26
			pMCM2-pRecQL4	WT-SIRT1	EdU_pos	105
			pMCM2-pRecQL4	WT-SIRT1	EdU_pos	25
			pMCM2-pRecQL4	WT-SIRT1	EdU_neg	202
			pMCM2-pRecQL4	WT-SIRT1	EdU_neg	3
			pMCM2-pRecQL4	WT-SIRT1	EdU_neg	254
			pMCM2-pRecQL4	WT-SIRT1	EdU_pos	68
			pMCM2-pRecQL4	WT-SIRT1	EdU_neg	133
			pMCM2-pRecQL4	WT-SIRT1	EdU_neg	56
			pMCM2-pRecQL4	WT-SIRT1	EdU_pos	111
			pMCM2-pRecQL4	WT-SIRT1	EdU_pos	165
			pMCM2-pRecQL4	WT-SIRT1	EdU_neg	144
			pMCM2-pRecQL4	WT-SIRT1	EdU_neg	30
			pMCM2-pRecQL4	WT-SIRT1	EdU_pos	101
			pMCM2-pRecQL4	WT-SIRT1	EdU_pos	36
			pMCM2-pRecQL4	WT-SIRT1	EdU_pos	95
			pMCM2-pRecQL4	WT-SIRT1	EdU_pos	107
			pMCM2-pRecQL4	WT-SIRT1	EdU_pos	93
			pMCM2-pRecQL4	WT-SIRT1	EdU_neg	5
			pMCM2-pRecQL4	WT-SIRT1	EdU_neg	0
			pMCM2-pRecQL4	WT-SIRT1	EdU_pos	191
			pMCM2-pRecQL4	WT-SIRT1	EdU_neg	50
			pMCM2-pRecQL4	WT-SIRT1	EdU_neg	40
			pMCM2-pRecQL4	WT-SIRT1	EdU_pos	120
			pMCM2-pRecQL4	WT-SIRT1	EdU_pos	47
			pMCM2-pRecQL4	WT-SIRT1	EdU_pos	78
			pMCM2-pRecQL4	WT-SIRT1	EdU_pos	131
			pMCM2-pRecQL4	WT-SIRT1	EdU_pos	204
			pMCM2-pRecQL4	WT-SIRT1	EdU_pos	89
			pMCM2-pRecQL4	WT-SIRT1	EdU_neg	166
			pMCM2-pRecQL4	WT-SIRT1	EdU_pos	61
			pMCM2-pRecQL4	WT-SIRT1	EdU_neg	80
			pMCM2-pRecQL4	WT-SIRT1	EdU_pos	139
			pMCM2-pRecQL4	WT-SIRT1	EdU_pos	321
			pMCM2-pRecQL4	WT-SIRT1	EdU_neg	12
			pMCM2-pRecQL4	WT-SIRT1	EdU_neg	94
			pMCM2-pRecQL4	WT-SIRT1	EdU_neg	67
			pMCM2-pRecQL4	WT-SIRT1	EdU_pos	75
			pMCM2-pRecQL4	WT-SIRT1	EdU_pos	153
			pMCM2-pRecQL4	WT-SIRT1	EdU_neg	0
			pMCM2-pRecQL4	WT-SIRT1	EdU_pos	22
			pMCM2-pRecQL4	WT-SIRT1	EdU_neg	80
			pMCM2-pRecQL4	WT-SIRT1	EdU_neg	71
			pMCM2-pRecQL4	WT-SIRT1	EdU_neg	28
			pMCM2-pRecQL4	WT-SIRT1	EdU_neg	3
			pMCM2-pRecQL4	WT-SIRT1	EdU_neg	51
			pMCM2-pRecQL4	WT-SIRT1	EdU_neg	108
			pMCM2-pRecQL4	WT-SIRT1	EdU_pos	43
			pMCM2-pRecQL4	WT-SIRT1	EdU_pos	41
			pMCM2-pRecQL4	WT-SIRT1	EdU_neg	0
			pMCM2-pRecQL4	WT-SIRT1	EdU_pos	60
			pMCM2-pRecQL4	WT-SIRT1	EdU_pos	111
			pMCM2-pRecQL4	WT-SIRT1	EdU_pos	75
			pMCM2-pRecQL4	WT-SIRT1	EdU_pos	93
			pMCM2-pRecQL4	WT-SIRT1	EdU_pos	77
			pMCM2-pRecQL4	WT-SIRT1	EdU_neg	14
			pMCM2-pRecQL4	WT-SIRT1	EdU_pos	42
			pMCM2-pRecQL4	WT-SIRT1	EdU_neg	15
			pMCM2-pRecQL4	WT-SIRT1	EdU_neg	27
			pMCM2-pRecQL4	WT-SIRT1	EdU_neg	267
			pMCM2-pRecQL4	WT-SIRT1	EdU_neg	38
			pMCM2-pRecQL4	WT-SIRT1	EdU_pos	1
			pMCM2-pRecQL4	WT-SIRT1	EdU_neg	25
			pMCM2-pRecQL4	WT-SIRT1	EdU_pos	47
			pMCM2-pRecQL4	WT-SIRT1	EdU_pos	44
			pMCM2-pRecQL4	WT-SIRT1	EdU_neg	136
			pMCM2-pRecQL4	WT-SIRT1	EdU_pos	83
			pMCM2-pRecQL4	WT-SIRT1	EdU_neg	22
			pMCM2-pRecQL4	WT-SIRT1	EdU_neg	12
			pMCM2-pRecQL4	WT-SIRT1	EdU_pos	75
			pMCM2-pRecQL4	WT-SIRT1	EdU_neg	61
			pMCM2-pRecQL4	WT-SIRT1	EdU_neg	55
			pMCM2-pRecQL4	WT-SIRT1	EdU_neg	19
			pMCM2-pRecQL4	WT-SIRT1	EdU_neg	71
			pMCM2-pRecQL4	WT-SIRT1	EdU_neg	444
			pMCM2-pRecQL4	WT-SIRT1	EdU_neg	63
			pMCM2-pRecQL4	WT-SIRT1	EdU_neg	0
			pMCM2-pRecQL4	WT-SIRT1	EdU_neg	48
			pMCM2-pRecQL4	WT-SIRT1	EdU_pos	59
			pMCM2-pRecQL4	WT-SIRT1	EdU_neg	3
			pMCM2-pRecQL4	WT-SIRT1	EdU_neg	72
			pMCM2-pRecQL4	WT-SIRT1	EdU_neg	8
			pMCM2-pRecQL4	WT-SIRT1	EdU_neg	45
			pMCM2-pRecQL4	WT-SIRT1	EdU_pos	40
			pMCM2-pRecQL4	WT-SIRT1	EdU_neg	32
			pMCM2-pRecQL4	WT-SIRT1	EdU_neg	53
			pMCM2-pRecQL4	WT-SIRT1	EdU_neg	0
			pMCM2-pRecQL4	WT-SIRT1	EdU_neg	34
			pMCM2-pRecQL4	WT-SIRT1	EdU_pos	26
			pMCM2-pRecQL4	WT-SIRT1	EdU_pos	76
			pMCM2-pRecQL4	WT-SIRT1	EdU_neg	0
			pMCM2-pRecQL4	WT-SIRT1	EdU_neg	4
			pMCM2-pRecQL4	WT-SIRT1	EdU_neg	34
			pMCM2-pRecQL4	WT-SIRT1	EdU_neg	0
			pMCM2-pRecQL4	WT-SIRT1	EdU_neg	0
			pMCM2-pRecQL4	WT-SIRT1	EdU_pos	164
			pMCM2-pRecQL4	WT-SIRT1	EdU_neg	3
			pMCM2-pRecQL4	WT-SIRT1	EdU_neg	226
			pMCM2-pRecQL4	WT-SIRT1	EdU_neg	121
			pMCM2-pRecQL4	WT-SIRT1	EdU_neg	17
			pMCM2-pRecQL4	WT-SIRT1	EdU_neg	202
			pMCM2-pRecQL4	WT-SIRT1	EdU_neg	223
			pMCM2-pRecQL4	WT-SIRT1	EdU_neg	12
			pMCM2-pRecQL4	WT-SIRT1	EdU_neg	174
			pMCM2-pRecQL4	WT-SIRT1	EdU_neg	21
			pMCM2-pRecQL4	WT-SIRT1	EdU_neg	92
			pMCM2-pRecQL4	WT-SIRT1	EdU_neg	47
			pMCM2-pRecQL4	WT-SIRT1	EdU_pos	238
			pMCM2-pRecQL4	WT-SIRT1	EdU_neg	24
			pMCM2-pRecQL4	WT-SIRT1	EdU_neg	179
			pMCM2-pRecQL4	WT-SIRT1	EdU_neg	17
			pMCM2-pRecQL4	WT-SIRT1	EdU_pos	63
			pMCM2-pRecQL4	WT-SIRT1	EdU_neg	86
			pMCM2-pRecQL4	WT-SIRT1	EdU_neg	63
			pMCM2-pRecQL4	WT-SIRT1	EdU_neg	60
			pMCM2-pRecQL4	WT-SIRT1	EdU_neg	109
			pMCM2-pRecQL4	WT-SIRT1	EdU_pos	121
			pMCM2-pRecQL4	WT-SIRT1	EdU_pos	154
			pMCM2-pRecQL4	WT-SIRT1	EdU_pos	100
			pMCM2-pRecQL4	WT-SIRT1	EdU_neg	32
			pMCM2-pRecQL4	WT-SIRT1	EdU_neg	30
			pMCM2-pRecQL4	WT-SIRT1	EdU_pos	135
			pMCM2-pRecQL4	WT-SIRT1	EdU_neg	5
			pMCM2-pRecQL4	WT-SIRT1	EdU_neg	5
			pMCM2-pRecQL4	WT-SIRT1	EdU_neg	106
			pMCM2-pRecQL4	WT-SIRT1	EdU_neg	4
			pMCM2-pRecQL4	WT-SIRT1	EdU_neg	117
			pMCM2-pRecQL4	WT-SIRT1	EdU_neg	43
			pMCM2-pRecQL4	WT-SIRT1	EdU_neg	37
			pMCM2-pRecQL4	WT-SIRT1	EdU_pos	24
			pMCM2-pRecQL4	WT-SIRT1	EdU_pos	205
			pMCM2-pRecQL4	WT-SIRT1	EdU_neg	6
			pMCM2-pRecQL4	WT-SIRT1	EdU_pos	147
			pMCM2-pRecQL4	WT-SIRT1	EdU_pos	23
			pMCM2-pRecQL4	WT-SIRT1	EdU_pos	256
			pMCM2-pRecQL4	WT-SIRT1	EdU_neg	9
			pMCM2-pRecQL4	WT-SIRT1	EdU_pos	50
			pMCM2-pRecQL4	WT-SIRT1	EdU_pos	16
			pMCM2-pRecQL4	WT-SIRT1	EdU_neg	2
			pMCM2-pRecQL4	WT-SIRT1	EdU_neg	20
			pMCM2-pRecQL4	WT-SIRT1	EdU_neg	38
			pMCM2-pRecQL4	WT-SIRT1	EdU_neg	7
			pMCM2-pRecQL4	WT-SIRT1	EdU_pos	10
			pMCM2-pRecQL4	WT-SIRT1	EdU_pos	126
			pMCM2-pRecQL4	WT-SIRT1	EdU_neg	438
			pMCM2-pRecQL4	WT-SIRT1	EdU_neg	220
			pMCM2-pRecQL4	WT-SIRT1	EdU_neg	68
			pMCM2-pRecQL4	WT-SIRT1	EdU_neg	311
			pMCM2-pRecQL4	WT-SIRT1	EdU_neg	131
			pMCM2-pRecQL4	WT-SIRT1	EdU_neg	269
			pMCM2-pRecQL4	WT-SIRT1	EdU_pos	61
			pMCM2-pRecQL4	WT-SIRT1	EdU_neg	255
			pMCM2-pRecQL4	WT-SIRT1	EdU_neg	60
			pMCM2-pRecQL4	WT-SIRT1	EdU_pos	48
			pMCM2-pRecQL4	WT-SIRT1	EdU_neg	46
			pMCM2-pRecQL4	WT-SIRT1	EdU_neg	236
			pMCM2-pRecQL4	WT-SIRT1	EdU_neg	30
			pMCM2-pRecQL4	WT-SIRT1	EdU_neg	11
			pMCM2-pRecQL4	WT-SIRT1	EdU_pos	46
			pMCM2-pRecQL4	WT-SIRT1	EdU_neg	32
			pMCM2-pRecQL4	WT-SIRT1	EdU_pos	147
			pMCM2-pRecQL4	WT-SIRT1	EdU_neg	159
			pMCM2-pRecQL4	WT-SIRT1	EdU_pos	61
			pMCM2-pRecQL4	WT-SIRT1	EdU_neg	2
			pMCM2-pRecQL4	WT-SIRT1	EdU_neg	45
			pMCM2-pRecQL4	WT-SIRT1	EdU_neg	6
			pMCM2-pRecQL4	WT-SIRT1	EdU_neg	65
			pMCM2-pRecQL4	WT-SIRT1	EdU_neg	58
			pMCM2-pRecQL4	WT-SIRT1	EdU_neg	114
			pMCM2-pRecQL4	WT-SIRT1	EdU_pos	40
			pMCM2-pRecQL4	WT-SIRT1	EdU_neg	38
			pMCM2-pRecQL4	WT-SIRT1	EdU_pos	74
			pMCM2-pRecQL4	WT-SIRT1	EdU_pos	111
			pMCM2-pRecQL4	WT-SIRT1	EdU_neg	180
			pMCM2-pRecQL4	WT-SIRT1	EdU_pos	320
			pMCM2-pRecQL4	WT-SIRT1	EdU_pos	52
			pMCM2-pRecQL4	WT-SIRT1	EdU_neg	21
			pMCM2-pRecQL4	WT-SIRT1	EdU_neg	24
			pMCM2-pRecQL4	WT-SIRT1	EdU_pos	93
			pMCM2-pRecQL4	WT-SIRT1	EdU_pos	17
			pMCM2-pRecQL4	WT-SIRT1	EdU_neg	65
			pMCM2-pRecQL4	WT-SIRT1	EdU_neg	81
			pMCM2-pRecQL4	WT-SIRT1	EdU_neg	76
			pMCM2-pRecQL4	WT-SIRT1	EdU_pos	63
			pMCM2-pRecQL4	WT-SIRT1	EdU_pos	67
			pMCM2-pRecQL4	WT-SIRT1	EdU_pos	31
			pMCM2-pRecQL4	WT-SIRT1	EdU_neg	19
			pMCM2-pRecQL4	WT-SIRT1	EdU_neg	11
			pMCM2-pRecQL4	WT-SIRT1	EdU_pos	338
			pMCM2-pRecQL4	WT-SIRT1	EdU_pos	121
			pMCM2-pRecQL4	WT-SIRT1	EdU_pos	272
			pMCM2-pRecQL4	WT-SIRT1	EdU_neg	109
			pMCM2-pRecQL4	WT-SIRT1	EdU_neg	66
			pMCM2-pRecQL4	WT-SIRT1	EdU_pos	135
			pMCM2-pRecQL4	WT-SIRT1	EdU_neg	48
			pMCM2-pRecQL4	WT-SIRT1	EdU_neg	4
			pMCM2-pRecQL4	WT-SIRT1	EdU_neg	52
			pMCM2-pRecQL4	WT-SIRT1	EdU_neg	89
			pMCM2-pRecQL4	WT-SIRT1	EdU_pos	50
			pMCM2-pRecQL4	WT-SIRT1	EdU_pos	39
			pMCM2-pRecQL4	WT-SIRT1	EdU_pos	64
			pMCM2-pRecQL4	WT-SIRT1	EdU_pos	30
			pMCM2-pRecQL4	WT-SIRT1	EdU_pos	141
			pMCM2-pRecQL4	WT-SIRT1	EdU_pos	141
			pMCM2-pRecQL4	WT-SIRT1	EdU_neg	77
			pMCM2-pRecQL4	WT-SIRT1	EdU_pos	288
			pMCM2-pRecQL4	WT-SIRT1	EdU_neg	11
			pMCM2-pRecQL4	WT-SIRT1	EdU_pos	310
			pMCM2-pRecQL4	WT-SIRT1	EdU_pos	240
			pMCM2-pRecQL4	WT-SIRT1	EdU_pos	149
			pMCM2-pRecQL4	WT-SIRT1	EdU_neg	2
			pMCM2-pRecQL4	WT-SIRT1	EdU_pos	10
			pMCM2-pRecQL4	WT-SIRT1	EdU_neg	12
			pMCM2-pRecQL4	WT-SIRT1	EdU_neg	125
			pMCM2-pRecQL4	WT-SIRT1	EdU_neg	260
			pMCM2-pRecQL4	WT-SIRT1	EdU_pos	45
			pMCM2-pRecQL4	WT-SIRT1	EdU_pos	75
			pMCM2-pRecQL4	WT-SIRT1	EdU_neg	0
			pMCM2-pRecQL4	WT-SIRT1	EdU_neg	13
			pMCM2-pRecQL4	WT-SIRT1	EdU_neg	63
			pMCM2-pRecQL4	WT-SIRT1	EdU_neg	28
			pMCM2-pRecQL4	WT-SIRT1	EdU_neg	127
			pMCM2-pRecQL4	WT-SIRT1	EdU_pos	170
			pMCM2-pRecQL4	WT-SIRT1	EdU_pos	86
			pMCM2-pRecQL4	WT-SIRT1	EdU_neg	52
			pMCM2-pRecQL4	WT-SIRT1	EdU_neg	59
			pMCM2-pRecQL4	WT-SIRT1	EdU_neg	0
			pMCM2-pRecQL4	WT-SIRT1	EdU_neg	31
			pMCM2-pRecQL4	WT-SIRT1	EdU_neg	0
			pMCM2-pRecQL4	WT-SIRT1	EdU_neg	33
			pMCM2-pRecQL4	WT-SIRT1	EdU_pos	333
			MTBP-pRecQL4	WT-SIRT1	EdU_pos	0
			MTBP-pRecQL4	WT-SIRT1	EdU_neg	0
			MTBP-pRecQL4	WT-SIRT1	EdU_neg	0
			MTBP-pRecQL4	WT-SIRT1	EdU_neg	0
			MTBP-pRecQL4	WT-SIRT1	EdU_neg	0
			MTBP-pRecQL4	WT-SIRT1	EdU_neg	38
			MTBP-pRecQL4	WT-SIRT1	EdU_neg	330
			MTBP-pRecQL4	WT-SIRT1	EdU_neg	57
			MTBP-pRecQL4	WT-SIRT1	EdU_neg	35
			MTBP-pRecQL4	WT-SIRT1	EdU_pos	0
			MTBP-pRecQL4	WT-SIRT1	EdU_neg	216
			MTBP-pRecQL4	WT-SIRT1	EdU_neg	68
			MTBP-pRecQL4	WT-SIRT1	EdU_pos	182
			MTBP-pRecQL4	WT-SIRT1	EdU_pos	11
			MTBP-pRecQL4	WT-SIRT1	EdU_pos	98
			MTBP-pRecQL4	WT-SIRT1	EdU_pos	206
			MTBP-pRecQL4	WT-SIRT1	EdU_pos	68
			MTBP-pRecQL4	WT-SIRT1	EdU_pos	231
			MTBP-pRecQL4	WT-SIRT1	EdU_pos	54
			MTBP-pRecQL4	WT-SIRT1	EdU_neg	126
			MTBP-pRecQL4	WT-SIRT1	EdU_neg	209
			MTBP-pRecQL4	WT-SIRT1	EdU_neg	52
			MTBP-pRecQL4	WT-SIRT1	EdU_pos	0
			MTBP-pRecQL4	WT-SIRT1	EdU_neg	44
			MTBP-pRecQL4	WT-SIRT1	EdU_neg	0
			MTBP-pRecQL4	WT-SIRT1	EdU_pos	0
			MTBP-pRecQL4	WT-SIRT1	EdU_neg	17
			MTBP-pRecQL4	WT-SIRT1	EdU_neg	0
			MTBP-pRecQL4	WT-SIRT1	EdU_pos	12
			MTBP-pRecQL4	WT-SIRT1	EdU_neg	5
			MTBP-pRecQL4	WT-SIRT1	EdU_pos	11
			MTBP-pRecQL4	WT-SIRT1	EdU_pos	22
			MTBP-pRecQL4	WT-SIRT1	EdU_pos	15
			MTBP-pRecQL4	WT-SIRT1	EdU_neg	14
			MTBP-pRecQL4	WT-SIRT1	EdU_pos	16
			MTBP-pRecQL4	WT-SIRT1	EdU_neg	0
			MTBP-pRecQL4	WT-SIRT1	EdU_neg	14
			MTBP-pRecQL4	WT-SIRT1	EdU_neg	20
			MTBP-pRecQL4	WT-SIRT1	EdU_pos	48
			MTBP-pRecQL4	WT-SIRT1	EdU_neg	148
			MTBP-pRecQL4	WT-SIRT1	EdU_pos	532
			MTBP-pRecQL4	WT-SIRT1	EdU_pos	8
			MTBP-pRecQL4	WT-SIRT1	EdU_neg	0
			MTBP-pRecQL4	WT-SIRT1	EdU_neg	12
			MTBP-pRecQL4	WT-SIRT1	EdU_pos	149
			MTBP-pRecQL4	WT-SIRT1	EdU_pos	20
			MTBP-pRecQL4	WT-SIRT1	EdU_pos	95
			MTBP-pRecQL4	WT-SIRT1	EdU_pos	0
			MTBP-pRecQL4	WT-SIRT1	EdU_neg	11
			MTBP-pRecQL4	WT-SIRT1	EdU_neg	0
			MTBP-pRecQL4	WT-SIRT1	EdU_pos	85
			MTBP-pRecQL4	WT-SIRT1	EdU_neg	0
			MTBP-pRecQL4	WT-SIRT1	EdU_neg	42
			MTBP-pRecQL4	WT-SIRT1	EdU_neg	54
			MTBP-pRecQL4	WT-SIRT1	EdU_pos	7
			MTBP-pRecQL4	WT-SIRT1	EdU_neg	39
			MTBP-pRecQL4	WT-SIRT1	EdU_neg	47
			MTBP-pRecQL4	WT-SIRT1	EdU_neg	226
			MTBP-pRecQL4	WT-SIRT1	EdU_neg	0
			MTBP-pRecQL4	WT-SIRT1	EdU_neg	4
			MTBP-pRecQL4	WT-SIRT1	EdU_neg	22
			MTBP-pRecQL4	WT-SIRT1	EdU_pos	33
			MTBP-pRecQL4	WT-SIRT1	EdU_pos	6
			MTBP-pRecQL4	WT-SIRT1	EdU_neg	233
			MTBP-pRecQL4	WT-SIRT1	EdU_neg	59
			MTBP-pRecQL4	WT-SIRT1	EdU_neg	101
			MTBP-pRecQL4	WT-SIRT1	EdU_neg	11
			MTBP-pRecQL4	WT-SIRT1	EdU_neg	33
			MTBP-pRecQL4	WT-SIRT1	EdU_neg	286
			MTBP-pRecQL4	WT-SIRT1	EdU_neg	15
			MTBP-pRecQL4	WT-SIRT1	EdU_pos	60
			MTBP-pRecQL4	WT-SIRT1	EdU_neg	68
			MTBP-pRecQL4	WT-SIRT1	EdU_pos	49
			MTBP-pRecQL4	WT-SIRT1	EdU_pos	49
			MTBP-pRecQL4	WT-SIRT1	EdU_pos	83
			MTBP-pRecQL4	WT-SIRT1	EdU_neg	182
			MTBP-pRecQL4	WT-SIRT1	EdU_neg	95
			MTBP-pRecQL4	WT-SIRT1	EdU_neg	15
			MTBP-pRecQL4	WT-SIRT1	EdU_pos	430
			MTBP-pRecQL4	WT-SIRT1	EdU_neg	144
			MTBP-pRecQL4	WT-SIRT1	EdU_neg	94
			MTBP-pRecQL4	WT-SIRT1	EdU_neg	395
			MTBP-pRecQL4	WT-SIRT1	EdU_pos	234
			MTBP-pRecQL4	WT-SIRT1	EdU_pos	125
			MTBP-pRecQL4	WT-SIRT1	EdU_pos	102
			MTBP-pRecQL4	WT-SIRT1	EdU_neg	240
			MTBP-pRecQL4	WT-SIRT1	EdU_pos	148
			MTBP-pRecQL4	WT-SIRT1	EdU_neg	193
			MTBP-pRecQL4	WT-SIRT1	EdU_neg	61
			MTBP-pRecQL4	WT-SIRT1	EdU_pos	83
			MTBP-pRecQL4	WT-SIRT1	EdU_pos	349
			MTBP-pRecQL4	WT-SIRT1	EdU_pos	105
			MTBP-pRecQL4	WT-SIRT1	EdU_neg	40
			MTBP-pRecQL4	WT-SIRT1	EdU_neg	8
			MTBP-pRecQL4	WT-SIRT1	EdU_neg	291
			MTBP-pRecQL4	WT-SIRT1	EdU_neg	13
			MTBP-pRecQL4	WT-SIRT1	EdU_pos	1
			MTBP-pRecQL4	WT-SIRT1	EdU_neg	68
			MTBP-pRecQL4	WT-SIRT1	EdU_neg	6
			MTBP-pRecQL4	WT-SIRT1	EdU_neg	27
			MTBP-pRecQL4	WT-SIRT1	EdU_pos	130
			MTBP-pRecQL4	WT-SIRT1	EdU_pos	31
			MTBP-pRecQL4	WT-SIRT1	EdU_pos	45
			MTBP-pRecQL4	WT-SIRT1	EdU_neg	26
			MTBP-pRecQL4	WT-SIRT1	EdU_neg	0
			MTBP-pRecQL4	WT-SIRT1	EdU_neg	0
			MTBP-pRecQL4	WT-SIRT1	EdU_neg	41
			MTBP-pRecQL4	WT-SIRT1	EdU_neg	41
			MTBP-pRecQL4	WT-SIRT1	EdU_neg	68
			MTBP-pRecQL4	WT-SIRT1	EdU_pos	8
			MTBP-pRecQL4	WT-SIRT1	EdU_pos	106
			MTBP-pRecQL4	WT-SIRT1	EdU_neg	0
			MTBP-pRecQL4	WT-SIRT1	EdU_neg	0
			MTBP-pRecQL4	WT-SIRT1	EdU_neg	25
			MTBP-pRecQL4	WT-SIRT1	EdU_pos	0
			MTBP-pRecQL4	WT-SIRT1	EdU_neg	2
			MTBP-pRecQL4	WT-SIRT1	EdU_neg	1
			MTBP-pRecQL4	WT-SIRT1	EdU_pos	52
			MTBP-pRecQL4	WT-SIRT1	EdU_pos	86
			MTBP-pRecQL4	WT-SIRT1	EdU_neg	8
			MTBP-pRecQL4	WT-SIRT1	EdU_neg	0
			MTBP-pRecQL4	WT-SIRT1	EdU_pos	0
			MTBP-pRecQL4	WT-SIRT1	EdU_neg	0
			MTBP-pRecQL4	WT-SIRT1	EdU_neg	0
			MTBP-pRecQL4	WT-SIRT1	EdU_neg	0
			MTBP-pRecQL4	WT-SIRT1	EdU_neg	0
			MTBP-pRecQL4	WT-SIRT1	EdU_neg	53
			MTBP-pRecQL4	WT-SIRT1	EdU_neg	0
			MTBP-pRecQL4	WT-SIRT1	EdU_neg	337
			MTBP-pRecQL4	WT-SIRT1	EdU_neg	11
			MTBP-pRecQL4	WT-SIRT1	EdU_neg	0
			MTBP-pRecQL4	WT-SIRT1	EdU_pos	0
			MTBP-pRecQL4	WT-SIRT1	EdU_neg	0
			MTBP-pRecQL4	WT-SIRT1	EdU_pos	0
			MTBP-pRecQL4	WT-SIRT1	EdU_neg	0
			MTBP-pRecQL4	WT-SIRT1	EdU_neg	0
			MTBP-pRecQL4	WT-SIRT1	EdU_pos	5
			MTBP-pRecQL4	WT-SIRT1	EdU_pos	14
			MTBP-pRecQL4	WT-SIRT1	EdU_pos	62
			MTBP-pRecQL4	WT-SIRT1	EdU_neg	20
			MTBP-pRecQL4	WT-SIRT1	EdU_neg	0
			MTBP-pRecQL4	WT-SIRT1	EdU_neg	12
			MTBP-pRecQL4	WT-SIRT1	EdU_pos	0
			MTBP-pRecQL4	WT-SIRT1	EdU_neg	1
			MTBP-pRecQL4	WT-SIRT1	EdU_neg	81
			MTBP-pRecQL4	WT-SIRT1	EdU_pos	29
			MTBP-pRecQL4	WT-SIRT1	EdU_pos	66
			MTBP-pRecQL4	WT-SIRT1	EdU_pos	104
			MTBP-pRecQL4	WT-SIRT1	EdU_neg	9
			MTBP-pRecQL4	WT-SIRT1	EdU_pos	53
			MTBP-pRecQL4	WT-SIRT1	EdU_neg	0
			MTBP-pRecQL4	WT-SIRT1	EdU_neg	18
			MTBP-pRecQL4	WT-SIRT1	EdU_neg	296
			MTBP-pRecQL4	WT-SIRT1	EdU_neg	4
			MTBP-pRecQL4	WT-SIRT1	EdU_neg	181
			MTBP-pRecQL4	WT-SIRT1	EdU_neg	56
			MTBP-pRecQL4	WT-SIRT1	EdU_neg	26
			MTBP-pRecQL4	WT-SIRT1	EdU_neg	134
			MTBP-pRecQL4	WT-SIRT1	EdU_neg	9
			MTBP-pRecQL4	WT-SIRT1	EdU_pos	562
			MTBP-pRecQL4	WT-SIRT1	EdU_neg	193
			MTBP-pRecQL4	WT-SIRT1	EdU_pos	236
			MTBP-pRecQL4	WT-SIRT1	EdU_neg	147
			MTBP-pRecQL4	WT-SIRT1	EdU_pos	0
			MTBP-pRecQL4	WT-SIRT1	EdU_neg	1
			MTBP-pRecQL4	WT-SIRT1	EdU_pos	0
			MTBP-pRecQL4	WT-SIRT1	EdU_pos	0
			MTBP-pRecQL4	WT-SIRT1	EdU_pos	127
			MTBP-pRecQL4	WT-SIRT1	EdU_pos	178
			MTBP-pRecQL4	WT-SIRT1	EdU_pos	64
			MTBP-pRecQL4	WT-SIRT1	EdU_pos	147
			MTBP-pRecQL4	WT-SIRT1	EdU_pos	42
			MTBP-pRecQL4	WT-SIRT1	EdU_pos	127
			MTBP-pRecQL4	WT-SIRT1	EdU_neg	191
			MTBP-pRecQL4	WT-SIRT1	EdU_neg	307
			MTBP-pRecQL4	WT-SIRT1	EdU_pos	36
			MTBP-pRecQL4	WT-SIRT1	EdU_neg	429
			MTBP-pRecQL4	WT-SIRT1	EdU_pos	67
			MTBP-pRecQL4	WT-SIRT1	EdU_pos	62
			MTBP-pRecQL4	WT-SIRT1	EdU_pos	0
			MTBP-pRecQL4	WT-SIRT1	EdU_pos	140
			MTBP-pRecQL4	WT-SIRT1	EdU_neg	0
			MTBP-pRecQL4	WT-SIRT1	EdU_neg	73
			MTBP-pRecQL4	WT-SIRT1	EdU_neg	505
			MTBP-pRecQL4	WT-SIRT1	EdU_neg	325
			MTBP-pRecQL4	WT-SIRT1	EdU_neg	52
			MTBP-pRecQL4	WT-SIRT1	EdU_neg	171
			MTBP-pRecQL4	WT-SIRT1	EdU_pos	189
			MTBP-pRecQL4	WT-SIRT1	EdU_neg	2
			MTBP-pRecQL4	WT-SIRT1	EdU_neg	130
			MTBP-pRecQL4	WT-SIRT1	EdU_neg	122
			MTBP-pRecQL4	WT-SIRT1	EdU_neg	560
			MTBP-pRecQL4	WT-SIRT1	EdU_neg	8
			MTBP-pRecQL4	WT-SIRT1	EdU_neg	61
			MTBP-pRecQL4	WT-SIRT1	EdU_neg	49
			MTBP-pRecQL4	WT-SIRT1	EdU_neg	66
			MTBP-pRecQL4	WT-SIRT1	EdU_neg	67
			MTBP-pRecQL4	WT-SIRT1	EdU_pos	104
			MTBP-pRecQL4	WT-SIRT1	EdU_neg	5
			MTBP-pRecQL4	WT-SIRT1	EdU_neg	122
			MTBP-pRecQL4	WT-SIRT1	EdU_neg	86
			MTBP-pRecQL4	WT-SIRT1	EdU_neg	23
			MTBP-pRecQL4	WT-SIRT1	EdU_neg	75
			MTBP-pRecQL4	WT-SIRT1	EdU_neg	80
			MTBP-pRecQL4	WT-SIRT1	EdU_pos	64
			MTBP-pRecQL4	WT-SIRT1	EdU_neg	14
			MTBP-pRecQL4	WT-SIRT1	EdU_neg	118
			MTBP-pRecQL4	WT-SIRT1	EdU_neg	133
			MTBP-pRecQL4	WT-SIRT1	EdU_neg	62
			MTBP-pRecQL4	WT-SIRT1	EdU_neg	1
			MTBP-pRecQL4	WT-SIRT1	EdU_neg	303
			MTBP-pRecQL4	WT-SIRT1	EdU_neg	90
			MTBP-pRecQL4	WT-SIRT1	EdU_neg	23
			MTBP-pRecQL4	WT-SIRT1	EdU_neg	41
			MTBP-pRecQL4	WT-SIRT1	EdU_neg	80
			MTBP-pRecQL4	WT-SIRT1	EdU_neg	26
			MTBP-pRecQL4	WT-SIRT1	EdU_pos	93
			MTBP-pRecQL4	WT-SIRT1	EdU_neg	67
			MTBP-pRecQL4	WT-SIRT1	EdU_neg	141
			MTBP-pRecQL4	WT-SIRT1	EdU_neg	12
			MTBP-pRecQL4	WT-SIRT1	EdU_neg	73
			MTBP-pRecQL4	WT-SIRT1	EdU_neg	17
			MTBP-pRecQL4	WT-SIRT1	EdU_neg	22
			MTBP-pRecQL4	WT-SIRT1	EdU_neg	59
			MTBP-pRecQL4	WT-SIRT1	EdU_pos	1760
			MTBP-pRecQL4	WT-SIRT1	EdU_pos	58
			MTBP-pRecQL4	WT-SIRT1	EdU_neg	136
			MTBP-pRecQL4	WT-SIRT1	EdU_neg	35
			MTBP-pRecQL4	WT-SIRT1	EdU_neg	190
			MTBP-pRecQL4	WT-SIRT1	EdU_pos	188
			MTBP-pRecQL4	WT-SIRT1	EdU_pos	115
			MTBP-pRecQL4	WT-SIRT1	EdU_neg	653
			MTBP-pRecQL4	WT-SIRT1	EdU_neg	51
			MTBP-pRecQL4	WT-SIRT1	EdU_pos	573
			MTBP-pRecQL4	WT-SIRT1	EdU_pos	81
			MTBP-pRecQL4	WT-SIRT1	EdU_neg	41
			MTBP-pRecQL4	WT-SIRT1	EdU_pos	12
			MTBP-pRecQL4	WT-SIRT1	EdU_pos	275
			MTBP-pRecQL4	WT-SIRT1	EdU_neg	121
			MTBP-pRecQL4	WT-SIRT1	EdU_pos	325
			MTBP-pRecQL4	WT-SIRT1	EdU_pos	87
			MTBP-pRecQL4	WT-SIRT1	EdU_pos	267
			MTBP-pRecQL4	WT-SIRT1	EdU_neg	41
			MTBP-pRecQL4	WT-SIRT1	EdU_neg	254
			MTBP-pRecQL4	WT-SIRT1	EdU_neg	32
			MTBP-pRecQL4	WT-SIRT1	EdU_pos	159
			MTBP-pRecQL4	WT-SIRT1	EdU_pos	36
			MTBP-pRecQL4	WT-SIRT1	EdU_pos	86
			MTBP-pRecQL4	WT-SIRT1	EdU_neg	131
			MTBP-pRecQL4	WT-SIRT1	EdU_pos	372
			MTBP-pRecQL4	WT-SIRT1	EdU_pos	138
			MTBP-pRecQL4	WT-SIRT1	EdU_pos	78
			MTBP-pRecQL4	WT-SIRT1	EdU_pos	23
			MTBP-pRecQL4	WT-SIRT1	EdU_pos	60
			MTBP-pRecQL4	WT-SIRT1	EdU_pos	40
			MTBP-pRecQL4	WT-SIRT1	EdU_neg	38
			MTBP-pRecQL4	WT-SIRT1	EdU_neg	131
			MTBP-pRecQL4	WT-SIRT1	EdU_neg	46
			MTBP-pRecQL4	WT-SIRT1	EdU_neg	49
			MTBP-pRecQL4	WT-SIRT1	EdU_neg	122
			MTBP-pRecQL4	WT-SIRT1	EdU_neg	91
			MTBP-pRecQL4	WT-SIRT1	EdU_pos	72
			MTBP-pRecQL4	WT-SIRT1	EdU_pos	134
			MTBP-pRecQL4	WT-SIRT1	EdU_pos	125
			MTBP-pRecQL4	WT-SIRT1	EdU_neg	144
			MTBP-pRecQL4	WT-SIRT1	EdU_neg	46
			MTBP-pRecQL4	WT-SIRT1	EdU_pos	31
			MTBP-pRecQL4	WT-SIRT1	EdU_neg	49
			MTBP-pRecQL4	WT-SIRT1	EdU_neg	39
			MTBP-pRecQL4	WT-SIRT1	EdU_neg	31
			MTBP-pRecQL4	WT-SIRT1	EdU_pos	251
			MTBP-pRecQL4	WT-SIRT1	EdU_neg	92
			MTBP-pRecQL4	WT-SIRT1	EdU_neg	217
			MTBP-pRecQL4	WT-SIRT1	EdU_neg	83
			MTBP-pRecQL4	WT-SIRT1	EdU_pos	51
			MTBP-pRecQL4	WT-SIRT1	EdU_neg	574
			MTBP-pRecQL4	WT-SIRT1	EdU_neg	70
			MTBP-pRecQL4	WT-SIRT1	EdU_neg	113
			MTBP-pRecQL4	WT-SIRT1	EdU_neg	54
			MTBP-pRecQL4	WT-SIRT1	EdU_neg	34
			MTBP-pRecQL4	WT-SIRT1	EdU_neg	1
			MTBP-pRecQL4	WT-SIRT1	EdU_neg	0
			MTBP-pRecQL4	WT-SIRT1	EdU_pos	173
			MTBP-pRecQL4	WT-SIRT1	EdU_pos	108
			MTBP-pRecQL4	WT-SIRT1	EdU_pos	139
			MTBP-pRecQL4	WT-SIRT1	EdU_neg	200
			MTBP-pRecQL4	WT-SIRT1	EdU_pos	280
			MTBP-pRecQL4	WT-SIRT1	EdU_pos	104
			MTBP-pRecQL4	WT-SIRT1	EdU_neg	1556
			MTBP-pRecQL4	WT-SIRT1	EdU_pos	106
			MTBP-pRecQL4	WT-SIRT1	EdU_neg	289
			MTBP-pRecQL4	WT-SIRT1	EdU_pos	167
			MTBP-pRecQL4	WT-SIRT1	EdU_pos	5
			MTBP-pRecQL4	WT-SIRT1	EdU_pos	108
			MTBP-pRecQL4	WT-SIRT1	EdU_pos	75
			MTBP-pRecQL4	WT-SIRT1	EdU_neg	272
			MTBP-pRecQL4	WT-SIRT1	EdU_pos	1393
			MTBP-pRecQL4	WT-SIRT1	EdU_neg	40
			MTBP-pRecQL4	WT-SIRT1	EdU_neg	98
			MTBP-pRecQL4	WT-SIRT1	EdU_neg	372
			MTBP-pRecQL4	WT-SIRT1	EdU_neg	83
			MTBP-pRecQL4	WT-SIRT1	EdU_pos	36
			MTBP-pRecQL4	WT-SIRT1	EdU_neg	86
			MTBP-pRecQL4	WT-SIRT1	EdU_pos	159
			MTBP-pRecQL4	WT-SIRT1	EdU_neg	170
			MTBP-pRecQL4	WT-SIRT1	EdU_pos	22
			MTBP-pRecQL4	WT-SIRT1	EdU_pos	27
			MTBP-pRecQL4	WT-SIRT1	EdU_pos	332
			MTBP-pRecQL4	WT-SIRT1	EdU_neg	698
			MTBP-pRecQL4	WT-SIRT1	EdU_neg	116
			MTBP-pRecQL4	WT-SIRT1	EdU_neg	82
			MTBP-pRecQL4	WT-SIRT1	EdU_pos	125
			MTBP-pRecQL4	WT-SIRT1	EdU_neg	39
			MTBP-pRecQL4	WT-SIRT1	EdU_neg	0
			MTBP-pRecQL4	WT-SIRT1	EdU_neg	2
			MTBP-pRecQL4	WT-SIRT1	EdU_pos	0
			MTBP-pRecQL4	WT-SIRT1	EdU_pos	14
			MTBP-pRecQL4	WT-SIRT1	EdU_pos	33
			MTBP-pRecQL4	WT-SIRT1	EdU_pos	0
			MTBP-pRecQL4	WT-SIRT1	EdU_pos	0
			MTBP-pRecQL4	WT-SIRT1	EdU_neg	0
			MTBP-pRecQL4	WT-SIRT1	EdU_pos	12
			MTBP-pRecQL4	WT-SIRT1	EdU_pos	0
			MTBP-pRecQL4	WT-SIRT1	EdU_pos	6
			MTBP-pRecQL4	WT-SIRT1	EdU_pos	3
			MTBP-pRecQL4	WT-SIRT1	EdU_neg	66
			MTBP-pRecQL4	WT-SIRT1	EdU_neg	224
			MTBP-pRecQL4	WT-SIRT1	EdU_neg	6
			MTBP-pRecQL4	WT-SIRT1	EdU_neg	50
			MTBP-pRecQL4	WT-SIRT1	EdU_neg	13
			MTBP-pRecQL4	WT-SIRT1	EdU_pos	1
			MTBP-pRecQL4	WT-SIRT1	EdU_neg	29
			MTBP-pRecQL4	WT-SIRT1	EdU_neg	217
			MTBP-pRecQL4	WT-SIRT1	EdU_neg	5
			MTBP-pRecQL4	WT-SIRT1	EdU_pos	0
			MTBP-pRecQL4	WT-SIRT1	EdU_neg	125
			MTBP-pRecQL4	WT-SIRT1	EdU_neg	0
			MTBP-pRecQL4	WT-SIRT1	EdU_pos	2
			MTBP-pRecQL4	WT-SIRT1	EdU_pos	3
			MTBP-pRecQL4	WT-SIRT1	EdU_pos	0
			MTBP-pRecQL4	WT-SIRT1	EdU_pos	22
			MTBP-pRecQL4	WT-SIRT1	EdU_pos	10
			MTBP-pRecQL4	WT-SIRT1	EdU_neg	54
			MTBP-pRecQL4	WT-SIRT1	EdU_neg	0
			MTBP-pRecQL4	WT-SIRT1	EdU_neg	0
			MTBP-pRecQL4	WT-SIRT1	EdU_neg	169
			MTBP-pRecQL4	WT-SIRT1	EdU_neg	22
			MTBP-pRecQL4	WT-SIRT1	EdU_neg	95
			MTBP-pRecQL4	WT-SIRT1	EdU_neg	0
			MTBP-pRecQL4	WT-SIRT1	EdU_neg	26
			MTBP-pRecQL4	WT-SIRT1	EdU_neg	116
			MTBP-pRecQL4	WT-SIRT1	EdU_neg	19
			MTBP-pRecQL4	WT-SIRT1	EdU_pos	7
			MTBP-pRecQL4	WT-SIRT1	EdU_neg	17
			MTBP-pRecQL4	WT-SIRT1	EdU_neg	0
			MTBP-pRecQL4	WT-SIRT1	EdU_neg	1
			MTBP-pRecQL4	WT-SIRT1	EdU_pos	5
			MTBP-pRecQL4	WT-SIRT1	EdU_pos	51
			MTBP-pRecQL4	WT-SIRT1	EdU_neg	0
			MTBP-pRecQL4	WT-SIRT1	EdU_neg	0
			MTBP-pRecQL4	WT-SIRT1	EdU_pos	2
			MTBP-pRecQL4	WT-SIRT1	EdU_pos	6
			MTBP-pRecQL4	WT-SIRT1	EdU_pos	0
			MTBP-pRecQL4	WT-SIRT1	EdU_pos	4
			MTBP-pRecQL4	WT-SIRT1	EdU_pos	0
			MTBP-pRecQL4	WT-SIRT1	EdU_pos	10
			MTBP-pRecQL4	WT-SIRT1	EdU_pos	15
			MTBP-pRecQL4	WT-SIRT1	EdU_neg	0
			MTBP-pRecQL4	WT-SIRT1	EdU_pos	26
			MTBP-pRecQL4	WT-SIRT1	EdU_pos	6
			MTBP-pRecQL4	WT-SIRT1	EdU_neg	0
			MTBP-pRecQL4	WT-SIRT1	EdU_neg	0
			MTBP-pRecQL4	WT-SIRT1	EdU_pos	10
			MTBP-pRecQL4	WT-SIRT1	EdU_neg	29
			MTBP-pRecQL4	WT-SIRT1	EdU_pos	0
			MTBP-pRecQL4	WT-SIRT1	EdU_neg	10
			MTBP-pRecQL4	WT-SIRT1	EdU_neg	0
			MTBP-pRecQL4	WT-SIRT1	EdU_neg	0
			MTBP-pRecQL4	WT-SIRT1	EdU_neg	0
			MTBP-pRecQL4	WT-SIRT1	EdU_neg	0
			MTBP-pRecQL4	WT-SIRT1	EdU_neg	0
			MTBP-pRecQL4	WT-SIRT1	EdU_pos	0
			MTBP-pRecQL4	WT-SIRT1	EdU_neg	0
			MTBP-pRecQL4	WT-SIRT1	EdU_neg	0
			MTBP-pRecQL4	WT-SIRT1	EdU_pos	0
			MTBP-pRecQL4	WT-SIRT1	EdU_neg	1
			MTBP-pRecQL4	WT-SIRT1	EdU_pos	3
			MTBP-pRecQL4	WT-SIRT1	EdU_pos	8
			MTBP-pRecQL4	WT-SIRT1	EdU_neg	2
			MTBP-pRecQL4	WT-SIRT1	EdU_neg	0
			MTBP-pRecQL4	WT-SIRT1	EdU_neg	0
			MTBP-pRecQL4	WT-SIRT1	EdU_neg	63
			MTBP-pRecQL4	WT-SIRT1	EdU_neg	18
			MTBP-pRecQL4	WT-SIRT1	EdU_neg	105
			MTBP-pRecQL4	WT-SIRT1	EdU_pos	0
			MTBP-pRecQL4	WT-SIRT1	EdU_neg	0
			MTBP-pRecQL4	WT-SIRT1	EdU_neg	18
			MTBP-pRecQL4	WT-SIRT1	EdU_neg	56
			MTBP-pRecQL4	WT-SIRT1	EdU_neg	0
			MTBP-pRecQL4	WT-SIRT1	EdU_neg	0
			MTBP-pRecQL4	WT-SIRT1	EdU_pos	9
			MTBP-pRecQL4	WT-SIRT1	EdU_neg	10
			MTBP-pRecQL4	WT-SIRT1	EdU_neg	0
			MTBP-pRecQL4	WT-SIRT1	EdU_pos	40
			MTBP-pRecQL4	WT-SIRT1	EdU_neg	13
			MTBP-pRecQL4	WT-SIRT1	EdU_neg	8
			MTBP-pRecQL4	WT-SIRT1	EdU_pos	27
			MTBP-pRecQL4	WT-SIRT1	EdU_pos	16
			MTBP-pRecQL4	WT-SIRT1	EdU_pos	38
			MTBP-pRecQL4	WT-SIRT1	EdU_pos	18
			MTBP-pRecQL4	WT-SIRT1	EdU_neg	25
			MTBP-pRecQL4	WT-SIRT1	EdU_pos	14
			MTBP-pRecQL4	WT-SIRT1	EdU_neg	3
			MTBP-pRecQL4	WT-SIRT1	EdU_neg	0
			MTBP-pRecQL4	WT-SIRT1	EdU_neg	0
			MTBP-pRecQL4	WT-SIRT1	EdU_pos	37
			MTBP-pRecQL4	WT-SIRT1	EdU_pos	79
			MTBP-pRecQL4	WT-SIRT1	EdU_pos	182
			MTBP-pRecQL4	WT-SIRT1	EdU_neg	43
			MTBP-pRecQL4	WT-SIRT1	EdU_neg	114
			MTBP-pRecQL4	WT-SIRT1	EdU_neg	71
			MTBP-pRecQL4	WT-SIRT1	EdU_neg	11
			MTBP-pRecQL4	WT-SIRT1	EdU_pos	117
			MTBP-pRecQL4	WT-SIRT1	EdU_pos	28
			MTBP-pRecQL4	WT-SIRT1	EdU_pos	139
			MTBP-pRecQL4	WT-SIRT1	EdU_pos	7
			MTBP-pRecQL4	WT-SIRT1	EdU_neg	185
			MTBP-pRecQL4	WT-SIRT1	EdU_pos	21
			MTBP-pRecQL4	WT-SIRT1	EdU_pos	65
			MTBP-pRecQL4	WT-SIRT1	EdU_pos	71
			MTBP-pRecQL4	WT-SIRT1	EdU_neg	17
			MTBP-pRecQL4	WT-SIRT1	EdU_pos	233
			MTBP-pRecQL4	WT-SIRT1	EdU_neg	54
			MTBP-pRecQL4	WT-SIRT1	EdU_pos	257
			MTBP-pRecQL4	WT-SIRT1	EdU_pos	32
			MTBP-pRecQL4	WT-SIRT1	EdU_neg	73
			MTBP-pRecQL4	WT-SIRT1	EdU_pos	71
			MTBP-pRecQL4	WT-SIRT1	EdU_pos	178
			MTBP-pRecQL4	WT-SIRT1	EdU_pos	123
			MTBP-pRecQL4	WT-SIRT1	EdU_neg	15
			MTBP-pRecQL4	WT-SIRT1	EdU_neg	13
			MTBP-pRecQL4	WT-SIRT1	EdU_pos	272
			MTBP-pRecQL4	WT-SIRT1	EdU_pos	0
			MTBP-pRecQL4	WT-SIRT1	EdU_neg	67
			MTBP-pRecQL4	WT-SIRT1	EdU_neg	31
			MTBP-pRecQL4	WT-SIRT1	EdU_neg	44
			MTBP-pRecQL4	WT-SIRT1	EdU_pos	35
			MTBP-pRecQL4	WT-SIRT1	EdU_neg	148
			MTBP-pRecQL4	WT-SIRT1	EdU_pos	0
			MTBP-pRecQL4	WT-SIRT1	EdU_neg	0
			MTBP-pRecQL4	WT-SIRT1	EdU_neg	103
			MTBP-pRecQL4	WT-SIRT1	EdU_neg	164
			MTBP-pRecQL4	WT-SIRT1	EdU_neg	217
			MTBP-pRecQL4	WT-SIRT1	EdU_neg	167
			MTBP-pRecQL4	WT-SIRT1	EdU_neg	23
			MTBP-pRecQL4	WT-SIRT1	EdU_neg	0
			MTBP-pRecQL4	WT-SIRT1	EdU_neg	95
			MTBP-pRecQL4	WT-SIRT1	EdU_neg	51
			MTBP-pRecQL4	WT-SIRT1	EdU_pos	140
			MTBP-pRecQL4	WT-SIRT1	EdU_pos	5
			MTBP-pRecQL4	WT-SIRT1	EdU_neg	34
			MTBP-pRecQL4	WT-SIRT1	EdU_neg	29
			MTBP-pRecQL4	WT-SIRT1	EdU_neg	63
			MTBP-pRecQL4	WT-SIRT1	EdU_neg	47
			MTBP-pRecQL4	WT-SIRT1	EdU_pos	81
			MTBP-pRecQL4	WT-SIRT1	EdU_neg	43
			MTBP-pRecQL4	WT-SIRT1	EdU_pos	44
			MTBP-pRecQL4	WT-SIRT1	EdU_neg	5
			MTBP-pRecQL4	WT-SIRT1	EdU_neg	0
			MTBP-pRecQL4	WT-SIRT1	EdU_neg	120
			MTBP-pRecQL4	WT-SIRT1	EdU_neg	263
			MTBP-pRecQL4	WT-SIRT1	EdU_neg	249
			MTBP-pRecQL4	WT-SIRT1	EdU_neg	136
			MTBP-pRecQL4	WT-SIRT1	EdU_neg	7
			MTBP-pRecQL4	WT-SIRT1	EdU_neg	146
			MTBP-pRecQL4	WT-SIRT1	EdU_pos	55
			MTBP-pRecQL4	WT-SIRT1	EdU_neg	24
			MTBP-pRecQL4	WT-SIRT1	EdU_neg	162
			MTBP-pRecQL4	WT-SIRT1	EdU_neg	106
			MTBP-pRecQL4	WT-SIRT1	EdU_pos	58
			MTBP-pRecQL4	WT-SIRT1	EdU_neg	69
			MTBP-pRecQL4	WT-SIRT1	EdU_pos	1
			MTBP-pRecQL4	WT-SIRT1	EdU_pos	0
			MTBP-pRecQL4	WT-SIRT1	EdU_pos	418
			MTBP-pRecQL4	WT-SIRT1	EdU_pos	101
			MTBP-pRecQL4	WT-SIRT1	EdU_neg	366
			MTBP-pRecQL4	WT-SIRT1	EdU_neg	186
			MTBP-pRecQL4	WT-SIRT1	EdU_neg	65
			MTBP-pRecQL4	WT-SIRT1	EdU_neg	142
			MTBP-pRecQL4	WT-SIRT1	EdU_neg	101
			MTBP-pRecQL4	WT-SIRT1	EdU_neg	34
			MTBP-pRecQL4	WT-SIRT1	EdU_neg	80
			MTBP-pRecQL4	WT-SIRT1	EdU_neg	45
			MTBP-pRecQL4	WT-SIRT1	EdU_neg	365
			MTBP-pRecQL4	WT-SIRT1	EdU_pos	215
			MTBP-pRecQL4	WT-SIRT1	EdU_pos	84
			MTBP-pRecQL4	WT-SIRT1	EdU_neg	5
			MTBP-pRecQL4	WT-SIRT1	EdU_neg	30
			MTBP-pRecQL4	WT-SIRT1	EdU_neg	29
			MTBP-pRecQL4	WT-SIRT1	EdU_pos	179
			MTBP-pRecQL4	WT-SIRT1	EdU_pos	225
			MTBP-pRecQL4	WT-SIRT1	EdU_neg	14
			MTBP-pRecQL4	WT-SIRT1	EdU_neg	24
			MTBP-pRecQL4	WT-SIRT1	EdU_pos	135
			MTBP-pRecQL4	WT-SIRT1	EdU_pos	97
			MTBP-pRecQL4	WT-SIRT1	EdU_pos	51
			MTBP-pRecQL4	WT-SIRT1	EdU_pos	256
			MTBP-pRecQL4	WT-SIRT1	EdU_neg	51
			MTBP-pRecQL4	WT-SIRT1	EdU_neg	39
			MTBP-pRecQL4	WT-SIRT1	EdU_neg	23
			MTBP-pRecQL4	WT-SIRT1	EdU_pos	156
			MTBP-pRecQL4	WT-SIRT1	EdU_neg	39
			MTBP-pRecQL4	WT-SIRT1	EdU_neg	0
			MTBP-pRecQL4	WT-SIRT1	EdU_pos	15
			MTBP-pRecQL4	WT-SIRT1	EdU_neg	19
			MTBP-pRecQL4	WT-SIRT1	EdU_pos	155
			MTBP-pRecQL4	WT-SIRT1	EdU_pos	89
			MTBP-pRecQL4	WT-SIRT1	EdU_neg	2
			MTBP-pRecQL4	WT-SIRT1	EdU_neg	41
			MTBP-pRecQL4	WT-SIRT1	EdU_pos	93
			MTBP-pRecQL4	WT-SIRT1	EdU_neg	142
			MTBP-pRecQL4	WT-SIRT1	EdU_neg	54
			MTBP-pRecQL4	WT-SIRT1	EdU_neg	316
			MTBP-pRecQL4	WT-SIRT1	EdU_pos	281
			MTBP-pRecQL4	WT-SIRT1	EdU_neg	171
			MTBP-pRecQL4	WT-SIRT1	EdU_neg	100
			MTBP-pRecQL4	WT-SIRT1	EdU_neg	43
			MTBP-pRecQL4	WT-SIRT1	EdU_pos	26
			MTBP-pRecQL4	WT-SIRT1	EdU_neg	137
			MTBP-pRecQL4	WT-SIRT1	EdU_pos	217
			MTBP-pRecQL4	WT-SIRT1	EdU_neg	301
			MTBP-pRecQL4	WT-SIRT1	EdU_pos	53
			MTBP-pRecQL4	WT-SIRT1	EdU_neg	62
			MTBP-pRecQL4	WT-SIRT1	EdU_neg	39
			MTBP-pRecQL4	WT-SIRT1	EdU_pos	85
			MTBP-pRecQL4	WT-SIRT1	EdU_neg	95
			MTBP-pRecQL4	WT-SIRT1	EdU_pos	327
			MTBP-pRecQL4	WT-SIRT1	EdU_neg	214
			MTBP-pRecQL4	WT-SIRT1	EdU_neg	646
			MTBP-pRecQL4	WT-SIRT1	EdU_pos	59
			MTBP-pRecQL4	WT-SIRT1	EdU_neg	59
			MTBP-pRecQL4	WT-SIRT1	EdU_pos	245
			MTBP-pRecQL4	WT-SIRT1	EdU_neg	14
			MTBP-pRecQL4	WT-SIRT1	EdU_pos	26
			MTBP-pRecQL4	WT-SIRT1	EdU_pos	25
			MTBP-pRecQL4	WT-SIRT1	EdU_neg	115
			MTBP-pRecQL4	WT-SIRT1	EdU_neg	15
			MTBP-pRecQL4	WT-SIRT1	EdU_pos	9
			MTBP-pRecQL4	WT-SIRT1	EdU_neg	69
			MTBP-pRecQL4	WT-SIRT1	EdU_neg	60
			MTBP-pRecQL4	WT-SIRT1	EdU_neg	107
			MTBP-pRecQL4	WT-SIRT1	EdU_pos	50
			MTBP-pRecQL4	WT-SIRT1	EdU_neg	151
			MTBP-pRecQL4	WT-SIRT1	EdU_pos	72
			MTBP-pRecQL4	WT-SIRT1	EdU_pos	23
			MTBP-pRecQL4	WT-SIRT1	EdU_neg	12
			MTBP-pRecQL4	WT-SIRT1	EdU_neg	17
			MTBP-pRecQL4	WT-SIRT1	EdU_neg	15
			MTBP-pRecQL4	WT-SIRT1	EdU_neg	56
			MTBP-pRecQL4	WT-SIRT1	EdU_neg	0
			MTBP-pRecQL4	WT-SIRT1	EdU_neg	12
			MTBP-pRecQL4	WT-SIRT1	EdU_neg	49
			MTBP-pRecQL4	WT-SIRT1	EdU_neg	29
			MTBP-pRecQL4	WT-SIRT1	EdU_pos	66
			MTBP-pRecQL4	WT-SIRT1	EdU_pos	62
			MTBP-pRecQL4	WT-SIRT1	EdU_neg	84
			MTBP-pRecQL4	WT-SIRT1	EdU_pos	49
			MTBP-pRecQL4	WT-SIRT1	EdU_pos	85
			MTBP-pRecQL4	WT-SIRT1	EdU_pos	62
			MTBP-pRecQL4	WT-SIRT1	EdU_pos	144
			MTBP-pRecQL4	WT-SIRT1	EdU_pos	63
			MTBP-pRecQL4	WT-SIRT1	EdU_pos	40
			MTBP-pRecQL4	WT-SIRT1	EdU_pos	85
			MTBP-pRecQL4	WT-SIRT1	EdU_pos	59
			MTBP-pRecQL4	WT-SIRT1	EdU_neg	68
			MTBP-pRecQL4	WT-SIRT1	EdU_neg	116
			MTBP-pRecQL4	WT-SIRT1	EdU_pos	48
			MTBP-pRecQL4	WT-SIRT1	EdU_neg	147
			MTBP-pRecQL4	WT-SIRT1	EdU_neg	150
			MTBP-pRecQL4	WT-SIRT1	EdU_neg	9
			MTBP-pRecQL4	WT-SIRT1	EdU_neg	118
			MTBP-pRecQL4	WT-SIRT1	EdU_neg	188
			MTBP-pRecQL4	WT-SIRT1	EdU_neg	163
			MTBP-pRecQL4	WT-SIRT1	EdU_pos	220
			MTBP-pRecQL4	WT-SIRT1	EdU_neg	115
			MTBP-pRecQL4	WT-SIRT1	EdU_neg	97
			MTBP-pRecQL4	WT-SIRT1	EdU_neg	67
			MTBP-pRecQL4	WT-SIRT1	EdU_pos	7
			MTBP-pRecQL4	WT-SIRT1	EdU_pos	158
			MTBP-pRecQL4	WT-SIRT1	EdU_pos	36
			MTBP-pRecQL4	WT-SIRT1	EdU_neg	1
			MTBP-pRecQL4	WT-SIRT1	EdU_neg	189
			MTBP-pRecQL4	WT-SIRT1	EdU_pos	44
			MTBP-pRecQL4	WT-SIRT1	EdU_neg	240
			MTBP-pRecQL4	WT-SIRT1	EdU_pos	31
			MTBP-pRecQL4	WT-SIRT1	EdU_pos	211
			MTBP-pRecQL4	WT-SIRT1	EdU_pos	93
			MTBP-pRecQL4	WT-SIRT1	EdU_pos	9
			MTBP-pRecQL4	WT-SIRT1	EdU_pos	167
			MTBP-pRecQL4	WT-SIRT1	EdU_neg	86
			MTBP-pRecQL4	WT-SIRT1	EdU_neg	432
			MTBP-pRecQL4	WT-SIRT1	EdU_pos	66
			MTBP-pRecQL4	WT-SIRT1	EdU_neg	7
			MTBP-pRecQL4	WT-SIRT1	EdU_neg	2
			MTBP-pRecQL4	WT-SIRT1	EdU_pos	56
			MTBP-pRecQL4	WT-SIRT1	EdU_pos	52
			MTBP-pRecQL4	WT-SIRT1	EdU_neg	156
			MTBP-pRecQL4	WT-SIRT1	EdU_pos	1
			MTBP-pRecQL4	WT-SIRT1	EdU_neg	24
			MTBP-pRecQL4	WT-SIRT1	EdU_pos	12
			MTBP-pRecQL4	WT-SIRT1	EdU_pos	20
			MTBP-pRecQL4	WT-SIRT1	EdU_neg	83
			MTBP-pRecQL4	WT-SIRT1	EdU_neg	103
			MTBP-pRecQL4	WT-SIRT1	EdU_neg	90
			MTBP-pRecQL4	WT-SIRT1	EdU_pos	108
			MTBP-pRecQL4	WT-SIRT1	EdU_neg	36

[truncated: 7 more sheets: Sup. fig. 5B, Sup. fig. 5A, sup. fig. 5A (statistics), sup fig 1F & G, sup fig 2 B, sup fig 3B, E.g. flow gating]
